# Supplementary material for: The Complete Genome Sequence of Escherichia coli EC958: A High Quality Reference Sequence for the Globally Disseminated Multidrug Resistant E. coli O25b:H4-ST131 Clone
Source: PLoS One. 2014 Aug 15;9(8):e104400. doi: 10.1371/journal.pone.0104400 (PMC4134206; doi:10.1371/journal.pone.0104400)
Supplement: Dataset S1 — Genome sequences of EC958, EC958-sim and NA114 and BLASTn comparison files required to create an ACT image as seen in figure 6C . (ZIP) [file pone.0104400.s001.zip]

Archive with 7 entries (6 files):
- SupplementaryDatasetS1/
- SupplementaryDatasetS1/00_readme
- SupplementaryDatasetS1/EC958-EC958_sim_contigs.out
- SupplementaryDatasetS1/EC958-NA114.out
- SupplementaryDatasetS1/EC958-sim.contigs.fa
- SupplementaryDatasetS1/EC958.chr.fa
- SupplementaryDatasetS1/NA114.chr.fa
