# Supplementary material for: The Complete Genome Sequence of Escherichia coli EC958: A High Quality Reference Sequence for the Globally Disseminated Multidrug Resistant E. coli O25b:H4-ST131 Clone
Source: PLoS One. 2014 Aug 15;9(8):e104400. doi: 10.1371/journal.pone.0104400 (PMC4134206; doi:10.1371/journal.pone.0104400)
Supplement: Dataset S1 — Genome sequences of EC958, EC958-sim and NA114 and BLASTn comparison files required to create an ACT image as seen in figure 6C . (ZIP) [file pone.0104400.s001.zip › SupplementaryDatasetS1/00_readme]

This folder contains files used to create an ACT image as seen in Figure 6C:

EC958-sim.contigs.fa	(contigs from simulated EC958 Illumina assembly, fasta format)
EC958-EC958_sim_contigs.out (BLASTn between EC958 and EC958-sim, tab format)
EC958.chr.fa 	(EC958 complete genome, unannotated, fasta format)
EC958-NA114.out 	(BLASTn between EC958 and NA114, tab format)
NA114.chr.fa 	(NA114 complete genome, unannotated, fasta format)

Generate EC958-sim to EC958 to NA114 comparison as follows:

1. Download ACT (http://www.sanger.ac.uk/resources/software/act/)
2. Load the files in the following order using the graphical user interface:
EC958-sim.contigs.fa
EC958-EC958_sim_contigs.out
EC958.chr.fa
EC958-NA114.out
NA114.chr.fa

Or, ensure that act is in your path and enter the following commands in a terminal window (ensuring that your current location is this folder):

act EC958-sim.contigs.fa EC958-EC958_sim_contigs.out EC958.chr.fa EC958-NA114.out NA114.chr.fa

Scott Beatson (s.beatson@uq.edu.a) 
