# Supplementary material for: The Complete Genome Sequence of Escherichia coli EC958: A High Quality Reference Sequence for the Globally Disseminated Multidrug Resistant E. coli O25b:H4-ST131 Clone
Source: PLoS One. 2014 Aug 15;9(8):e104400. doi: 10.1371/journal.pone.0104400 (PMC4134206; doi:10.1371/journal.pone.0104400)
Supplement: Dataset S1 — Genome sequences of EC958, EC958-sim and NA114 and BLASTn comparison files required to create an ACT image as seen in figure 6C . (ZIP) [file pone.0104400.s001.zip › SupplementaryDatasetS1/EC958-EC958_sim_contigs.out]

EC958-sim.contigs.fa	SV	100.00	320919	3	0	1632058	1952976	1678082	1999000	0.0	5.926e+05
EC958-sim.contigs.fa	SV	99.99	307929	16	1	266169	574097	248693	556612	0.0	5.685e+05
EC958-sim.contigs.fa	SV	100.00	300921	1	0	974448	1275368	966614	1267534	0.0	5.557e+05
EC958-sim.contigs.fa	SV	100.00	282597	0	0	2296693	2579289	2385135	2667731	0.0	5.219e+05
EC958-sim.contigs.fa	SV	100.00	202593	3	0	3184137	3386729	3355817	3558409	0.0	3.741e+05
EC958-sim.contigs.fa	SV	100.00	190898	1	0	3586955	3777852	3766066	3956963	0.0	3.525e+05
EC958-sim.contigs.fa	SV	99.99	186456	5	2	2622524	2808978	2711061	2897511	0.0	3.443e+05
EC958-sim.contigs.fa	SV	99.98	165758	0	11	808715	974452	793334	959084	0.0	3.059e+05
EC958-sim.contigs.fa	SV	100.00	158795	0	1	3386724	3545517	3559566	3718360	0.0	2.932e+05
EC958-sim.contigs.fa	SV	100.00	145461	6	0	1300381	1445841	1294273	1439733	0.0	2.686e+05
EC958-sim.contigs.fa	SV	100.00	141925	0	0	3810947	3952871	3991901	4133825	0.0	2.621e+05
EC958-sim.contigs.fa	SV	100.00	138816	6	0	3010402	3149217	3114389	3253204	0.0	2.563e+05
EC958-sim.contigs.fa	SV	99.89	133512	110	16	26759	160243	1	133506	0.0	2.457e+05
EC958-sim.contigs.fa	SV	100.00	124491	0	1	2864924	2989414	2959079	3083568	0.0	2.299e+05
EC958-sim.contigs.fa	SV	99.97	123685	5	14	4166381	4290038	4419744	4543428	0.0	2.282e+05
EC958-sim.contigs.fa	SV	100.00	117909	2	1	4541769	4659677	4807227	4925132	0.0	2.177e+05
EC958-sim.contigs.fa	SV	100.00	117562	4	0	604182	721743	588614	706175	0.0	2.171e+05
EC958-sim.contigs.fa	SV	99.99	110815	2	5	1445842	1556655	1488940	1599750	0.0	2.046e+05
EC958-sim.contigs.fa	SV	100.00	109069	0	0	4057312	4166380	4305303	4414371	0.0	2.014e+05
EC958-sim.contigs.fa	SV	100.00	104445	4	0	3952872	4057316	4195646	4300090	0.0	1.929e+05
EC958-sim.contigs.fa	SV	99.99	103937	11	1	4323995	4427930	4588992	4692928	0.0	1.919e+05
EC958-sim.contigs.fa	SV	99.99	98927	5	0	160227	259153	134844	233770	0.0	1.827e+05
EC958-sim.contigs.fa	SV	100.00	93505	1	0	2003030	2096534	2136798	2043294	0.0	1.727e+05
EC958-sim.contigs.fa	SV	100.00	86772	0	1	721744	808515	706210	792980	0.0	1.602e+05
EC958-sim.contigs.fa	SV	100.00	75403	0	0	1556656	1632058	1601606	1677008	0.0	1.392e+05
EC958-sim.contigs.fa	SV	100.00	74685	2	0	4427628	4502312	4692739	4767423	0.0	1.379e+05
EC958-sim.contigs.fa	SV	99.99	74090	3	1	4730846	4804935	5008551	5082633	0.0	1.368e+05
EC958-sim.contigs.fa	SV	100.00	67076	0	0	2229617	2296692	2317683	2384758	0.0	1.239e+05
EC958-sim.contigs.fa	SV	99.98	56167	6	3	2808979	2865144	2902855	2959018	0.0	1.037e+05
EC958-sim.contigs.fa	SV	99.99	45772	3	0	1958691	2004462	2043339	1997568	0.0	8.451e+04
EC958-sim.contigs.fa	SV	100.00	43947	1	0	2096533	2140479	2176707	2220653	0.0	8.115e+04
EC958-sim.contigs.fa	SV	100.00	43287	1	0	2579242	2622528	2667739	2711025	0.0	7.993e+04
EC958-sim.contigs.fa	SV	100.00	41264	0	0	3545692	3586955	3723860	3765123	0.0	7.620e+04
EC958-sim.contigs.fa	SV	99.99	39652	1	2	4502307	4541957	4767654	4807304	0.0	7.321e+04
EC958-sim.contigs.fa	SV	99.98	34141	6	0	3149048	3183188	3253261	3287401	0.0	6.301e+04
EC958-sim.contigs.fa	SV	100.00	32649	0	0	3777852	3810500	3958037	3990685	0.0	6.029e+04
EC958-sim.contigs.fa	SV	100.00	32395	0	1	2197222	2229616	2285252	2317645	0.0	5.982e+04
EC958-sim.contigs.fa	SV	100.00	32155	0	1	4698698	4730851	4975240	5007394	0.0	5.937e+04
EC958-sim.contigs.fa	SV	100.00	29753	0	0	4294242	4323994	4553994	4583746	0.0	5.494e+04
EC958-sim.contigs.fa	SV	100.00	26758	0	0	1	26758	5083010	5109767	0.0	4.941e+04
EC958-sim.contigs.fa	SV	100.00	25427	0	0	2140480	2165906	2220703	2246129	0.0	4.696e+04
EC958-sim.contigs.fa	SV	99.92	21990	8	3	4968670	4990650	3290870	3312859	0.0	4.051e+04
EC958-sim.contigs.fa	SV	100.00	21402	0	0	4942060	4963461	3336622	3315221	0.0	3.952e+04
EC958-sim.contigs.fa	SV	99.99	21338	0	1	574098	595433	558216	579553	0.0	3.939e+04
EC958-sim.contigs.fa	SV	99.97	17811	4	2	1282327	1300137	1275650	1293458	0.0	3.286e+04
EC958-sim.contigs.fa	SV	99.93	16008	4	5	2166504	2182503	2247245	2263252	0.0	2.949e+04
EC958-sim.contigs.fa	SV	99.92	15868	1	5	4847471	4863326	2162576	2146709	0.0	2.922e+04
EC958-sim.contigs.fa	SV	100.00	15308	0	0	4831678	4846985	4156109	4140802	0.0	2.827e+04
EC958-sim.contigs.fa	SV	100.00	14892	0	0	4659677	4674568	4927577	4942468	0.0	2.750e+04
EC958-sim.contigs.fa	SV	99.99	13879	1	0	4817799	4831677	4170173	4156295	0.0	2.563e+04
EC958-sim.contigs.fa	SV	99.99	12876	1	0	4872984	4885859	1466385	1479260	0.0	2.377e+04
EC958-sim.contigs.fa	SV	100.00	12763	0	0	4805085	4817847	4182929	4170167	0.0	2.357e+04
EC958-sim.contigs.fa	SV	99.87	10900	4	4	2999516	3010406	3100997	3111895	0.0	2.004e+04
EC958-sim.contigs.fa	SV	99.98	10295	2	0	2989224	2999518	3083488	3093782	0.0	1.900e+04
EC958-sim.contigs.fa	SV	100.00	9657	0	0	4863327	4872983	1456638	1466294	0.0	1.783e+04
EC958-sim.contigs.fa	SV	100.00	8815	0	0	4911935	4920749	4944345	4953159	0.0	1.628e+04
EC958-sim.contigs.fa	SV	99.91	8191	5	1	595329	603517	579847	588037	0.0	1.509e+04
EC958-sim.contigs.fa	SV	99.72	7957	10	2	2189265	2197221	2276987	2284931	0.0	1.458e+04
EC958-sim.contigs.fa	SV	99.96	7148	3	0	1951544	1958691	2135366	2142513	0.0	1.318e+04
EC958-sim.contigs.fa	SV	99.99	7021	1	0	259153	266173	236216	243236	0.0	1.296e+04
EC958-sim.contigs.fa	SV	100.00	6989	0	0	4682555	4689543	3341420	3348408	0.0	1.291e+04
EC958-sim.contigs.fa	SV	100.00	6958	0	0	1275369	1282326	1268424	1275381	0.0	1.285e+04
EC958-sim.contigs.fa	SV	100.00	6537	0	0	5010016	5016552	959417	965953	0.0	1.207e+04
EC958-sim.contigs.fa	SV	100.00	5696	0	0	4886545	4892240	4134427	4140122	0.0	1.052e+04
EC958-sim.contigs.fa	SV	99.40	4829	8	6	4935424	4940231	3099804	3094976	0.0	8737
EC958-sim.contigs.fa	SV	100.00	4585	0	0	4691381	4695965	3348695	3353279	0.0	8468
EC958-sim.contigs.fa	SV	100.00	4296	0	0	4998752	5003047	1482500	1486795	0.0	7934
EC958-sim.contigs.fa	SV	99.98	4209	1	0	4290034	4294242	4548843	4553051	0.0	7768
EC958-sim.contigs.fa	SV	100.00	3163	0	0	4897183	4900345	1447935	1444773	0.0	5842
EC958-sim.contigs.fa	SV	99.84	3063	5	0	4892483	4895545	2145895	2142833	0.0	5629
EC958-sim.contigs.fa	SV	100.00	2954	0	0	4674567	4677520	4953838	4956791	0.0	5456
EC958-sim.contigs.fa	SV	100.00	2831	0	0	2185092	2187922	2268322	2271152	0.0	5228
EC958-sim.contigs.fa	SV	100.00	2589	0	0	2182504	2185092	2263289	2265877	0.0	4782
EC958-sim.contigs.fa	SV	100.00	2585	0	0	4901947	4904531	3114430	3111846	0.0	4774
EC958-sim.contigs.fa	SV	100.00	2583	0	0	4901947	4904529	1482542	1479960	0.0	4771
EC958-sim.contigs.fa	SV	100.00	2583	0	0	4901947	4904529	2273692	2271110	0.0	4771
EC958-sim.contigs.fa	SV	100.00	2583	0	0	4901947	4904529	4974411	4971829	0.0	4771
EC958-sim.contigs.fa	SV	99.69	2605	8	0	5027041	5029645	4195458	4192854	0.0	4767
EC958-sim.contigs.fa	SV	100.00	2533	0	0	4922499	4925031	4925088	4927620	0.0	4678
EC958-sim.contigs.fa	SV	100.00	2532	0	0	4922500	4925031	233728	236259	0.0	4676
EC958-sim.contigs.fa	SV	99.80	2537	5	0	4922500	4925036	2265834	2268370	0.0	4658
EC958-sim.contigs.fa	SV	99.96	2347	1	0	4964568	4966914	2169519	2171865	0.0	4329
EC958-sim.contigs.fa	SV	100.00	2237	0	0	4905968	4908204	1452455	1450219	0.0	4132
EC958-sim.contigs.fa	SV	91.98	2606	188	19	1297546	1300137	2149307	2146709	0.0	3635
EC958-sim.contigs.fa	SV	91.48	2606	189	22	4860740	4863326	1290867	1293458	0.0	3552
EC958-sim.contigs.fa	SV	100.00	1786	0	0	5030659	5032444	2899012	2900797	0.0	3299
EC958-sim.contigs.fa	SV	100.00	1786	0	0	5030659	5032444	4303754	4301969	0.0	3299
EC958-sim.contigs.fa	SV	100.00	1786	0	0	5030659	5032444	4587566	4585781	0.0	3299
EC958-sim.contigs.fa	SV	99.94	1784	1	0	5030659	5032442	3720020	3721803	0.0	3290
EC958-sim.contigs.fa	SV	99.83	1784	3	0	5030659	5032442	247144	245361	0.0	3278
EC958-sim.contigs.fa	SV	99.78	1786	4	0	5030659	5032444	4418243	4416458	0.0	3277
EC958-sim.contigs.fa	SV	99.61	1784	7	0	5030659	5032442	4547389	4545606	0.0	3256
EC958-sim.contigs.fa	SV	89.82	2456	225	18	3184138	3186584	4195422	4197861	0.0	3127
EC958-sim.contigs.fa	SV	100.00	1585	0	0	5007781	5009365	3337175	3338759	0.0	2928
EC958-sim.contigs.fa	SV	99.81	1558	3	0	4995496	4997053	2169149	2167592	0.0	2861
EC958-sim.contigs.fa	SV	89.87	2232	201	18	3952872	3955087	3356042	3358264	0.0	2846
EC958-sim.contigs.fa	SV	89.24	2278	213	23	3003746	3006001	3099480	3101747	0.0	2820
EC958-sim.contigs.fa	SV	89.18	2237	213	21	3003780	3005997	3093494	3095720	0.0	2763
EC958-sim.contigs.fa	SV	100.00	1475	0	0	4926987	4928461	3720025	3718551	0.0	2724
EC958-sim.contigs.fa	SV	100.00	1474	0	0	4926987	4928460	2899017	2897544	0.0	2723
EC958-sim.contigs.fa	SV	100.00	1474	0	0	4926987	4928460	4547384	4548857	0.0	2723
EC958-sim.contigs.fa	SV	100.00	1474	0	0	4926987	4928460	4587561	4589034	0.0	2723
EC958-sim.contigs.fa	SV	100.00	1472	0	0	4967202	4968673	4416247	4414776	0.0	2719
EC958-sim.contigs.fa	SV	99.93	1474	1	0	4926987	4928460	247139	248612	0.0	2717
EC958-sim.contigs.fa	SV	99.93	1474	1	0	4926987	4928460	4418238	4419711	0.0	2717
EC958-sim.contigs.fa	SV	99.93	1472	1	0	4967202	4968673	4545302	4543831	0.0	2713
EC958-sim.contigs.fa	SV	99.93	1472	1	0	4967202	4968673	4585570	4584099	0.0	2713
EC958-sim.contigs.fa	SV	99.86	1473	2	0	4967202	4968674	4301758	4300286	0.0	2710
EC958-sim.contigs.fa	SV	99.80	1474	3	0	4926987	4928460	4303749	4305222	0.0	2706
EC958-sim.contigs.fa	SV	99.80	1473	3	0	4967202	4968674	2901008	2902480	0.0	2704
EC958-sim.contigs.fa	SV	99.80	1472	3	0	4967202	4968673	3722107	3723578	0.0	2702
EC958-sim.contigs.fa	SV	99.59	1476	0	6	4967202	4968673	245056	243583	0.0	2687
EC958-sim.contigs.fa	SV	100.00	1410	0	0	4895773	4897182	1443465	1442056	0.0	2604
EC958-sim.contigs.fa	SV	99.86	1400	2	0	4921100	4922499	4187824	4189223	0.0	2575
EC958-sim.contigs.fa	SV	99.93	1396	1	0	4900346	4901741	1443422	1444817	0.0	2573
EC958-sim.contigs.fa	SV	99.93	1395	1	0	4900346	4901740	2173216	2171822	0.0	2571
EC958-sim.contigs.fa	SV	99.36	1401	9	0	4921100	4922500	4964100	4965500	0.0	2538
EC958-sim.contigs.fa	SV	100.00	1364	0	0	4678161	4679524	4957344	4958707	0.0	2519
EC958-sim.contigs.fa	SV	100.00	1348	0	0	4932618	4933965	3290190	3288843	0.0	2490
EC958-sim.contigs.fa	SV	99.70	1346	0	1	2187923	2189264	2273649	2274994	0.0	2460
EC958-sim.contigs.fa	SV	80.98	3123	543	46	4882638	4885731	1292917	1296017	0.0	2429
EC958-sim.contigs.fa	SV	100.00	1308	0	0	4908788	4910095	3314415	3313108	0.0	2416
EC958-sim.contigs.fa	SV	88.03	1997	227	9	4942138	4944130	4927075	4925087	0.0	2353
EC958-sim.contigs.fa	SV	87.94	2007	227	12	4922489	4924486	3334544	3336544	0.0	2351
EC958-sim.contigs.fa	SV	88.02	1995	227	9	4942138	4944128	235714	233728	0.0	2350
EC958-sim.contigs.fa	SV	87.92	1995	229	9	4942138	4944128	2267820	2265834	0.0	2338
EC958-sim.contigs.fa	SV	89.15	1890	183	13	3183189	3185074	2276824	2278695	0.0	2335
EC958-sim.contigs.fa	SV	99.60	1245	5	0	4689762	4691006	4189746	4190990	0.0	2272
EC958-sim.contigs.fa	SV	99.28	1247	9	0	4689760	4691006	4966020	4967266	0.0	2254
EC958-sim.contigs.fa	SV	100.00	1210	0	0	5003801	5005010	2174382	2173173	0.0	2235
EC958-sim.contigs.fa	SV	89.10	1753	182	8	3184138	3185885	4974598	4976346	0.0	2170
EC958-sim.contigs.fa	SV	100.00	1174	0	0	4929034	4930207	3093847	3095020	0.0	2169
EC958-sim.contigs.fa	SV	99.66	1173	4	0	4929034	4930206	3099870	3101042	0.0	2145
EC958-sim.contigs.fa	SV	99.83	1162	2	0	5032855	5034016	1676964	1678125	0.0	2135
EC958-sim.contigs.fa	SV	99.57	1163	5	0	5032854	5034016	3956918	3958080	0.0	2121
EC958-sim.contigs.fa	SV	99.56	1135	5	0	4931483	4932617	1453214	1454348	0.0	2069
EC958-sim.contigs.fa	SV	99.56	1135	4	1	4931483	4932617	2165772	2164639	0.0	2067
EC958-sim.contigs.fa	SV	99.37	1103	7	0	4696351	4697453	4969128	4970230	0.0	1999
EC958-sim.contigs.fa	SV	89.73	1558	157	1	4995496	4997053	1448309	1449863	0.0	1988
EC958-sim.contigs.fa	SV	100.00	1068	0	0	4681487	4682554	4962139	4963206	0.0	1973
EC958-sim.contigs.fa	SV	99.91	1067	1	0	4681488	4682554	4185863	4186929	0.0	1965
EC958-sim.contigs.fa	SV	100.00	1048	0	0	4992009	4993056	2175376	2176423	0.0	1936
EC958-sim.contigs.fa	SV	99.81	1049	2	0	5024527	5025575	1440017	1441065	0.0	1927
EC958-sim.contigs.fa	SV	100.00	1037	0	0	5018737	5019773	1449863	1448827	0.0	1916
EC958-sim.contigs.fa	SV	93.63	1287	72	7	5027147	5028429	3355109	3353829	0.0	1914
EC958-sim.contigs.fa	SV	96.09	1175	36	6	5027170	5028340	4971830	4970662	0.0	1906
EC958-sim.contigs.fa	SV	88.10	1613	178	14	1444236	1445841	2178312	2176707	0.0	1903
EC958-sim.contigs.fa	SV	99.90	1033	1	0	4997052	4998084	3766112	3765080	0.0	1903
EC958-sim.contigs.fa	SV	99.90	1031	1	0	4997054	4998084	4553007	4554037	0.0	1899
EC958-sim.contigs.fa	SV	88.03	1612	181	11	2096533	2098138	1439733	1438128	0.0	1897
EC958-sim.contigs.fa	SV	95.24	1198	47	5	5027147	5028340	2277096	2275905	0.0	1888
EC958-sim.contigs.fa	SV	100.00	1018	0	0	4930207	4931224	2163857	2162840	0.0	1881
EC958-sim.contigs.fa	SV	89.86	1469	131	15	3952867	3954321	4974817	4976281	0.0	1871
EC958-sim.contigs.fa	SV	75.86	3807	826	86	1616134	1619892	4461776	4458015	0.0	1853
EC958-sim.contigs.fa	SV	94.37	1173	66	0	4929034	4930206	3105614	3106786	0.0	1801
EC958-sim.contigs.fa	SV	99.79	961	2	0	5017489	5018449	557002	557962	0.0	1764
EC958-sim.contigs.fa	SV	99.89	950	1	0	3183189	3184138	3354837	3355786	0.0	1749
EC958-sim.contigs.fa	SV	100.00	945	0	0	4940659	4941603	1454305	1455249	0.0	1746
EC958-sim.contigs.fa	SV	97.04	1014	24	6	973439	974452	1488135	1487128	0.0	1701
EC958-sim.contigs.fa	SV	99.89	919	0	1	5020770	5021687	1488363	1487445	0.0	1690
EC958-sim.contigs.fa	SV	95.24	1051	46	4	5024527	5025575	2176423	2175375	0.0	1661
EC958-sim.contigs.fa	SV	100.00	894	0	0	4905074	4905967	3314372	3315265	0.0	1652
EC958-sim.contigs.fa	SV	100.00	894	0	0	4905074	4905967	4943318	4942425	0.0	1652
EC958-sim.contigs.fa	SV	95.05	1050	48	4	4992009	4993056	1441064	1440017	0.0	1648
EC958-sim.contigs.fa	SV	93.50	1108	67	4	4893862	4894967	1478852	1479956	0.0	1642
EC958-sim.contigs.fa	SV	74.99	3811	825	102	4204652	4208386	1664842	1661084	0.0	1640
EC958-sim.contigs.fa	SV	100.00	877	0	0	4993975	4994851	4963230	4964106	0.0	1620
EC958-sim.contigs.fa	SV	99.32	880	4	2	4993975	4994852	4186953	4187832	0.0	1591
EC958-sim.contigs.fa	SV	91.95	1105	87	2	4892483	4893586	1294272	1295375	0.0	1546
EC958-sim.contigs.fa	SV	95.36	970	44	1	4686103	4687071	4964869	4965838	0.0	1541
EC958-sim.contigs.fa	SV	91.76	1104	89	2	1300381	1301483	2145894	2144792	0.0	1533
EC958-sim.contigs.fa	SV	95.15	970	46	1	4686103	4687071	4188593	4189562	0.0	1530
EC958-sim.contigs.fa	SV	82.26	1764	269	38	1300381	1302125	1477394	1479132	0.0	1483
EC958-sim.contigs.fa	SV	91.17	1099	68	17	4696379	4697452	3352666	3353760	0.0	1465
EC958-sim.contigs.fa	SV	99.87	783	1	0	4697915	4698697	4974370	4975152	0.0	1441
EC958-sim.contigs.fa	SV	94.09	947	55	1	4696508	4697453	2274530	2275476	0.0	1437
EC958-sim.contigs.fa	SV	77.34	2489	498	58	4882638	4885090	2147250	2144792	0.0	1411
EC958-sim.contigs.fa	SV	99.73	753	2	0	4910433	4911185	965910	966662	0.0	1380
EC958-sim.contigs.fa	SV	99.73	753	2	0	4910433	4911185	1455957	1455205	0.0	1380
EC958-sim.contigs.fa	SV	99.60	754	3	0	5003047	5003800	2166575	2165822	0.0	1376
EC958-sim.contigs.fa	SV	99.47	753	4	0	5003048	5003800	1452412	1453164	0.0	1369
EC958-sim.contigs.fa	SV	89.84	1063	101	7	2169584	2170641	4185408	4186468	0.0	1358
EC958-sim.contigs.fa	SV	100.00	731	0	0	4926256	4926986	4185236	4184506	0.0	1351
EC958-sim.contigs.fa	SV	99.86	731	1	0	4926256	4926986	3340910	3340180	0.0	1345
EC958-sim.contigs.fa	SV	89.29	1064	106	8	2169584	2170641	4961684	4962745	0.0	1327
EC958-sim.contigs.fa	SV	88.28	1109	124	5	4698699	4699804	3356460	3357565	0.0	1323
EC958-sim.contigs.fa	SV	89.62	1040	105	1	5018737	5019773	2167592	2168631	0.0	1319
EC958-sim.contigs.fa	SV	100.00	706	0	0	4990651	4991356	2167236	2166531	0.0	1304
EC958-sim.contigs.fa	SV	77.27	2270	469	40	4879563	4881811	2150005	2147762	0.0	1290
EC958-sim.contigs.fa	SV	99.58	707	3	0	5006589	5007295	4190947	4191653	0.0	1290
EC958-sim.contigs.fa	SV	99.43	707	4	0	4925309	4926015	4967223	4967929	0.0	1284
EC958-sim.contigs.fa	SV	95.72	795	34	0	4971443	4972237	4158852	4159646	0.0	1280
EC958-sim.contigs.fa	SV	95.60	795	35	0	4828326	4829120	3294446	3293652	0.0	1275
EC958-sim.contigs.fa	SV	99.85	689	1	0	4993057	4993745	4134470	4133782	0.0	1267
EC958-sim.contigs.fa	SV	86.21	1218	111	33	159069	160243	133002	134205	0.0	1266
EC958-sim.contigs.fa	SV	99.71	689	2	0	4885856	4886544	1479315	1480003	0.0	1262
EC958-sim.contigs.fa	SV	99.57	690	3	0	4993057	4993746	3288046	3287357	0.0	1258
EC958-sim.contigs.fa	SV	74.82	2939	656	71	4856484	4859375	1469384	1472285	0.0	1251
EC958-sim.contigs.fa	SV	80.67	1614	310	2	4480459	4482071	1752620	1754232	0.0	1251
EC958-sim.contigs.fa	SV	74.81	2938	658	69	4875983	4878884	2153563	2150672	0.0	1251
EC958-sim.contigs.fa	SV	80.68	1615	308	4	1706596	1708208	4745570	4747182	0.0	1251
EC958-sim.contigs.fa	SV	77.00	2270	463	42	4860042	4862273	1472964	1475212	0.0	1245
EC958-sim.contigs.fa	SV	100.00	665	0	0	603517	604181	587993	588657	0.0	1229
EC958-sim.contigs.fa	SV	79.84	1711	310	26	4880246	4881940	1290852	1292543	0.0	1216
EC958-sim.contigs.fa	SV	79.86	1713	306	28	1297531	1299222	1473647	1475341	0.0	1216
EC958-sim.contigs.fa	SV	100.00	653	0	0	5005475	5006127	3558905	3559557	0.0	1206
EC958-sim.contigs.fa	SV	100.00	653	0	0	5005475	5006127	5008055	5007403	0.0	1206
EC958-sim.contigs.fa	SV	95.71	746	32	0	2999516	3000261	3094974	3095719	0.0	1201
EC958-sim.contigs.fa	SV	97.31	707	19	0	4925309	4926015	4190947	4191653	0.0	1201
EC958-sim.contigs.fa	SV	99.85	652	1	0	4991357	4992008	133486	132835	0.0	1199
EC958-sim.contigs.fa	SV	88.74	995	93	10	2190039	2191017	4195408	4196399	0.0	1199
EC958-sim.contigs.fa	SV	97.17	707	20	0	5006589	5007295	4967223	4967929	0.0	1195
EC958-sim.contigs.fa	SV	99.39	658	4	0	5022929	5023586	3354251	3353594	0.0	1194
EC958-sim.contigs.fa	SV	99.54	655	2	1	5005475	5006129	4943737	4944390	0.0	1192
EC958-sim.contigs.fa	SV	99.54	653	3	0	4991356	4992008	134884	134232	0.0	1190
EC958-sim.contigs.fa	SV	99.69	650	2	0	5009366	5010015	2246735	2246086	0.0	1190
EC958-sim.contigs.fa	SV	99.54	651	1	2	4677517	4678166	3337221	3336572	0.0	1184
EC958-sim.contigs.fa	SV	85.69	1153	132	15	5028504	5029645	4970260	4969130	0.0	1184
EC958-sim.contigs.fa	SV	98.65	665	9	0	603518	604182	1488320	1488984	0.0	1179
EC958-sim.contigs.fa	SV	99.38	650	4	0	5009366	5010015	4959313	4958664	0.0	1179
EC958-sim.contigs.fa	SV	99.54	647	2	1	4677521	4678166	4956748	4957394	0.0	1177
EC958-sim.contigs.fa	SV	97.40	691	17	1	5020998	5021687	958077	958767	0.0	1175
EC958-sim.contigs.fa	SV	85.82	1107	139	11	5028506	5029598	3353789	3352687	0.0	1158
EC958-sim.contigs.fa	SV	99.52	627	3	0	5025575	5026201	2275850	2276476	0.0	1142
EC958-sim.contigs.fa	SV	86.60	1045	122	14	4698699	4699739	4196065	4197095	0.0	1138
EC958-sim.contigs.fa	SV	85.33	1125	132	15	4696351	4697453	4192852	4193965	0.0	1133
EC958-sim.contigs.fa	SV	79.99	1539	294	13	4503197	4504728	3205275	3206806	0.0	1123
EC958-sim.contigs.fa	SV	79.96	1537	298	10	3101288	3102819	4768543	4770074	0.0	1123
EC958-sim.contigs.fa	SV	87.27	998	106	12	2190039	2191019	4974584	4975577	0.0	1120
EC958-sim.contigs.fa	SV	100.00	598	0	0	2165907	2166504	2246692	2247289	0.0	1105
EC958-sim.contigs.fa	SV	93.82	744	25	4	4939509	4940231	3101742	3100999	0.0	1099
EC958-sim.contigs.fa	SV	100.00	594	0	0	4680104	4680697	3339630	3340223	0.0	1098
EC958-sim.contigs.fa	SV	100.00	594	0	0	4680104	4680697	4183956	4184549	0.0	1098
EC958-sim.contigs.fa	SV	87.44	979	87	26	5017489	5018449	556327	557287	0.0	1094
EC958-sim.contigs.fa	SV	99.02	612	2	4	4963743	4964353	1294023	1293415	0.0	1094
EC958-sim.contigs.fa	SV	91.99	774	58	1	2189265	2190038	3355000	3355769	0.0	1094
EC958-sim.contigs.fa	SV	99.49	594	3	0	4680104	4680697	4960414	4961007	0.0	1081
EC958-sim.contigs.fa	SV	76.07	2123	476	29	3389361	3391467	995850	997956	0.0	1077
EC958-sim.contigs.fa	SV	86.00	1014	132	7	1556872	1557880	1600733	1601741	0.0	1077
EC958-sim.contigs.fa	SV	100.00	583	0	0	4908205	4908787	3558366	3558948	0.0	1077
EC958-sim.contigs.fa	SV	76.08	2124	474	31	1003684	1005790	3562204	3564310	0.0	1077
EC958-sim.contigs.fa	SV	100.00	583	0	0	4908205	4908787	5008594	5008012	0.0	1077
EC958-sim.contigs.fa	SV	86.71	978	118	7	5028504	5029470	2275506	2274530	0.0	1075
EC958-sim.contigs.fa	SV	73.30	3146	751	79	3537244	3540343	513609	510507	0.0	1074
EC958-sim.contigs.fa	SV	73.30	3146	751	79	527992	531094	3713186	3710087	0.0	1074
EC958-sim.contigs.fa	SV	100.00	581	0	0	4679525	4680105	4959270	4959850	0.0	1074
EC958-sim.contigs.fa	SV	85.57	1012	140	4	1556872	1557880	1600145	1601153	0.0	1055
EC958-sim.contigs.fa	SV	96.67	631	20	1	4921869	4922499	3344968	3345597	0.0	1048
EC958-sim.contigs.fa	SV	98.31	590	10	0	4963764	4964353	2146163	2146752	0.0	1035
EC958-sim.contigs.fa	SV	86.01	965	129	4	1556872	1557833	1599851	1600812	0.0	1029
EC958-sim.contigs.fa	SV	86.39	955	110	11	2190039	2190977	3355804	3356754	0.0	1026
EC958-sim.contigs.fa	SV	85.00	1013	144	6	1556872	1557880	1600439	1601447	0.0	1022
EC958-sim.contigs.fa	SV	99.82	550	0	1	4680691	4681240	4960958	4961506	0.0	1009
EC958-sim.contigs.fa	SV	85.49	965	134	4	1556872	1557833	1599557	1600518	0.0	1002
EC958-sim.contigs.fa	SV	91.06	738	63	3	4691381	4692117	4192087	4192822	0.0	994
EC958-sim.contigs.fa	SV	89.33	787	84	0	1556875	1557661	1601030	1601816	0.0	989
EC958-sim.contigs.fa	SV	90.93	739	62	5	4691381	4692117	4968363	4969098	0.0	989
EC958-sim.contigs.fa	SV	94.58	627	34	0	5025575	5026201	4970607	4971233	0.0	970
EC958-sim.contigs.fa	SV	95.69	603	17	2	2166505	2167099	4183461	4184062	0.0	961
EC958-sim.contigs.fa	SV	85.27	923	130	4	1556914	1557833	1599305	1600224	0.0	946
EC958-sim.contigs.fa	SV	95.03	604	20	8	2166505	2167099	4959918	4960520	0.0	941
EC958-sim.contigs.fa	SV	99.60	505	2	0	5016984	5017488	1442099	1441595	0.0	922
EC958-sim.contigs.fa	SV	94.53	603	24	7	2166505	2167099	3339135	3339736	0.0	922
EC958-sim.contigs.fa	SV	92.55	644	44	3	4885856	4886497	2144052	2143411	0.0	920
EC958-sim.contigs.fa	SV	99.22	511	3	1	5016979	5017488	2174333	2174843	0.0	920
EC958-sim.contigs.fa	SV	89.85	719	70	3	4697980	4698697	3355655	3356371	0.0	920
EC958-sim.contigs.fa	SV	92.67	641	43	4	5008726	5009365	4182448	4183085	0.0	920
EC958-sim.contigs.fa	SV	95.48	575	26	0	4698123	4698697	4195402	4195976	0.0	918
EC958-sim.contigs.fa	SV	100.00	487	0	0	4846984	4847470	1456195	1456681	0.0	900
EC958-sim.contigs.fa	SV	95.10	571	28	0	5025631	5026201	3353919	3354489	0.0	900
EC958-sim.contigs.fa	SV	99.80	489	0	1	5019774	5020261	1448792	1448304	0.0	896
EC958-sim.contigs.fa	SV	99.79	486	1	0	4846985	4847470	2164299	2163814	0.0	893
EC958-sim.contigs.fa	SV	99.38	485	3	0	5007296	5007780	1601178	1600694	0.0	880
EC958-sim.contigs.fa	SV	100.00	466	0	0	5005010	5005475	3290146	3290611	0.0	861
EC958-sim.contigs.fa	SV	100.00	465	0	0	5005011	5005475	3288887	3288423	0.0	859
EC958-sim.contigs.fa	SV	93.88	572	31	4	5025630	5026201	4194159	4194726	0.0	859
EC958-sim.contigs.fa	SV	100.00	464	0	0	4697451	4697914	2275430	2275893	0.0	857
EC958-sim.contigs.fa	SV	99.57	470	2	0	5026202	5026671	4140546	4140077	0.0	857
EC958-sim.contigs.fa	SV	99.57	468	2	0	5026202	5026669	4953416	4953883	0.0	854
EC958-sim.contigs.fa	SV	99.57	466	2	0	5006123	5006588	1448357	1447892	0.0	850
EC958-sim.contigs.fa	SV	92.32	599	44	2	2165907	2166504	4182907	4183504	0.0	850
EC958-sim.contigs.fa	SV	87.28	755	81	6	3952872	3953625	2277995	2278735	0.0	848
EC958-sim.contigs.fa	SV	99.57	464	2	0	5005011	5005474	2384715	2385178	0.0	846
EC958-sim.contigs.fa	SV	99.15	469	4	0	4933965	4934433	4971503	4971035	0.0	845
EC958-sim.contigs.fa	SV	76.58	1584	342	24	3744583	3746151	3421442	3419873	0.0	843
EC958-sim.contigs.fa	SV	76.61	1586	338	25	3248193	3249762	3925262	3923694	0.0	843
EC958-sim.contigs.fa	SV	99.36	466	0	2	4697452	4697914	4970185	4970650	0.0	841
EC958-sim.contigs.fa	SV	99.14	466	4	0	5006123	5006588	2169101	2169566	0.0	839
EC958-sim.contigs.fa	SV	99.56	457	1	1	3810495	3810950	3991382	3991838	0.0	832
EC958-sim.contigs.fa	SV	99.77	443	1	0	4911186	4911628	1450262	1449820	0.0	813
EC958-sim.contigs.fa	SV	91.15	599	52	1	2165907	2166504	3338580	3339178	0.0	811
EC958-sim.contigs.fa	SV	97.66	471	7	4	626546	627015	611482	611949	0.0	806
EC958-sim.contigs.fa	SV	95.27	507	24	0	1556872	1557378	1601321	1601827	0.0	804
EC958-sim.contigs.fa	SV	98.89	451	4	1	4911184	4911634	2167191	2167640	0.0	804
EC958-sim.contigs.fa	SV	90.48	609	54	4	4681487	4682093	2250784	2251390	0.0	800
EC958-sim.contigs.fa	SV	95.88	485	20	0	5007296	5007780	1600590	1600106	0.0	785
EC958-sim.contigs.fa	SV	99.77	428	1	0	4940231	4940658	2164683	2164256	0.0	785
EC958-sim.contigs.fa	SV	96.82	471	11	4	627050	627517	610978	611447	0.0	784
EC958-sim.contigs.fa	SV	95.68	486	21	0	3642172	3642657	2103785	2104270	0.0	782
EC958-sim.contigs.fa	SV	97.00	466	10	4	4933968	4934433	4194993	4194532	0.0	780
EC958-sim.contigs.fa	SV	95.47	486	22	0	2035558	2036043	3821768	3821283	0.0	776
EC958-sim.contigs.fa	SV	99.76	422	0	1	5021969	5022389	959040	959461	0.0	773
EC958-sim.contigs.fa	SV	87.35	672	81	3	1556210	1556877	1601363	1602034	0.0	767
EC958-sim.contigs.fa	SV	95.41	479	22	0	5007302	5007780	1600290	1599812	0.0	763
EC958-sim.contigs.fa	SV	84.34	779	120	2	4737109	4737886	3295104	3295881	0.0	761
EC958-sim.contigs.fa	SV	84.34	779	120	2	4972895	4973672	5014814	5015591	0.0	761
EC958-sim.contigs.fa	SV	99.29	420	2	1	5021970	5022388	1487171	1486752	0.0	758
EC958-sim.contigs.fa	SV	95.74	469	20	0	4933965	4934433	3354759	3354291	0.0	756
EC958-sim.contigs.fa	SV	97.71	437	9	1	3810495	3810930	3990899	3991335	0.0	750
EC958-sim.contigs.fa	SV	99.75	408	1	0	5023913	5024320	2284888	2285295	0.0	749
EC958-sim.contigs.fa	SV	99.51	409	2	0	5023912	5024320	2142468	2142876	0.0	745
EC958-sim.contigs.fa	SV	83.15	819	134	4	3952055	3952871	3286585	3287401	0.0	745
EC958-sim.contigs.fa	SV	83.15	819	134	4	3182372	3183188	4133009	4133825	0.0	745
EC958-sim.contigs.fa	SV	88.36	627	61	4	1728328	1728948	1774256	1774876	0.0	743
EC958-sim.contigs.fa	SV	88.36	627	61	4	1728232	1728852	1774352	1774972	0.0	743
EC958-sim.contigs.fa	SV	94.23	485	28	0	5007296	5007780	1600884	1600400	0.0	741
EC958-sim.contigs.fa	SV	95.10	469	23	0	4933965	4934433	2276746	2276278	0.0	739
EC958-sim.contigs.fa	SV	94.02	485	29	0	5007296	5007780	1600002	1599518	0.0	736
EC958-sim.contigs.fa	SV	94.02	485	29	0	5007296	5007780	1601472	1600988	0.0	736
EC958-sim.contigs.fa	SV	92.94	496	34	1	5000561	5001056	961569	961075	0.0	721
EC958-sim.contigs.fa	SV	92.94	496	34	1	5011674	5012168	1484804	1484309	0.0	721
EC958-sim.contigs.fa	SV	99.49	396	2	0	4998085	4998480	3353236	3353631	0.0	721
EC958-sim.contigs.fa	SV	93.25	489	33	0	4970936	4971424	4156066	4156554	0.0	721
EC958-sim.contigs.fa	SV	86.96	644	78	5	4990651	4991291	1450219	1450859	0.0	719
EC958-sim.contigs.fa	SV	86.96	644	78	5	4907564	4908204	2166596	2167236	0.0	719
EC958-sim.contigs.fa	SV	100.00	387	0	0	4695966	4696352	4192511	4192897	0.0	715
EC958-sim.contigs.fa	SV	91.25	526	43	1	1728425	1728950	1774257	1774779	0.0	713
EC958-sim.contigs.fa	SV	91.25	526	43	1	1728233	1728755	1774449	1774974	0.0	713
EC958-sim.contigs.fa	SV	99.74	389	1	0	4934434	4934822	4970995	4970607	0.0	713
EC958-sim.contigs.fa	SV	86.20	681	58	24	4695291	4695965	4969098	4969748	0.0	704
EC958-sim.contigs.fa	SV	84.74	701	101	4	4827613	4828308	4927623	4926924	0.0	697
EC958-sim.contigs.fa	SV	91.68	505	36	6	5017489	5017990	557677	558178	0.0	695
EC958-sim.contigs.fa	SV	84.69	699	101	4	4827615	4828308	236260	235563	0.0	693
EC958-sim.contigs.fa	SV	98.23	396	7	0	4998085	4998480	2274951	2275346	0.0	693
EC958-sim.contigs.fa	SV	84.67	698	101	4	4827616	4828308	2268365	2267669	0.0	691
EC958-sim.contigs.fa	SV	92.56	484	33	3	4805085	4805566	3338602	3338120	0.0	691
EC958-sim.contigs.fa	SV	84.55	699	100	6	4924335	4925031	4159664	4160356	0.0	686
EC958-sim.contigs.fa	SV	99.73	373	1	0	5026668	5027040	1440062	1439690	0.0	684
EC958-sim.contigs.fa	SV	99.73	371	1	0	5026670	5027040	2176380	2176750	0.0	680
EC958-sim.contigs.fa	SV	98.20	388	7	0	4695965	4696352	4968786	4969173	0.0	678
EC958-sim.contigs.fa	SV	98.43	382	4	2	4691001	4691380	4191749	4192130	0.0	671
EC958-sim.contigs.fa	SV	98.43	382	4	2	4691001	4691380	4968025	4968406	0.0	671
EC958-sim.contigs.fa	SV	99.72	362	1	0	5030301	5030662	2175059	2175420	0.0	664
EC958-sim.contigs.fa	SV	98.66	374	5	0	4691007	4691380	3348365	3348738	0.0	664
EC958-sim.contigs.fa	SV	100.00	356	0	0	5029646	5030001	1275338	1275693	0.0	658
EC958-sim.contigs.fa	SV	87.41	572	72	0	4676949	4677520	3337746	3337175	0.0	658
EC958-sim.contigs.fa	SV	87.41	572	72	0	5007781	5008352	4956791	4956220	0.0	658
EC958-sim.contigs.fa	SV	90.93	485	44	0	5007296	5007780	1601766	1601282	0.0	652
EC958-sim.contigs.fa	SV	100.00	350	0	0	4920750	4921099	3339065	3338716	0.0	647
EC958-sim.contigs.fa	SV	96.38	387	14	0	4998085	4998471	4969705	4970091	2e-179	638
EC958-sim.contigs.fa	SV	98.34	362	6	0	5030300	5030661	1441382	1441021	7e-179	636
EC958-sim.contigs.fa	SV	99.43	350	2	0	4920750	4921099	4183391	4183042	7e-179	636
EC958-sim.contigs.fa	SV	93.84	422	26	0	5022930	5023351	4194491	4194070	7e-179	636
EC958-sim.contigs.fa	SV	91.18	465	41	0	4695501	4695965	2274530	2274994	9e-178	632
EC958-sim.contigs.fa	SV	91.18	465	41	0	5005011	5005475	4140079	4140543	9e-178	632
EC958-sim.contigs.fa	SV	98.60	356	5	0	5029646	5030001	2162888	2162533	3e-177	630
EC958-sim.contigs.fa	SV	91.16	464	41	0	5026206	5026669	2385178	2384715	3e-177	630
EC958-sim.contigs.fa	SV	90.81	468	43	0	5026202	5026669	3288420	3288887	4e-176	627
EC958-sim.contigs.fa	SV	90.81	468	43	0	5026202	5026669	3290614	3290147	4e-176	627
EC958-sim.contigs.fa	SV	76.76	1222	220	38	159069	160243	133699	134903	2e-175	625
EC958-sim.contigs.fa	SV	94.36	408	22	1	4885451	4885857	2144516	2144109	2e-175	625
EC958-sim.contigs.fa	SV	95.63	389	17	0	4934434	4934822	2276238	2275850	2e-175	625
EC958-sim.contigs.fa	SV	100.00	337	0	0	4910096	4910432	3288120	3288456	5e-175	623
EC958-sim.contigs.fa	SV	100.00	337	0	0	4910096	4910432	3290914	3290578	5e-175	623
EC958-sim.contigs.fa	SV	100.00	337	0	0	4904530	4904866	4953452	4953116	5e-175	623
EC958-sim.contigs.fa	SV	98.58	352	4	1	2296693	2297043	3288467	3288116	2e-174	621
EC958-sim.contigs.fa	SV	98.85	348	4	0	2296693	2297040	3290567	3290914	2e-174	621
EC958-sim.contigs.fa	SV	99.71	339	1	0	4904530	4904868	4140510	4140848	2e-174	621
EC958-sim.contigs.fa	SV	100.00	336	0	0	4995160	4995495	4943316	4943651	2e-174	621
EC958-sim.contigs.fa	SV	98.84	346	4	0	5022389	5022734	556909	556564	3e-173	617
EC958-sim.contigs.fa	SV	85.55	595	81	5	4930342	4930933	1457046	1457638	3e-173	617
EC958-sim.contigs.fa	SV	85.55	595	81	5	4863735	4864327	2163722	2163131	3e-173	617
EC958-sim.contigs.fa	SV	81.71	760	121	17	2999516	3000266	3106741	3107491	3e-173	617
EC958-sim.contigs.fa	SV	99.70	337	1	0	4995160	4995496	3313151	3312815	3e-173	617
EC958-sim.contigs.fa	SV	90.75	465	38	3	2188804	2189264	4969285	4969748	9e-173	616
EC958-sim.contigs.fa	SV	91.99	437	35	0	1556219	1556655	1600196	1600632	3e-172	614
EC958-sim.contigs.fa	SV	85.69	587	76	8	4963764	4964346	1477126	1476544	1e-171	612
EC958-sim.contigs.fa	SV	90.54	465	40	2	2188804	2189264	3352815	3353279	1e-171	612
EC958-sim.contigs.fa	SV	90.34	466	45	0	5005010	5005475	4953884	4953419	1e-171	612
EC958-sim.contigs.fa	SV	98.28	349	4	2	5022385	5022733	558262	557916	4e-171	610
EC958-sim.contigs.fa	SV	79.19	894	172	13	974448	975334	1455253	1454367	2e-170	608
EC958-sim.contigs.fa	SV	79.21	890	171	13	4940721	4941603	967500	966618	5e-170	606
EC958-sim.contigs.fa	SV	86.04	573	71	9	4698129	4698697	2277757	2278324	5e-170	606
EC958-sim.contigs.fa	SV	100.00	326	0	0	5023587	5023912	1455914	1456239	7e-169	603
EC958-sim.contigs.fa	SV	91.03	446	40	0	1556210	1556655	1599893	1600338	7e-169	603
EC958-sim.contigs.fa	SV	98.82	338	4	0	4910095	4910432	2385483	2385146	7e-169	603
EC958-sim.contigs.fa	SV	88.73	488	54	1	5019775	5020261	2168667	2169154	1e-166	595
EC958-sim.contigs.fa	SV	90.58	446	42	0	1556210	1556655	1601069	1601514	2e-165	592
EC958-sim.contigs.fa	SV	91.47	434	28	3	1728520	1728950	1774256	1774683	2e-164	588
EC958-sim.contigs.fa	SV	91.47	434	28	3	1728232	1728659	1774544	1774974	2e-164	588
EC958-sim.contigs.fa	SV	90.36	446	43	0	1556210	1556655	1599599	1600044	7e-164	586
EC958-sim.contigs.fa	SV	90.85	437	40	0	1556219	1556655	1600784	1601220	7e-164	586
EC958-sim.contigs.fa	SV	90.36	446	43	0	5007296	5007741	1602267	1601822	7e-164	586
EC958-sim.contigs.fa	SV	90.62	437	41	0	5008929	5009365	2246435	2246871	3e-162	580
EC958-sim.contigs.fa	SV	90.68	440	36	5	5008929	5009365	4959013	4959450	3e-162	580
EC958-sim.contigs.fa	SV	100.00	314	0	0	5020458	5020771	4965891	4965578	3e-162	580
EC958-sim.contigs.fa	SV	81.36	719	126	6	1557166	1557880	1601822	1602536	1e-161	579
EC958-sim.contigs.fa	SV	81.36	719	126	6	1556872	1557586	1602116	1602830	1e-161	579
EC958-sim.contigs.fa	SV	98.77	324	4	0	4486779	4487102	4767363	4767686	4e-161	577
EC958-sim.contigs.fa	SV	100.00	311	0	0	4928460	4928770	245323	245013	2e-160	575
EC958-sim.contigs.fa	SV	89.91	446	45	0	1556210	1556655	1600481	1600926	2e-160	575
EC958-sim.contigs.fa	SV	91.41	419	34	2	4966400	4966817	1446806	1446389	6e-160	573
EC958-sim.contigs.fa	SV	91.41	419	34	2	4898312	4898729	2171351	2171768	6e-160	573
EC958-sim.contigs.fa	SV	100.00	310	0	0	4928461	4928770	3721841	3722150	6e-160	573
EC958-sim.contigs.fa	SV	100.00	310	0	0	4928461	4928770	4545568	4545259	6e-160	573
EC958-sim.contigs.fa	SV	97.59	332	8	0	5022930	5023261	2276237	2275906	7e-159	569
EC958-sim.contigs.fa	SV	99.68	310	1	0	4994852	4995161	3990642	3990951	3e-158	568
EC958-sim.contigs.fa	SV	100.00	306	0	0	4911629	4911934	4968785	4968480	9e-158	566
EC958-sim.contigs.fa	SV	96.21	343	11	1	4847471	4847813	1275650	1275990	4e-156	560
EC958-sim.contigs.fa	SV	100.00	303	0	0	4963461	4963763	2175102	2174800	4e-156	560
EC958-sim.contigs.fa	SV	99.04	312	3	0	5020458	5020769	4189615	4189304	4e-156	560
EC958-sim.contigs.fa	SV	87.42	485	61	0	5007296	5007780	1602561	1602077	2e-155	558
EC958-sim.contigs.fa	SV	99.35	308	2	0	4994852	4995159	3991125	3991432	2e-155	558
EC958-sim.contigs.fa	SV	100.00	301	0	0	4935123	4935423	1441338	1441638	6e-155	556
EC958-sim.contigs.fa	SV	87.68	479	56	3	4991532	4992008	134010	133533	2e-154	555
EC958-sim.contigs.fa	SV	100.00	300	0	0	5030002	5030301	611949	611650	2e-154	555
EC958-sim.contigs.fa	SV	95.92	343	12	1	1282327	1282667	2162576	2162234	2e-154	555
EC958-sim.contigs.fa	SV	100.00	300	0	0	4934823	4935122	2901051	2900752	2e-154	555
EC958-sim.contigs.fa	SV	99.35	306	2	0	4911629	4911934	4192509	4192204	2e-154	555
EC958-sim.contigs.fa	SV	100.00	300	0	0	4934823	4935122	4301715	4302014	2e-154	555
EC958-sim.contigs.fa	SV	100.00	300	0	0	4934823	4935122	4416204	4416503	2e-154	555
EC958-sim.contigs.fa	SV	100.00	300	0	0	4934823	4935122	4585527	4585826	2e-154	555
EC958-sim.contigs.fa	SV	95.89	341	13	1	4940319	4940658	1455899	1456239	3e-153	551
EC958-sim.contigs.fa	SV	91.88	394	32	0	4805383	4805776	4156066	4155673	3e-153	551
EC958-sim.contigs.fa	SV	91.88	394	32	0	4831721	4832114	4182631	4182238	3e-153	551
EC958-sim.contigs.fa	SV	98.71	309	3	1	4895238	4895545	2285560	2285252	3e-152	547
EC958-sim.contigs.fa	SV	96.11	334	13	0	4934434	4934767	4194492	4194159	1e-151	545
EC958-sim.contigs.fa	SV	98.38	309	4	1	2197222	2197530	2142833	2143140	2e-150	542
EC958-sim.contigs.fa	SV	86.73	490	57	6	1958121	1958607	1296924	1296440	2e-149	538
EC958-sim.contigs.fa	SV	86.73	490	57	6	1302548	1303032	2142429	2141943	2e-149	538
EC958-sim.contigs.fa	SV	97.17	318	9	0	5022930	5023247	4970994	4970677	2e-149	538
EC958-sim.contigs.fa	SV	81.47	680	103	16	4695291	4695965	4192822	4193483	7e-149	536
EC958-sim.contigs.fa	SV	74.23	1296	324	10	4409778	4411068	3198805	3200095	3e-148	534
EC958-sim.contigs.fa	SV	74.25	1297	322	12	3094818	3096108	4674775	4676065	3e-148	534
EC958-sim.contigs.fa	SV	100.00	288	0	0	4966915	4967202	2176053	2176340	9e-148	532
EC958-sim.contigs.fa	SV	98.66	299	4	0	5030002	5030300	611447	611149	3e-147	531
EC958-sim.contigs.fa	SV	100.00	286	0	0	5021684	5021969	1487413	1487128	1e-146	529
EC958-sim.contigs.fa	SV	97.42	310	8	0	4994852	4995161	3991608	3991917	1e-146	529
EC958-sim.contigs.fa	SV	99.65	288	1	0	4966914	4967201	1440388	1440101	4e-146	527
EC958-sim.contigs.fa	SV	91.00	389	35	0	5007302	5007690	1599702	1599314	2e-145	525
EC958-sim.contigs.fa	SV	99.65	287	1	0	5018450	5018736	2177949	2178235	2e-145	525
EC958-sim.contigs.fa	SV	95.71	326	13	1	5023587	5023912	2164580	2164256	6e-145	523
EC958-sim.contigs.fa	SV	96.23	318	12	0	4934435	4934752	3354250	3353933	2e-144	521
EC958-sim.contigs.fa	SV	99.30	287	2	0	5018450	5018736	1438491	1438205	7e-144	520
EC958-sim.contigs.fa	SV	100.00	279	0	0	4998473	4998751	4752184	4751906	1e-142	516
EC958-sim.contigs.fa	SV	90.84	382	33	2	2169584	2169963	3341082	3341463	4e-141	510
EC958-sim.contigs.fa	SV	99.64	279	1	0	4998473	4998751	4767657	4767379	4e-141	510
EC958-sim.contigs.fa	SV	86.77	446	59	0	1556210	1556655	1601864	1602309	3e-137	497
EC958-sim.contigs.fa	SV	98.92	278	3	0	4925032	4925309	2276182	2275905	3e-137	497
EC958-sim.contigs.fa	SV	97.89	284	6	0	5021686	5021969	958801	959084	2e-135	492
EC958-sim.contigs.fa	SV	81.37	612	106	6	1557226	1557833	1599323	1599930	2e-135	492
EC958-sim.contigs.fa	SV	92.20	346	27	0	1958238	1958583	1483266	1482921	6e-135	490
EC958-sim.contigs.fa	SV	92.20	346	27	0	4999173	4999518	2142405	2142060	6e-135	490
EC958-sim.contigs.fa	SV	96.92	292	8	1	1954928	1955218	1299045	1298754	2e-134	488
EC958-sim.contigs.fa	SV	96.92	292	8	1	1304862	1305153	2139040	2138750	2e-134	488
EC958-sim.contigs.fa	SV	100.00	263	0	0	4928771	4929033	1268205	1268467	7e-134	486
EC958-sim.contigs.fa	SV	94.59	314	17	0	2166191	2166504	4959648	4959961	7e-134	486
EC958-sim.contigs.fa	SV	99.62	264	0	1	5022470	5022733	557503	557241	3e-132	481
EC958-sim.contigs.fa	SV	99.62	263	1	0	4928771	4929033	1267491	1267753	3e-132	481
EC958-sim.contigs.fa	SV	99.62	263	1	0	4928771	4929033	1267848	1268110	3e-132	481
EC958-sim.contigs.fa	SV	99.62	263	1	0	4931220	4931482	3991168	3990906	3e-132	481
EC958-sim.contigs.fa	SV	95.64	298	13	0	5003801	5004098	1442056	1442353	1e-131	479
EC958-sim.contigs.fa	SV	95.64	298	13	0	4896885	4897182	2174085	2174382	1e-131	479
EC958-sim.contigs.fa	SV	97.48	278	7	0	4925032	4925309	4194436	4194159	2e-130	475
EC958-sim.contigs.fa	SV	91.14	350	30	1	4920750	4921099	2247176	2246828	6e-130	473
EC958-sim.contigs.fa	SV	97.47	277	7	0	4925032	4925308	3354195	3353919	6e-130	473
EC958-sim.contigs.fa	SV	94.44	306	17	0	4911629	4911934	3349117	3348812	2e-129	472
EC958-sim.contigs.fa	SV	91.69	337	28	0	4910096	4910432	4140846	4140510	3e-128	468
EC958-sim.contigs.fa	SV	91.45	339	29	0	4904530	4904868	3288456	3288118	1e-127	466
EC958-sim.contigs.fa	SV	90.62	352	32	1	2296693	2297043	4140499	4140850	1e-127	466
EC958-sim.contigs.fa	SV	87.91	397	46	2	4998085	4998480	4193440	4193835	1e-127	466
EC958-sim.contigs.fa	SV	95.52	290	13	0	4686103	4686392	2262999	2263288	3e-127	464
EC958-sim.contigs.fa	SV	74.73	1124	241	38	4892482	4893586	1477392	1478491	1e-126	462
EC958-sim.contigs.fa	SV	91.39	337	29	0	4904530	4904866	3290578	3290914	1e-126	462
EC958-sim.contigs.fa	SV	91.39	337	29	0	4910096	4910432	4953116	4953452	1e-126	462
EC958-sim.contigs.fa	SV	90.52	348	33	0	2296693	2297040	4953463	4953116	5e-126	460
EC958-sim.contigs.fa	SV	78.51	754	123	23	4939508	4940231	3107487	3106743	2e-125	459
EC958-sim.contigs.fa	SV	98.10	263	5	0	4925032	4925294	4970939	4970677	2e-125	459
EC958-sim.contigs.fa	SV	100.00	247	0	0	4681241	4681487	3341055	3341301	6e-125	457
EC958-sim.contigs.fa	SV	100.00	247	0	0	4681241	4681487	4185381	4185627	6e-125	457
EC958-sim.contigs.fa	SV	100.00	247	0	0	4681241	4681487	4961657	4961903	6e-125	457
EC958-sim.contigs.fa	SV	94.86	292	14	1	4921868	4922159	2262998	2263288	2e-124	455
EC958-sim.contigs.fa	SV	86.02	422	59	0	1556228	1556649	1602176	1602597	8e-124	453
EC958-sim.contigs.fa	SV	97.72	263	6	0	4931220	4931482	3991651	3991389	8e-124	453
EC958-sim.contigs.fa	SV	99.60	248	1	0	4941598	4941845	4961855	4962102	8e-124	453
EC958-sim.contigs.fa	SV	100.00	244	0	0	1300137	1300380	1293960	1294203	3e-123	451
EC958-sim.contigs.fa	SV	87.66	389	42	5	3777852	3778237	1678082	1678467	4e-122	448
EC958-sim.contigs.fa	SV	87.66	389	42	5	1632058	1632443	3958037	3958422	4e-122	448
EC958-sim.contigs.fa	SV	99.59	244	1	0	4892240	4892483	2146207	2145964	1e-121	446
EC958-sim.contigs.fa	SV	90.50	337	32	0	4904530	4904866	2385146	2385482	1e-121	446
EC958-sim.contigs.fa	SV	100.00	241	0	0	4926016	4926256	4967797	4967557	1e-121	446
EC958-sim.contigs.fa	SV	99.59	241	1	0	4926015	4926255	4191522	4191282	6e-120	440
EC958-sim.contigs.fa	SV	93.27	297	19	1	4680691	4680987	3340174	3340469	8e-119	436
EC958-sim.contigs.fa	SV	90.80	326	25	4	4935424	4935748	3105548	3105227	4e-117	431
EC958-sim.contigs.fa	SV	92.93	297	20	1	4680691	4680987	4184500	4184795	4e-117	431
EC958-sim.contigs.fa	SV	99.16	237	1	1	3810694	3810930	3990617	3990852	2e-115	425
EC958-sim.contigs.fa	SV	93.10	290	20	0	4926697	4926986	4961253	4960964	2e-115	425
EC958-sim.contigs.fa	SV	100.00	229	0	0	4895544	4895772	1275962	1275734	6e-115	424
EC958-sim.contigs.fa	SV	94.51	273	15	0	3183189	3183461	4195080	4195352	2e-114	422
EC958-sim.contigs.fa	SV	100.00	228	0	0	5016756	5016983	4958131	4958358	2e-114	422
EC958-sim.contigs.fa	SV	91.78	304	21	4	4963461	4963763	1441338	1441638	8e-114	420
EC958-sim.contigs.fa	SV	91.80	305	19	4	4935123	4935423	2175102	2174800	8e-114	420
EC958-sim.contigs.fa	SV	99.56	227	1	0	4895546	4895772	2162266	2162492	4e-112	414
EC958-sim.contigs.fa	SV	93.53	278	17	1	1022006	1022283	1013911	1014187	1e-111	412
EC958-sim.contigs.fa	SV	93.53	278	17	1	1021745	1022021	1014172	1014449	1e-111	412
EC958-sim.contigs.fa	SV	80.28	568	93	12	164710	165263	139018	139580	5e-111	411
EC958-sim.contigs.fa	SV	80.28	568	93	12	164401	164963	139327	139880	5e-111	411
EC958-sim.contigs.fa	SV	74.14	1071	241	30	4689885	4690934	3346198	3347253	5e-111	411
EC958-sim.contigs.fa	SV	99.55	224	1	0	4650440	4650663	4956224	4956001	2e-110	409
EC958-sim.contigs.fa	SV	89.09	330	33	1	1728619	1728948	1774256	1774582	6e-110	407
EC958-sim.contigs.fa	SV	89.09	330	33	1	1728232	1728558	1774643	1774972	6e-110	407
EC958-sim.contigs.fa	SV	91.55	296	24	1	3695882	3696177	2243722	2244016	6e-110	407
EC958-sim.contigs.fa	SV	83.86	446	52	11	2158883	2159309	2267921	2268365	6e-110	407
EC958-sim.contigs.fa	SV	92.04	289	23	0	2999230	2999518	3105261	3105549	6e-110	407
EC958-sim.contigs.fa	SV	88.12	345	38	2	4659189	4659530	3334898	3334554	6e-110	407
EC958-sim.contigs.fa	SV	91.55	296	24	1	2163499	2163793	3874993	3875288	6e-110	407
EC958-sim.contigs.fa	SV	95.02	261	9	4	4057057	4057316	4414322	4414579	6e-110	407
EC958-sim.contigs.fa	SV	88.12	345	38	2	4943784	4944128	4924644	4924985	6e-110	407
EC958-sim.contigs.fa	SV	74.04	1071	242	30	4687333	4688388	4966145	4967194	2e-109	405
EC958-sim.contigs.fa	SV	95.28	254	12	0	2182250	2182503	3344968	3345221	8e-109	403
EC958-sim.contigs.fa	SV	100.00	218	0	0	4689544	4689761	4189572	4189789	8e-109	403
EC958-sim.contigs.fa	SV	99.55	222	0	1	4964350	4964571	4965845	4966065	8e-109	403
EC958-sim.contigs.fa	SV	83.63	446	53	11	2158883	2159309	235815	236259	3e-108	401
EC958-sim.contigs.fa	SV	93.26	282	3	6	808205	808470	792860	793141	3e-108	401
EC958-sim.contigs.fa	SV	83.63	446	53	11	4924587	4925031	2239106	2239532	3e-108	401
EC958-sim.contigs.fa	SV	98.25	229	4	0	4993746	4993974	4156294	4156066	3e-108	401
EC958-sim.contigs.fa	SV	83.63	446	53	11	2158883	2159309	4927176	4927620	3e-108	401
EC958-sim.contigs.fa	SV	91.41	291	25	0	5009376	5009666	3338613	3338323	1e-107	399
EC958-sim.contigs.fa	SV	100.00	215	0	0	4941845	4942059	1479136	1478922	4e-107	398
EC958-sim.contigs.fa	SV	98.66	224	3	0	4676730	4676953	4916118	4915895	4e-107	398
EC958-sim.contigs.fa	SV	94.53	256	13	1	2182249	2182503	4964868	4965123	5e-106	394
EC958-sim.contigs.fa	SV	92.99	271	13	6	4057049	4057316	2902943	2902676	6e-105	390
EC958-sim.contigs.fa	SV	94.80	250	13	0	3183189	3183438	4971581	4971830	6e-105	390
EC958-sim.contigs.fa	SV	95.47	243	11	0	4892240	4892482	1293960	1294202	2e-104	388
EC958-sim.contigs.fa	SV	94.14	256	14	1	2182249	2182503	4188592	4188847	2e-104	388
EC958-sim.contigs.fa	SV	73.74	1070	247	28	4687333	4688388	4189869	4190918	2e-104	388
EC958-sim.contigs.fa	SV	98.20	222	3	1	5032433	5032653	1298754	1298975	8e-104	387
EC958-sim.contigs.fa	SV	94.76	248	13	0	4872984	4873231	1466223	1466470	8e-104	387
EC958-sim.contigs.fa	SV	99.07	215	2	0	4941845	4942059	2144231	2144445	8e-104	387
EC958-sim.contigs.fa	SV	94.76	248	13	0	4941598	4941845	4185579	4185826	8e-104	387
EC958-sim.contigs.fa	SV	96.94	229	7	0	4993746	4993974	3293364	3293136	3e-103	385
EC958-sim.contigs.fa	SV	94.12	255	11	4	4057063	4057316	4543385	4543636	3e-103	385
EC958-sim.contigs.fa	SV	100.00	208	0	0	4904867	4905074	4971581	4971788	3e-103	385
EC958-sim.contigs.fa	SV	95.06	243	12	0	1300137	1300379	2146207	2145965	1e-102	383
EC958-sim.contigs.fa	SV	93.10	261	18	0	5020511	5020771	3345936	3345676	1e-102	383
EC958-sim.contigs.fa	SV	100.00	206	0	0	4901741	4901946	3341463	3341258	4e-102	381
EC958-sim.contigs.fa	SV	100.00	206	0	0	4901741	4901946	4185789	4185584	4e-102	381
EC958-sim.contigs.fa	SV	100.00	206	0	0	5024321	5024526	4956206	4956001	4e-102	381
EC958-sim.contigs.fa	SV	99.05	211	2	0	5032443	5032653	2139030	2138820	1e-101	379
EC958-sim.contigs.fa	SV	90.34	290	26	2	2999230	2999518	3099517	3099805	1e-101	379
EC958-sim.contigs.fa	SV	99.52	207	1	0	4904867	4905073	2276824	2277030	5e-101	377
EC958-sim.contigs.fa	SV	100.00	203	0	0	5016553	5016755	2148064	2148266	2e-100	375
EC958-sim.contigs.fa	SV	87.28	338	29	5	4698699	4699035	2278413	2278737	6e-100	374
EC958-sim.contigs.fa	SV	100.00	202	0	0	5032653	5032854	2285556	2285355	6e-100	374
EC958-sim.contigs.fa	SV	100.00	202	0	0	5020256	5020457	4194884	4194683	6e-100	374
EC958-sim.contigs.fa	SV	89.97	289	27	2	4935424	4935711	3093781	3093494	2e-99	372
EC958-sim.contigs.fa	SV	99.03	206	2	0	5024321	5024526	4915913	4916118	8e-99	370
EC958-sim.contigs.fa	SV	100.00	199	0	0	808516	808714	793100	793298	3e-98	368
EC958-sim.contigs.fa	SV	89.19	296	30	2	4831382	4831676	3293660	3293366	3e-98	368
EC958-sim.contigs.fa	SV	100.00	199	0	0	5022730	5022928	3354489	3354291	3e-98	368
EC958-sim.contigs.fa	SV	88.74	302	32	2	5009366	5009666	4182950	4182650	3e-98	368
EC958-sim.contigs.fa	SV	99.50	201	1	0	5032654	5032854	2143136	2142936	1e-97	366
EC958-sim.contigs.fa	SV	96.83	221	4	2	2864924	2865144	2958940	2959157	1e-97	366
EC958-sim.contigs.fa	SV	87.90	314	35	3	4695966	4696277	3349119	3349431	1e-97	366
EC958-sim.contigs.fa	SV	99.50	200	1	0	5020258	5020457	2276632	2276433	4e-97	364
EC958-sim.contigs.fa	SV	80.86	465	83	4	5007321	5007782	1602830	1602369	5e-96	361
EC958-sim.contigs.fa	SV	92.80	250	16	2	5020511	5020759	2263529	2263281	5e-96	361
EC958-sim.contigs.fa	SV	98.52	203	3	0	5016553	5016755	1292109	1291907	2e-95	359
EC958-sim.contigs.fa	SV	93.72	239	15	0	4941598	4941836	3341253	3341491	2e-95	359
EC958-sim.contigs.fa	SV	93.75	240	13	2	2182506	2182744	4189324	4189562	2e-95	359
EC958-sim.contigs.fa	SV	98.51	202	3	0	5020256	5020457	3354647	3354446	6e-95	357
EC958-sim.contigs.fa	SV	96.68	211	7	0	1015219	1015429	1005762	1005552	3e-93	351
EC958-sim.contigs.fa	SV	96.68	211	7	0	1013386	1013596	1007595	1007385	3e-93	351
EC958-sim.contigs.fa	SV	98.02	202	4	0	5020256	5020457	4971391	4971190	3e-93	351
EC958-sim.contigs.fa	SV	97.10	207	6	0	4904867	4905073	4195080	4195286	1e-92	350
EC958-sim.contigs.fa	SV	79.27	521	91	12	4824301	4824806	4161345	4160827	4e-92	348
EC958-sim.contigs.fa	SV	79.35	523	87	16	4826627	4827145	4163671	4163166	4e-92	348
EC958-sim.contigs.fa	SV	92.92	240	15	2	2182506	2182744	4965600	4965838	4e-92	348
EC958-sim.contigs.fa	SV	87.96	299	28	8	5018155	5018449	556318	556612	1e-91	346
EC958-sim.contigs.fa	SV	92.86	238	17	0	4512422	4512659	3284997	3284760	1e-91	346
EC958-sim.contigs.fa	SV	90.77	260	23	1	4680981	4681240	3340652	3340910	1e-91	346
EC958-sim.contigs.fa	SV	90.77	260	23	1	4680981	4681240	4184978	4185236	1e-91	346
EC958-sim.contigs.fa	SV	92.89	239	15	2	3180547	3180784	4778005	4777768	1e-91	346
EC958-sim.contigs.fa	SV	90.77	260	23	1	4926256	4926514	4961506	4961247	1e-91	346
EC958-sim.contigs.fa	SV	83.98	362	55	3	4865034	4865395	2163070	2162712	5e-91	344
EC958-sim.contigs.fa	SV	87.75	302	23	11	573803	574097	557668	557962	6e-90	340
EC958-sim.contigs.fa	SV	88.61	281	30	2	4805085	4805364	2246714	2246435	6e-90	340
EC958-sim.contigs.fa	SV	94.95	218	9	2	2229400	2229616	2317525	2317741	6e-90	340
EC958-sim.contigs.fa	SV	94.50	218	11	1	1310627	1310844	1256589	1256805	3e-88	335
EC958-sim.contigs.fa	SV	83.11	373	58	4	4999149	4999518	1296437	1296807	3e-88	335
EC958-sim.contigs.fa	SV	94.50	218	11	1	1264423	1264639	1304519	1304736	3e-88	335
EC958-sim.contigs.fa	SV	83.11	373	58	4	1302545	1302915	1482897	1483266	3e-88	335
EC958-sim.contigs.fa	SV	88.26	281	31	2	4805085	4805364	4959292	4959013	3e-88	335
EC958-sim.contigs.fa	SV	83.87	372	37	16	2622410	2622768	792782	793143	1e-87	333
EC958-sim.contigs.fa	SV	93.69	222	13	1	4964350	4964571	4189569	4189789	4e-87	331
EC958-sim.contigs.fa	SV	94.04	218	13	0	4689544	4689761	4965848	4966065	4e-87	331
EC958-sim.contigs.fa	SV	83.15	368	54	8	1393430	1393792	3991098	3991462	1e-86	329
EC958-sim.contigs.fa	SV	93.27	223	13	2	4873009	4873231	1466088	1466308	5e-86	327
EC958-sim.contigs.fa	SV	89.06	265	26	2	4686823	4687087	2263281	2263542	2e-85	326
EC958-sim.contigs.fa	SV	90.28	247	24	0	2264268	2264514	2352006	2352252	6e-85	324
EC958-sim.contigs.fa	SV	90.28	247	24	0	2263940	2264186	2352334	2352580	6e-85	324
EC958-sim.contigs.fa	SV	100.00	175	0	0	3545518	3545692	3718421	3718595	6e-85	324
EC958-sim.contigs.fa	SV	94.69	207	11	0	4904867	4905073	3354837	3355043	2e-84	322
EC958-sim.contigs.fa	SV	82.97	364	53	9	1393434	1393792	3990620	3990979	8e-84	320
EC958-sim.contigs.fa	SV	92.11	228	15	3	4964568	4964793	1447939	1447713	3e-83	318
EC958-sim.contigs.fa	SV	76.37	601	134	8	1119889	1120485	783551	784147	1e-82	316
EC958-sim.contigs.fa	SV	76.37	601	134	8	799085	799681	1112055	1112651	1e-82	316
EC958-sim.contigs.fa	SV	89.64	251	22	3	4872728	4872976	1466201	1466449	1e-82	316
EC958-sim.contigs.fa	SV	92.69	219	16	0	1556659	1556877	1602110	1602328	1e-82	316
EC958-sim.contigs.fa	SV	92.41	224	14	3	4897183	4897405	2169523	2169744	1e-82	316
EC958-sim.contigs.fa	SV	94.17	206	12	0	4901741	4901946	4962065	4961860	4e-82	315
EC958-sim.contigs.fa	SV	89.02	255	25	2	2182506	2182757	3345698	3345952	1e-81	313
EC958-sim.contigs.fa	SV	82.32	362	61	2	4865034	4865395	1275156	1275514	5e-81	311
EC958-sim.contigs.fa	SV	94.55	202	9	1	4641149	4641348	4906506	4906707	5e-81	311
EC958-sim.contigs.fa	SV	94.55	202	9	1	4641051	4641252	4906604	4906803	5e-81	311
EC958-sim.contigs.fa	SV	99.42	171	1	0	4993803	4993973	4954156	4953986	5e-81	311
EC958-sim.contigs.fa	SV	99.42	171	1	0	4970937	4971107	4953986	4954156	5e-81	311
EC958-sim.contigs.fa	SV	88.58	254	25	3	4872728	4872979	1466363	1466614	2e-79	305
EC958-sim.contigs.fa	SV	99.40	168	1	0	4678939	4679106	3316102	3315935	2e-79	305
EC958-sim.contigs.fa	SV	99.40	168	1	0	4962580	4962747	4958122	4958289	2e-79	305
EC958-sim.contigs.fa	SV	96.22	185	7	0	4831721	4831905	3338303	3338119	8e-79	303
EC958-sim.contigs.fa	SV	96.22	185	7	0	5008725	5008909	4155882	4156066	8e-79	303
EC958-sim.contigs.fa	SV	81.84	369	57	10	1393430	1393792	3991581	3991945	3e-78	302
EC958-sim.contigs.fa	SV	93.97	199	12	0	5022730	5022928	4971233	4971035	3e-78	302
EC958-sim.contigs.fa	SV	96.15	182	7	0	4894969	4895150	1482544	1482725	4e-77	298
EC958-sim.contigs.fa	SV	94.33	194	11	0	1556462	1556655	1601822	1602015	4e-77	298
EC958-sim.contigs.fa	SV	96.15	182	7	0	4998796	4998977	2143409	2143228	4e-77	298
EC958-sim.contigs.fa	SV	94.42	197	5	6	4679525	4679718	2246692	2246885	4e-77	298
EC958-sim.contigs.fa	SV	93.10	203	14	0	4679903	4680105	2246976	2247178	4e-77	298
EC958-sim.contigs.fa	SV	92.75	207	14	1	4901737	4901943	2250715	2250510	4e-77	298
EC958-sim.contigs.fa	SV	92.02	213	16	1	5023374	5023586	2275520	2275309	4e-77	298
EC958-sim.contigs.fa	SV	93.53	201	12	1	4427742	4427941	4692625	4692825	4e-77	298
EC958-sim.contigs.fa	SV	94.42	197	5	6	2165907	2166100	4959270	4959463	4e-77	298
EC958-sim.contigs.fa	SV	77.21	509	112	4	5011192	5011698	958824	958318	5e-76	294
EC958-sim.contigs.fa	SV	85.51	283	39	2	4893862	4894143	1295736	1296017	5e-76	294
EC958-sim.contigs.fa	SV	85.51	283	39	2	1301844	1302125	2144516	2144235	5e-76	294
EC958-sim.contigs.fa	SV	100.00	159	0	0	5016756	5016914	3316093	3315935	5e-76	294
EC958-sim.contigs.fa	SV	84.28	299	47	0	4930926	4931224	1275088	1275386	2e-75	292
EC958-sim.contigs.fa	SV	96.09	179	7	0	4294064	4294242	3766244	3766066	2e-75	292
EC958-sim.contigs.fa	SV	96.09	179	7	0	3586955	3587133	4553051	4552873	2e-75	292
EC958-sim.contigs.fa	SV	77.06	510	112	5	973681	974188	961099	960593	2e-74	289
EC958-sim.contigs.fa	SV	77.01	509	113	4	5011192	5011698	1487388	1487894	2e-74	289
EC958-sim.contigs.fa	SV	90.41	219	21	0	1556659	1556877	1601315	1601533	2e-74	289
EC958-sim.contigs.fa	SV	93.75	192	12	0	2534568	2534759	2622919	2623110	2e-74	289
EC958-sim.contigs.fa	SV	93.75	192	12	0	2534477	2534668	2623010	2623201	2e-74	289
EC958-sim.contigs.fa	SV	97.08	171	5	0	4674715	4674885	4156067	4156237	2e-74	289
EC958-sim.contigs.fa	SV	88.94	235	23	1	1728716	1728950	1774257	1774488	8e-74	287
EC958-sim.contigs.fa	SV	88.94	235	23	1	1728233	1728464	1774740	1774974	8e-74	287
EC958-sim.contigs.fa	SV	94.15	188	11	0	2229400	2229587	2317622	2317809	8e-74	287
EC958-sim.contigs.fa	SV	87.50	248	31	0	4650416	4650663	3337871	3338118	8e-74	287
EC958-sim.contigs.fa	SV	87.50	248	31	0	5008477	5008724	4915871	4916118	8e-74	287
EC958-sim.contigs.fa	SV	86.90	252	33	0	5007529	5007780	1601827	1601576	1e-72	283
EC958-sim.contigs.fa	SV	84.01	294	47	0	1282033	1282326	2163138	2162845	1e-72	283
EC958-sim.contigs.fa	SV	90.00	220	20	2	4681268	4681487	2250333	2250550	1e-72	283
EC958-sim.contigs.fa	SV	93.68	190	11	1	4427628	4427817	4692853	4693041	1e-72	283
EC958-sim.contigs.fa	SV	99.36	156	0	1	808316	808470	2711149	2711304	4e-72	281
EC958-sim.contigs.fa	SV	90.61	213	19	1	5023374	5023586	4970274	4970063	4e-72	281
EC958-sim.contigs.fa	SV	99.35	155	0	1	2622612	2622766	792782	792935	1e-71	279
EC958-sim.contigs.fa	SV	91.96	199	16	0	5022730	5022928	2276476	2276278	1e-71	279
EC958-sim.contigs.fa	SV	89.24	223	24	0	4679883	4680105	3338845	3339067	1e-71	279
EC958-sim.contigs.fa	SV	89.24	223	24	0	4679883	4680105	4183171	4183393	1e-71	279
EC958-sim.contigs.fa	SV	92.35	196	15	0	5023391	5023586	4193993	4193798	1e-71	279
EC958-sim.contigs.fa	SV	87.50	240	30	0	4941606	4941845	2250510	2250749	5e-71	278
EC958-sim.contigs.fa	SV	78.76	419	83	4	1557460	1557875	1601822	1602237	2e-70	276
EC958-sim.contigs.fa	SV	78.71	418	85	2	1556872	1557287	1602410	1602825	2e-70	276
EC958-sim.contigs.fa	SV	89.14	221	24	0	4920750	4920970	4959848	4959628	2e-70	276
EC958-sim.contigs.fa	SV	95.32	171	8	0	4674715	4674885	3293137	3293307	2e-69	272
EC958-sim.contigs.fa	SV	97.47	158	4	0	2191468	2191625	236258	236101	8e-69	270
EC958-sim.contigs.fa	SV	91.46	199	13	4	5022730	5022928	4194726	4194532	8e-69	270
EC958-sim.contigs.fa	SV	97.47	158	4	0	2191468	2191625	4927619	4927462	8e-69	270
EC958-sim.contigs.fa	SV	83.50	303	34	12	573803	574097	556993	557287	3e-68	268
EC958-sim.contigs.fa	SV	92.51	187	14	0	5020770	5020956	588037	587851	3e-68	268
EC958-sim.contigs.fa	SV	87.55	233	27	2	1013820	1014051	1005547	1005778	3e-68	268
EC958-sim.contigs.fa	SV	87.55	233	27	2	1013381	1013612	1005986	1006217	3e-68	268
EC958-sim.contigs.fa	SV	92.51	187	14	0	603331	603517	1488177	1488363	3e-68	268
EC958-sim.contigs.fa	SV	96.86	159	5	0	4924873	4925031	2279335	2279177	1e-67	267
EC958-sim.contigs.fa	SV	96.84	158	5	0	2191468	2191625	2268364	2268207	4e-67	265
EC958-sim.contigs.fa	SV	88.73	213	24	0	1556872	1557084	1601615	1601827	5e-66	261
EC958-sim.contigs.fa	SV	96.79	156	5	0	4827616	4827771	2279177	2279332	5e-66	261
EC958-sim.contigs.fa	SV	94.12	170	10	0	3149048	3149217	3253148	3253317	2e-65	259
EC958-sim.contigs.fa	SV	87.39	222	28	0	1556656	1556877	1601018	1601239	2e-64	255
EC958-sim.contigs.fa	SV	77.01	448	99	4	5021239	5021684	961099	960654	8e-64	254
EC958-sim.contigs.fa	SV	87.05	224	29	0	4676730	4676953	3338118	3337895	8e-64	254
EC958-sim.contigs.fa	SV	91.05	190	13	4	4679525	4679713	4182907	4183093	8e-64	254
EC958-sim.contigs.fa	SV	87.05	224	29	0	5008501	5008724	4956224	4956001	8e-64	254
EC958-sim.contigs.fa	SV	93.49	169	11	0	2342629	2342797	924137	924305	3e-63	252
EC958-sim.contigs.fa	SV	99.28	138	1	0	1165721	1165858	934853	934990	1e-62	250
EC958-sim.contigs.fa	SV	84.98	253	30	7	1015767	1016015	1007765	1008013	1e-62	250
EC958-sim.contigs.fa	SV	84.98	253	30	7	1015599	1015847	1007933	1008181	1e-62	250
EC958-sim.contigs.fa	SV	99.28	138	1	0	950215	950352	1157887	1158024	1e-62	250
EC958-sim.contigs.fa	SV	86.94	222	29	0	1556656	1556877	1599548	1599769	1e-62	250
EC958-sim.contigs.fa	SV	87.21	219	28	0	1556659	1556877	1599845	1600063	1e-62	250
EC958-sim.contigs.fa	SV	87.21	219	28	0	1556659	1556877	1600433	1600651	1e-62	250
EC958-sim.contigs.fa	SV	87.50	216	25	2	1015215	1015429	1006205	1005991	4e-62	248
EC958-sim.contigs.fa	SV	87.50	216	25	2	1013825	1014039	1007595	1007381	4e-62	248
EC958-sim.contigs.fa	SV	95.48	155	7	0	2191468	2191622	4160355	4160201	4e-62	248
EC958-sim.contigs.fa	SV	86.49	222	30	0	1556656	1556877	1600136	1600357	5e-61	244
EC958-sim.contigs.fa	SV	87.86	206	25	0	5024322	5024527	3337914	3338119	2e-60	243
EC958-sim.contigs.fa	SV	93.71	159	10	0	1957350	1957508	1297380	1297222	2e-59	239
EC958-sim.contigs.fa	SV	93.71	159	10	0	1303330	1303488	2141330	2141172	2e-59	239
EC958-sim.contigs.fa	SV	88.78	196	21	1	4812683	4812877	2254380	2254575	2e-59	239
EC958-sim.contigs.fa	SV	88.78	196	21	1	2173631	2173826	4175331	4175137	2e-59	239
EC958-sim.contigs.fa	SV	86.45	214	28	1	5012222	5012434	961491	961704	1e-57	233
EC958-sim.contigs.fa	SV	86.45	214	28	1	5012090	5012303	961623	961835	1e-57	233
EC958-sim.contigs.fa	SV	87.19	203	26	0	5016553	5016755	1474910	1474708	4e-57	231
EC958-sim.contigs.fa	SV	100.00	125	0	0	2053797	2053921	2043420	2043296	4e-57	231
EC958-sim.contigs.fa	SV	100.00	125	0	0	2096408	2096532	2086031	2085907	4e-57	231
EC958-sim.contigs.fa	SV	89.01	191	16	5	4679525	4679713	3338580	3338767	4e-57	231
EC958-sim.contigs.fa	SV	87.06	201	26	0	4930994	4931194	1458345	1458545	5e-56	228
EC958-sim.contigs.fa	SV	85.39	219	32	0	1556659	1556877	1600727	1600945	5e-56	228
EC958-sim.contigs.fa	SV	93.42	152	10	0	5007296	5007447	1601973	1601822	2e-55	226
EC958-sim.contigs.fa	SV	85.85	212	29	1	4941849	4942059	1296017	1295806	6e-55	224
EC958-sim.contigs.fa	SV	83.61	238	39	0	1957808	1958045	2141441	2141678	6e-55	224
EC958-sim.contigs.fa	SV	83.61	238	39	0	1957619	1957856	2141630	2141867	6e-55	224
EC958-sim.contigs.fa	SV	96.30	135	4	1	4928325	4928459	3718441	3718308	8e-54	220
EC958-sim.contigs.fa	SV	85.58	208	29	1	2309502	2309709	2394132	2394338	1e-52	217
EC958-sim.contigs.fa	SV	85.58	208	29	1	2305690	2305896	2397944	2398151	1e-52	217
EC958-sim.contigs.fa	SV	85.32	218	15	7	4796871	4797080	5074455	5074663	4e-52	215
EC958-sim.contigs.fa	SV	85.39	219	13	9	4796750	4796965	5074576	5074778	1e-51	213
EC958-sim.contigs.fa	SV	95.45	132	6	0	4213147	4213278	4466445	4466576	5e-51	211
EC958-sim.contigs.fa	SV	95.45	132	6	0	4213055	4213186	4466537	4466668	5e-51	211
EC958-sim.contigs.fa	SV	95.38	130	6	0	4908658	4908787	4943651	4943780	6e-50	207
EC958-sim.contigs.fa	SV	92.96	142	9	1	1445842	1445982	588614	588755	2e-49	206
EC958-sim.contigs.fa	SV	92.96	142	9	1	604182	604323	1488940	1489080	2e-49	206
EC958-sim.contigs.fa	SV	85.86	198	23	5	282659	282852	5082806	5083002	2e-49	206
EC958-sim.contigs.fa	SV	90.32	155	15	0	3883437	3883591	4064244	4064398	8e-49	204
EC958-sim.contigs.fa	SV	90.32	155	15	0	3883290	3883444	4064391	4064545	8e-49	204
EC958-sim.contigs.fa	SV	99.11	112	1	0	2622691	2622802	793299	793410	3e-48	202
EC958-sim.contigs.fa	SV	96.69	121	3	1	2229496	2229616	2317429	2317548	1e-47	200
EC958-sim.contigs.fa	SV	95.24	126	5	1	3133326	3133450	814901	815026	4e-47	198
EC958-sim.contigs.fa	SV	89.24	158	17	0	2191468	2191625	2239531	2239374	4e-47	198
EC958-sim.contigs.fa	SV	95.24	126	5	1	830282	830407	3237313	3237437	4e-47	198
EC958-sim.contigs.fa	SV	99.09	110	1	0	2189265	2189374	4195243	4195352	4e-47	198
EC958-sim.contigs.fa	SV	83.69	233	15	17	2229400	2229616	5082713	5082938	4e-47	198
EC958-sim.contigs.fa	SV	86.22	196	12	12	2229400	2229587	5082814	5083002	4e-47	198
EC958-sim.contigs.fa	SV	91.55	142	12	0	1135584	1135725	1127649	1127790	1e-46	196
EC958-sim.contigs.fa	SV	91.55	142	12	0	1135483	1135624	1127750	1127891	1e-46	196
EC958-sim.contigs.fa	SV	88.34	163	18	1	2159151	2159313	2279335	2279174	5e-46	195
EC958-sim.contigs.fa	SV	79.66	295	41	15	4641051	4641331	5082613	5082902	5e-46	195
EC958-sim.contigs.fa	SV	79.46	297	39	16	4641051	4641333	579464	579752	7e-45	191
EC958-sim.contigs.fa	SV	79.46	297	39	16	4641051	4641333	579564	579852	7e-45	191
EC958-sim.contigs.fa	SV	93.08	130	9	0	4810996	4811125	2252236	2252365	7e-45	191
EC958-sim.contigs.fa	SV	95.76	118	5	0	2466184	2466301	2554347	2554464	7e-45	191
EC958-sim.contigs.fa	SV	95.76	118	5	0	2465905	2466022	2554626	2554743	7e-45	191
EC958-sim.contigs.fa	SV	93.08	130	9	0	2171487	2171616	4177018	4176889	7e-45	191
EC958-sim.contigs.fa	SV	82.81	221	31	6	282659	282873	5082705	5082924	7e-45	191
EC958-sim.contigs.fa	SV	79.25	294	43	14	4641051	4641331	5082714	5083002	2e-44	189
EC958-sim.contigs.fa	SV	88.89	153	14	3	317048	317198	288662	288511	3e-43	185
EC958-sim.contigs.fa	SV	88.89	153	14	3	305987	306138	299722	299572	3e-43	185
EC958-sim.contigs.fa	SV	88.24	153	18	0	1556725	1556877	1599323	1599475	1e-42	183
EC958-sim.contigs.fa	SV	88.24	153	18	0	1556228	1556380	1601675	1601827	1e-42	183
EC958-sim.contigs.fa	SV	96.43	112	3	1	4931372	4931482	3991983	3991872	1e-42	183
EC958-sim.contigs.fa	SV	99.01	101	1	0	2144601	2144701	2180699	2180799	4e-42	182
EC958-sim.contigs.fa	SV	99.01	101	1	0	2100525	2100625	2224824	2224924	4e-42	182
EC958-sim.contigs.fa	SV	96.33	109	4	0	1275260	1275368	1267783	1267891	1e-41	180
EC958-sim.contigs.fa	SV	96.33	109	4	0	1275260	1275368	1268140	1268248	1e-41	180
EC958-sim.contigs.fa	SV	95.54	112	5	0	2100525	2100636	2220714	2220603	1e-41	180
EC958-sim.contigs.fa	SV	94.12	119	5	2	3810495	3810611	3991865	3991983	1e-41	180
EC958-sim.contigs.fa	SV	88.97	145	15	1	1446128	1446272	1488177	1488320	5e-41	178
EC958-sim.contigs.fa	SV	88.97	145	15	1	5020813	5020956	1489370	1489226	5e-41	178
EC958-sim.contigs.fa	SV	78.84	293	40	16	4641051	4641331	2317430	2317712	5e-41	178
EC958-sim.contigs.fa	SV	92.06	126	10	0	2229618	2229743	2317491	2317616	5e-41	178
EC958-sim.contigs.fa	SV	90.91	132	12	0	3184007	3184138	4974435	4974566	5e-41	178
EC958-sim.contigs.fa	SV	82.05	234	18	18	2229400	2229616	5082612	5082838	5e-41	178
EC958-sim.contigs.fa	SV	84.66	176	27	0	5002872	5003047	959592	959417	2e-40	176
EC958-sim.contigs.fa	SV	84.66	176	27	0	5010016	5010191	1486795	1486620	2e-40	176
EC958-sim.contigs.fa	SV	97.12	104	3	0	2144601	2144704	2220714	2220611	2e-40	176
EC958-sim.contigs.fa	SV	90.00	140	9	3	2167444	2167578	4960951	4961090	2e-40	176
EC958-sim.contigs.fa	SV	78.45	297	42	16	4641051	4641333	579664	579952	7e-40	174
EC958-sim.contigs.fa	SV	81.78	214	33	5	282665	282873	5082611	5082823	7e-40	174
EC958-sim.contigs.fa	SV	90.84	131	10	2	3877775	3877905	5082874	5083002	7e-40	174
EC958-sim.contigs.fa	SV	85.88	170	14	7	2622524	2622689	2710941	2711104	2e-39	172
EC958-sim.contigs.fa	SV	92.50	120	6	3	2144618	2144734	2222431	2222550	3e-38	169
EC958-sim.contigs.fa	SV	92.50	120	6	3	2142208	2142327	2224841	2224957	3e-38	169
EC958-sim.contigs.fa	SV	89.63	135	10	4	279244	279376	5082867	5082999	3e-38	169
EC958-sim.contigs.fa	SV	96.97	99	3	0	4940231	4940329	1454304	1454402	1e-37	167
EC958-sim.contigs.fa	SV	84.07	182	20	8	2342544	2342721	2338860	2339036	1e-37	167
EC958-sim.contigs.fa	SV	84.07	182	20	8	2250794	2250970	2430986	2431163	1e-37	167
EC958-sim.contigs.fa	SV	94.59	111	1	3	4679107	4679212	4933284	4933394	1e-37	167
EC958-sim.contigs.fa	SV	94.59	111	1	3	4665384	4665494	4958290	4958395	1e-37	167
EC958-sim.contigs.fa	SV	90.98	122	11	0	317077	317198	299483	299604	4e-37	165
EC958-sim.contigs.fa	SV	90.98	122	11	0	316959	317080	299601	299722	4e-37	165
EC958-sim.contigs.fa	SV	96.94	98	3	0	4940659	4940756	2164682	2164585	4e-37	165
EC958-sim.contigs.fa	SV	96.08	102	3	1	4680723	4680824	2248227	2248327	4e-37	165
EC958-sim.contigs.fa	SV	100.00	89	0	0	4796994	4797082	4340215	4340127	4e-37	165
EC958-sim.contigs.fa	SV	100.00	89	0	0	4796993	4797081	5074455	5074543	4e-37	165
EC958-sim.contigs.fa	SV	100.00	89	0	0	4796750	4796838	5074691	5074779	4e-37	165
EC958-sim.contigs.fa	SV	100.00	89	0	0	4092136	4092224	5074780	5074692	4e-37	165
EC958-sim.contigs.fa	SV	82.20	191	23	8	411958	412143	5082767	5082951	4e-37	165
EC958-sim.contigs.fa	SV	81.58	190	26	8	411958	412143	5082868	5083052	4e-37	165
EC958-sim.contigs.fa	SV	94.39	107	4	1	595329	595433	579747	579853	1e-36	163
EC958-sim.contigs.fa	SV	83.08	195	18	10	282666	282852	2317525	2317712	1e-36	163
EC958-sim.contigs.fa	SV	100.00	88	0	0	4804935	4805022	4183018	4182931	1e-36	163
EC958-sim.contigs.fa	SV	100.00	88	0	0	4796751	4796838	4340215	4340128	1e-36	163
EC958-sim.contigs.fa	SV	100.00	88	0	0	4092137	4092224	5074543	5074456	1e-36	163
EC958-sim.contigs.fa	SV	98.89	90	1	0	1958602	1958691	2284843	2284932	5e-36	161
EC958-sim.contigs.fa	SV	89.15	129	13	1	316959	317086	288633	288505	2e-35	159
EC958-sim.contigs.fa	SV	89.15	129	13	1	305981	306109	299610	299483	2e-35	159
EC958-sim.contigs.fa	SV	98.88	89	1	0	2197133	2197221	2142424	2142512	2e-35	159
EC958-sim.contigs.fa	SV	87.68	138	16	1	3969585	3969722	4927727	4927863	2e-35	159
EC958-sim.contigs.fa	SV	82.56	195	19	10	2229400	2229587	265190	265376	7e-35	158
EC958-sim.contigs.fa	SV	93.46	107	5	1	595329	595433	579647	579753	7e-35	158
EC958-sim.contigs.fa	SV	98.86	88	1	0	2142212	2142299	2180719	2180806	7e-35	158
EC958-sim.contigs.fa	SV	100.00	85	0	0	2142212	2142296	2220694	2220610	7e-35	158
EC958-sim.contigs.fa	SV	98.86	88	1	0	2100545	2100632	2222435	2222522	7e-35	158
EC958-sim.contigs.fa	SV	82.56	195	19	10	282666	282852	2317429	2317616	7e-35	158
EC958-sim.contigs.fa	SV	87.41	143	11	3	4222063	4222204	4432517	4432381	7e-35	158
EC958-sim.contigs.fa	SV	87.41	143	11	3	4179018	4179154	4475594	4475453	7e-35	158
EC958-sim.contigs.fa	SV	81.82	209	18	7	316995	317201	5082956	5082766	7e-35	158
EC958-sim.contigs.fa	SV	93.40	106	6	1	784131	784236	768502	768606	2e-34	156
EC958-sim.contigs.fa	SV	93.40	106	6	1	784036	784140	768597	768702	2e-34	156
EC958-sim.contigs.fa	SV	91.23	114	10	0	4930207	4930320	1456638	1456751	2e-34	156
EC958-sim.contigs.fa	SV	91.23	114	10	0	4863327	4863440	2163857	2163744	2e-34	156
EC958-sim.contigs.fa	SV	88.98	127	12	2	2229618	2229743	2317587	2317712	2e-34	156
EC958-sim.contigs.fa	SV	98.85	87	1	0	4092138	4092224	5074663	5074577	2e-34	156
EC958-sim.contigs.fa	SV	92.52	107	8	0	186384	186490	160735	160841	9e-34	154
EC958-sim.contigs.fa	SV	92.52	107	8	0	186118	186224	161001	161107	9e-34	154
EC958-sim.contigs.fa	SV	82.22	180	31	1	4953662	4953841	2238864	2239042	9e-34	154
EC958-sim.contigs.fa	SV	82.22	180	31	1	2158641	2158819	3325020	3324841	9e-34	154
EC958-sim.contigs.fa	SV	84.97	153	21	2	4828157	4828308	3336544	3336393	9e-34	154
EC958-sim.contigs.fa	SV	84.97	153	21	2	4942138	4942289	4159815	4159664	9e-34	154
EC958-sim.contigs.fa	SV	92.52	107	6	1	595329	595433	579547	579653	3e-33	152
EC958-sim.contigs.fa	SV	90.43	115	11	0	4697980	4698094	2277642	2277756	3e-33	152
EC958-sim.contigs.fa	SV	100.00	82	0	0	2619631	2619712	2708013	2708094	3e-33	152
EC958-sim.contigs.fa	SV	100.00	82	0	0	2619516	2619597	2708128	2708209	3e-33	152
EC958-sim.contigs.fa	SV	100.00	82	0	0	2989334	2989415	3083378	3083459	3e-33	152
EC958-sim.contigs.fa	SV	100.00	82	0	0	2989224	2989305	3083598	3083679	3e-33	152
EC958-sim.contigs.fa	SV	90.43	115	11	0	2189924	2190038	4974435	4974549	3e-33	152
EC958-sim.contigs.fa	SV	81.43	210	18	9	316995	317201	5082856	5082665	3e-33	152
EC958-sim.contigs.fa	SV	81.34	209	19	7	316995	317201	5083057	5082867	3e-33	152
EC958-sim.contigs.fa	SV	81.03	195	32	5	4689351	4689543	4191609	4191800	1e-32	150
EC958-sim.contigs.fa	SV	97.70	87	2	0	2189265	2189351	4971744	4971830	1e-32	150
EC958-sim.contigs.fa	SV	86.81	144	8	6	2229400	2229535	5082915	5083055	1e-32	150
EC958-sim.contigs.fa	SV	89.17	120	11	2	282756	282873	265180	265299	4e-32	148
EC958-sim.contigs.fa	SV	89.17	120	11	2	282656	282775	265280	265397	4e-32	148
EC958-sim.contigs.fa	SV	98.80	83	1	0	412061	412143	394482	394564	4e-32	148
EC958-sim.contigs.fa	SV	81.58	190	26	5	721802	721985	705941	706127	4e-32	148
EC958-sim.contigs.fa	SV	81.58	190	26	5	721509	721695	706268	706451	4e-32	148
EC958-sim.contigs.fa	SV	91.59	107	9	0	4679418	4679524	2246023	2246129	4e-32	148
EC958-sim.contigs.fa	SV	91.59	107	9	0	2165800	2165906	4958601	4958707	4e-32	148
EC958-sim.contigs.fa	SV	98.78	82	1	0	411958	412039	394576	394657	1e-31	147
EC958-sim.contigs.fa	SV	81.44	194	22	11	4641149	4641333	579464	579652	1e-31	147
EC958-sim.contigs.fa	SV	95.60	91	4	0	722104	722194	706176	706266	1e-31	147
EC958-sim.contigs.fa	SV	97.65	85	2	0	4293591	4293675	1410682	1410598	1e-31	147
EC958-sim.contigs.fa	SV	97.65	85	2	0	2659300	2659384	2747938	2748022	1e-31	147
EC958-sim.contigs.fa	SV	100.00	79	0	0	2865066	2865144	2958800	2958878	1e-31	147
EC958-sim.contigs.fa	SV	93.88	98	5	1	4911935	4912031	3559514	3559611	1e-31	147
EC958-sim.contigs.fa	SV	97.65	85	2	0	1416706	1416790	4552484	4552400	1e-31	147
EC958-sim.contigs.fa	SV	75.29	340	67	16	4689209	4689541	4967745	4968074	1e-31	147
EC958-sim.contigs.fa	SV	93.88	98	5	1	4911935	4912031	5007446	5007349	1e-31	147
EC958-sim.contigs.fa	SV	81.35	193	24	9	4641148	4641331	5082612	5082801	1e-31	147
EC958-sim.contigs.fa	SV	100.00	78	0	0	808395	808472	792671	792748	5e-31	145
EC958-sim.contigs.fa	SV	100.00	78	0	0	808316	808393	2711027	2711104	5e-31	145
EC958-sim.contigs.fa	SV	98.77	81	1	0	3442296	3442376	3083680	3083600	5e-31	145
EC958-sim.contigs.fa	SV	98.77	81	1	0	2989336	2989416	3615219	3615139	5e-31	145
EC958-sim.contigs.fa	SV	100.00	78	0	0	4541880	4541957	4807115	4807192	5e-31	145
EC958-sim.contigs.fa	SV	100.00	78	0	0	4541769	4541846	4807338	4807415	5e-31	145
EC958-sim.contigs.fa	SV	97.65	85	1	1	4963378	4963461	4942385	4942469	5e-31	145
EC958-sim.contigs.fa	SV	100.00	77	0	0	274360	274436	248659	248735	2e-30	143
EC958-sim.contigs.fa	SV	80.00	220	23	12	317000	317216	579699	579498	2e-30	143
EC958-sim.contigs.fa	SV	98.77	81	0	1	721618	721697	705937	706017	2e-30	143
EC958-sim.contigs.fa	SV	98.77	81	0	1	721505	721585	706050	706129	2e-30	143
EC958-sim.contigs.fa	SV	100.00	77	0	0	808605	808681	792670	792746	2e-30	143
EC958-sim.contigs.fa	SV	100.00	77	0	0	808204	808280	793189	793265	2e-30	143
EC958-sim.contigs.fa	SV	83.83	167	10	11	808516	808681	793224	793374	2e-30	143
EC958-sim.contigs.fa	SV	87.20	125	16	0	5029698	5029822	1458582	1458706	2e-30	143
EC958-sim.contigs.fa	SV	81.12	196	22	11	282666	282853	2317622	2317810	2e-30	143
EC958-sim.contigs.fa	SV	100.00	77	0	0	3442300	3442376	3083456	3083380	2e-30	143
EC958-sim.contigs.fa	SV	100.00	77	0	0	3442300	3442376	3083566	3083490	2e-30	143
EC958-sim.contigs.fa	SV	97.62	84	1	1	4674485	4674568	3315304	3315222	2e-30	143
EC958-sim.contigs.fa	SV	100.00	77	0	0	2989226	2989302	3615219	3615143	2e-30	143
EC958-sim.contigs.fa	SV	100.00	77	0	0	274360	274436	4305269	4305345	2e-30	143
EC958-sim.contigs.fa	SV	79.44	214	32	10	282667	282873	579464	579672	7e-30	141
EC958-sim.contigs.fa	SV	80.93	194	23	8	2229401	2229587	579464	579650	7e-30	141
EC958-sim.contigs.fa	SV	100.00	76	0	0	721910	721985	706267	706342	7e-30	141
EC958-sim.contigs.fa	SV	100.00	76	0	0	721801	721876	706376	706451	7e-30	141
EC958-sim.contigs.fa	SV	100.00	76	0	0	2622691	2622766	792671	792746	7e-30	141
EC958-sim.contigs.fa	SV	100.00	76	0	0	808606	808681	792860	792935	7e-30	141
EC958-sim.contigs.fa	SV	100.00	76	0	0	2622410	2622485	792987	793062	7e-30	141
EC958-sim.contigs.fa	SV	100.00	76	0	0	808205	808280	793066	793141	7e-30	141
EC958-sim.contigs.fa	SV	100.00	76	0	0	808606	808681	793066	793141	7e-30	141
EC958-sim.contigs.fa	SV	100.00	76	0	0	808395	808470	793190	793265	7e-30	141
EC958-sim.contigs.fa	SV	100.00	76	0	0	2622691	2622766	793190	793265	7e-30	141
EC958-sim.contigs.fa	SV	98.75	80	0	1	808201	808280	793296	793374	7e-30	141
EC958-sim.contigs.fa	SV	100.00	76	0	0	808395	808470	793299	793374	7e-30	141
EC958-sim.contigs.fa	SV	100.00	76	0	0	4541880	4541955	2086277	2086202	7e-30	141
EC958-sim.contigs.fa	SV	100.00	76	0	0	4541769	4541844	2086277	2086202	7e-30	141
EC958-sim.contigs.fa	SV	77.19	285	37	14	4641051	4641328	2623199	2622936	7e-30	141
EC958-sim.contigs.fa	SV	100.00	76	0	0	808316	808391	2710907	2710982	7e-30	141
EC958-sim.contigs.fa	SV	100.00	76	0	0	2622612	2622687	2710907	2710982	7e-30	141
EC958-sim.contigs.fa	SV	100.00	76	0	0	2622410	2622485	2711027	2711102	7e-30	141
EC958-sim.contigs.fa	SV	100.00	76	0	0	2622410	2622485	2711149	2711224	7e-30	141
EC958-sim.contigs.fa	SV	100.00	76	0	0	808205	808280	2711229	2711304	7e-30	141
EC958-sim.contigs.fa	SV	100.00	76	0	0	808606	808681	2711229	2711304	7e-30	141
EC958-sim.contigs.fa	SV	96.47	85	3	0	3361348	3361432	2747937	2748021	7e-30	141
EC958-sim.contigs.fa	SV	98.75	80	0	1	2864924	2865003	2959220	2959298	7e-30	141
EC958-sim.contigs.fa	SV	96.47	85	3	0	4804936	4805020	3338690	3338606	7e-30	141
EC958-sim.contigs.fa	SV	100.00	76	0	0	2053551	2053626	4807115	4807190	7e-30	141
EC958-sim.contigs.fa	SV	100.00	76	0	0	2053551	2053626	4807227	4807302	7e-30	141
EC958-sim.contigs.fa	SV	100.00	76	0	0	2053551	2053626	4807338	4807413	7e-30	141
EC958-sim.contigs.fa	SV	77.19	285	37	14	2534494	2534757	4906783	4906506	7e-30	141
EC958-sim.contigs.fa	SV	91.35	104	7	1	4641247	4641348	4906506	4906609	7e-30	141
EC958-sim.contigs.fa	SV	91.35	104	7	1	4641051	4641154	4906702	4906803	7e-30	141
EC958-sim.contigs.fa	SV	79.07	215	35	9	282665	282873	579562	579772	2e-29	139
EC958-sim.contigs.fa	SV	83.43	169	9	7	939518	939667	2431071	2431239	2e-29	139
EC958-sim.contigs.fa	SV	88.14	118	12	2	2466245	2466361	2554456	2554572	2e-29	139
EC958-sim.contigs.fa	SV	88.14	118	12	2	2466014	2466130	2554687	2554803	2e-29	139
EC958-sim.contigs.fa	SV	97.53	81	2	0	2659409	2659489	2747842	2747922	2e-29	139
EC958-sim.contigs.fa	SV	93.62	94	5	1	4678161	4678253	3336622	3336529	2e-29	139
EC958-sim.contigs.fa	SV	93.62	94	5	1	4942060	4942153	4957344	4957436	2e-29	139
EC958-sim.contigs.fa	SV	81.87	171	26	4	282659	282825	5082907	5083076	2e-29	139
EC958-sim.contigs.fa	SV	80.51	195	24	8	2229400	2229587	579563	579750	9e-29	137
EC958-sim.contigs.fa	SV	79.55	220	24	11	317000	317216	579899	579698	9e-29	137
EC958-sim.contigs.fa	SV	85.94	128	18	0	2079666	2079793	1280998	1281125	9e-29	137
EC958-sim.contigs.fa	SV	85.94	128	18	0	1287675	1287802	2060162	2060035	9e-29	137
EC958-sim.contigs.fa	SV	98.70	77	1	0	808715	808791	2711264	2711340	9e-29	137
EC958-sim.contigs.fa	SV	81.48	189	15	9	784048	784219	5082851	5082666	9e-29	137
EC958-sim.contigs.fa	SV	82.50	160	20	7	282719	282873	579716	579872	1e-27	134
EC958-sim.contigs.fa	SV	83.66	153	13	5	3145830	3145970	623581	623733	1e-27	134
EC958-sim.contigs.fa	SV	90.20	102	10	0	2534658	2534759	2622918	2623019	1e-27	134
EC958-sim.contigs.fa	SV	90.20	102	10	0	2534476	2534577	2623100	2623201	1e-27	134
EC958-sim.contigs.fa	SV	95.24	84	4	0	3361349	3361432	2747838	2747921	1e-27	134
EC958-sim.contigs.fa	SV	83.66	153	13	5	639149	639301	3249817	3249957	1e-27	134
EC958-sim.contigs.fa	SV	95.24	84	4	0	2659300	2659383	3533029	3533112	1e-27	134
EC958-sim.contigs.fa	SV	86.29	124	16	1	4362741	4362863	4466545	4466668	1e-27	134
EC958-sim.contigs.fa	SV	86.29	124	16	1	4213155	4213278	4627738	4627860	1e-27	134
EC958-sim.contigs.fa	SV	94.25	87	5	0	4427628	4427714	4692966	4693052	1e-27	134
EC958-sim.contigs.fa	SV	83.89	149	12	9	4627386	4627523	623733	623586	4e-27	132
EC958-sim.contigs.fa	SV	98.65	74	1	0	4931409	4931482	1387684	1387611	4e-27	132
EC958-sim.contigs.fa	SV	80.57	175	30	4	784048	784219	2317754	2317581	4e-27	132
EC958-sim.contigs.fa	SV	96.25	80	3	0	2659409	2659488	3533033	3533112	4e-27	132
EC958-sim.contigs.fa	SV	83.89	149	12	9	639154	639301	4892978	4892841	4e-27	132
EC958-sim.contigs.fa	SV	79.90	199	22	7	317000	317198	579799	579619	1e-26	130
EC958-sim.contigs.fa	SV	95.18	83	3	1	3810947	3811029	3990935	3991016	1e-26	130
EC958-sim.contigs.fa	SV	80.85	188	17	9	784048	784219	5083052	5082868	1e-26	130
EC958-sim.contigs.fa	SV	91.40	93	8	0	282719	282811	264502	264594	5e-26	128
EC958-sim.contigs.fa	SV	91.40	93	8	0	281978	282070	265243	265335	5e-26	128
EC958-sim.contigs.fa	SV	79.40	199	27	8	2229400	2229591	579763	579954	5e-26	128
EC958-sim.contigs.fa	SV	80.12	171	34	0	2799025	2799195	995846	996016	5e-26	128
EC958-sim.contigs.fa	SV	78.61	187	26	8	411958	412143	2317485	2317658	5e-26	128
EC958-sim.contigs.fa	SV	80.23	172	32	2	1003680	1003850	2887558	2887728	5e-26	128
EC958-sim.contigs.fa	SV	85.48	124	17	1	4362741	4362863	4466453	4466576	5e-26	128
EC958-sim.contigs.fa	SV	85.48	124	17	1	4213063	4213186	4627738	4627860	5e-26	128
EC958-sim.contigs.fa	SV	89.32	103	10	1	4617434	4617536	4627760	4627861	5e-26	128
EC958-sim.contigs.fa	SV	96.15	78	3	0	4427855	4427932	4692625	4692702	5e-26	128
EC958-sim.contigs.fa	SV	89.32	103	10	1	4362763	4362864	4882889	4882991	5e-26	128
EC958-sim.contigs.fa	SV	100.00	69	0	0	5016915	5016983	4933284	4933352	5e-26	128
EC958-sim.contigs.fa	SV	79.49	195	26	8	2229400	2229587	579663	579850	2e-25	126
EC958-sim.contigs.fa	SV	87.39	111	12	2	4259140	4259249	623703	623594	2e-25	126
EC958-sim.contigs.fa	SV	97.30	74	2	0	3810501	3810574	1387611	1387684	2e-25	126
EC958-sim.contigs.fa	SV	84.78	138	8	7	279244	279376	2317580	2317709	2e-25	126
EC958-sim.contigs.fa	SV	85.19	135	7	9	3877775	3877905	2317587	2317712	2e-25	126
EC958-sim.contigs.fa	SV	87.96	108	12	1	4682555	4682661	4185746	4185853	2e-25	126
EC958-sim.contigs.fa	SV	87.50	112	10	3	639162	639271	4512639	4512530	2e-25	126
EC958-sim.contigs.fa	SV	96.10	77	2	1	4934823	4934899	245013	245088	7e-25	124
EC958-sim.contigs.fa	SV	92.13	89	6	1	316995	317083	579603	579516	7e-25	124
EC958-sim.contigs.fa	SV	78.97	195	32	8	282665	282854	579762	579952	7e-25	124
EC958-sim.contigs.fa	SV	81.43	140	19	4	412004	412143	2317429	2317561	7e-25	124
EC958-sim.contigs.fa	SV	96.10	77	2	1	4928695	4928770	2900975	2901051	7e-25	124
EC958-sim.contigs.fa	SV	96.10	77	2	1	4934823	4934899	3722150	3722075	7e-25	124
EC958-sim.contigs.fa	SV	93.98	83	4	1	3810947	3811029	3991418	3991499	7e-25	124
EC958-sim.contigs.fa	SV	96.10	77	2	1	4928695	4928770	4301791	4301715	7e-25	124
EC958-sim.contigs.fa	SV	96.10	77	2	1	4928695	4928770	4416280	4416204	7e-25	124
EC958-sim.contigs.fa	SV	96.10	77	2	1	4934823	4934899	4545259	4545334	7e-25	124
EC958-sim.contigs.fa	SV	96.10	77	2	1	4928695	4928770	4585603	4585527	7e-25	124
EC958-sim.contigs.fa	SV	84.56	136	9	7	1156065	1156189	5082768	5082902	7e-25	124
EC958-sim.contigs.fa	SV	91.95	87	7	0	3877766	3877852	299610	299524	2e-24	122
EC958-sim.contigs.fa	SV	84.17	139	8	8	2229400	2229532	394528	394658	2e-24	122
EC958-sim.contigs.fa	SV	91.95	87	7	0	317000	317086	4058806	4058720	2e-24	122
EC958-sim.contigs.fa	SV	83.11	148	11	7	784043	784179	5082756	5082612	2e-24	122
EC958-sim.contigs.fa	SV	92.94	85	5	1	317000	317083	5082750	5082666	2e-24	122
EC958-sim.contigs.fa	SV	91.11	90	6	2	1156102	1156190	579563	579651	9e-24	121
EC958-sim.contigs.fa	SV	84.38	128	14	4	3786661	3786783	623605	623731	9e-24	121
EC958-sim.contigs.fa	SV	83.82	136	13	6	4641200	4641331	768686	768556	9e-24	121
EC958-sim.contigs.fa	SV	100.00	65	0	0	4972238	4972302	2248945	2248881	9e-24	121
EC958-sim.contigs.fa	SV	84.09	132	13	8	1156065	1156189	2317582	2317712	9e-24	121
EC958-sim.contigs.fa	SV	88.24	102	10	2	3703353	3703454	2832273	2832174	9e-24	121
EC958-sim.contigs.fa	SV	100.00	65	0	0	2168132	2168196	3294511	3294447	9e-24	121
EC958-sim.contigs.fa	SV	88.24	102	10	2	2743641	2743740	3882565	3882464	9e-24	121
EC958-sim.contigs.fa	SV	84.38	128	14	4	639173	639299	3966846	3966968	9e-24	121
EC958-sim.contigs.fa	SV	83.82	136	13	6	784090	784220	4906786	4906655	9e-24	121
EC958-sim.contigs.fa	SV	91.11	90	6	2	305984	306072	5082767	5082855	9e-24	121
EC958-sim.contigs.fa	SV	78.77	179	36	2	4316512	4316689	490724	490901	3e-23	119
EC958-sim.contigs.fa	SV	88.12	101	10	2	1181618	1181717	623604	623703	3e-23	119
EC958-sim.contigs.fa	SV	88.12	101	10	2	639172	639271	1173784	1173883	3e-23	119
EC958-sim.contigs.fa	SV	78.39	199	31	10	4885907	4886099	1296253	1296445	3e-23	119
EC958-sim.contigs.fa	SV	78.77	179	36	2	508209	508386	4576264	4576441	3e-23	119
EC958-sim.contigs.fa	SV	91.86	86	5	2	305984	306068	5082666	5082750	3e-23	119
EC958-sim.contigs.fa	SV	79.79	188	19	8	784048	784219	5082951	5082767	3e-23	119
EC958-sim.contigs.fa	SV	91.95	87	2	4	289282	289365	261853	261769	1e-22	117
EC958-sim.contigs.fa	SV	91.95	87	2	4	279245	279329	271889	271806	1e-22	117
EC958-sim.contigs.fa	SV	77.54	187	28	9	411958	412143	2317581	2317754	1e-22	117
EC958-sim.contigs.fa	SV	91.76	85	6	1	4293871	4293955	3718547	3718464	1e-22	117
EC958-sim.contigs.fa	SV	97.14	70	1	1	4931220	4931289	3990685	3990617	1e-22	117
EC958-sim.contigs.fa	SV	97.14	70	1	1	3810432	3810500	3991099	3991168	1e-22	117
EC958-sim.contigs.fa	SV	97.14	70	1	1	3810432	3810500	3991582	3991651	1e-22	117
EC958-sim.contigs.fa	SV	91.76	85	6	1	3545561	3545644	4552764	4552680	1e-22	117
EC958-sim.contigs.fa	SV	89.47	95	7	3	281978	282070	5082868	5082961	1e-22	117
EC958-sim.contigs.fa	SV	83.70	135	11	6	1156065	1156189	5082869	5083002	1e-22	117
EC958-sim.contigs.fa	SV	82.84	134	17	4	279245	279378	394482	394609	4e-22	115
EC958-sim.contigs.fa	SV	82.35	136	21	3	2229398	2229532	768647	768514	4e-22	115
EC958-sim.contigs.fa	SV	85.45	110	16	0	5023587	5023696	965953	965844	4e-22	115
EC958-sim.contigs.fa	SV	85.45	110	16	0	5016443	5016552	1456023	1455914	4e-22	115
EC958-sim.contigs.fa	SV	82.35	136	21	3	784048	784181	2317561	2317427	4e-22	115
EC958-sim.contigs.fa	SV	83.46	133	13	5	3877775	3877905	2317491	2317616	4e-22	115
EC958-sim.contigs.fa	SV	83.46	133	13	5	2229462	2229587	4058729	4058859	4e-22	115
EC958-sim.contigs.fa	SV	89.89	89	9	0	305984	306072	5082968	5083056	4e-22	115
EC958-sim.contigs.fa	SV	90.70	86	6	2	4222065	4222149	261853	261769	1e-21	113
EC958-sim.contigs.fa	SV	83.08	130	16	6	3877775	3877902	261775	261900	1e-21	113
EC958-sim.contigs.fa	SV	85.32	109	16	0	4894461	4894569	1296337	1296445	1e-21	113
EC958-sim.contigs.fa	SV	85.32	109	16	0	1302445	1302553	2143917	2143809	1e-21	113
EC958-sim.contigs.fa	SV	83.08	130	16	6	279251	279376	4058729	4058856	1e-21	113
EC958-sim.contigs.fa	SV	90.70	86	6	2	279245	279329	4475539	4475455	1e-21	113
EC958-sim.contigs.fa	SV	97.01	67	2	0	1	67	5082607	5082673	1e-21	113
EC958-sim.contigs.fa	SV	83.09	136	11	7	1156065	1156189	5082667	5082801	1e-21	113
EC958-sim.contigs.fa	SV	88.54	96	7	3	281978	282070	5082767	5082861	1e-21	113
EC958-sim.contigs.fa	SV	98.44	64	1	0	4	67	5082812	5082875	1e-21	113
EC958-sim.contigs.fa	SV	90.00	90	6	3	305984	306072	5082868	5082955	1e-21	113
EC958-sim.contigs.fa	SV	84.48	116	15	3	639159	639272	233226	233340	5e-21	111
EC958-sim.contigs.fa	SV	84.48	116	15	3	258609	258723	623591	623704	5e-21	111
EC958-sim.contigs.fa	SV	92.31	78	6	0	1761980	1762057	1807923	1808000	5e-21	111
EC958-sim.contigs.fa	SV	92.31	78	6	0	1761899	1761976	1808004	1808081	5e-21	111
EC958-sim.contigs.fa	SV	82.58	132	18	5	4358510	4358636	2317583	2317714	5e-21	111
EC958-sim.contigs.fa	SV	89.01	91	8	2	3545429	3545517	2897507	2897597	5e-21	111
EC958-sim.contigs.fa	SV	88.30	94	4	1	4796872	4796965	4340215	4340129	5e-21	111
EC958-sim.contigs.fa	SV	89.01	91	8	2	3545429	3545517	4419748	4419658	5e-21	111
EC958-sim.contigs.fa	SV	92.41	79	4	2	4614202	4614279	4475532	4475455	5e-21	111
EC958-sim.contigs.fa	SV	92.41	79	4	2	4222065	4222142	4879734	4879657	5e-21	111
EC958-sim.contigs.fa	SV	85.85	106	12	3	566042	566145	288488	288592	2e-20	110
EC958-sim.contigs.fa	SV	88.54	96	4	4	4617450	4617539	293689	293783	2e-20	110
EC958-sim.contigs.fa	SV	85.85	106	12	3	305964	306068	548557	548660	2e-20	110
EC958-sim.contigs.fa	SV	88.89	90	8	2	1156102	1156190	579763	579851	2e-20	110
EC958-sim.contigs.fa	SV	75.77	227	49	5	4952750	4952973	967391	967168	2e-20	110
EC958-sim.contigs.fa	SV	87.88	99	4	5	71447	71537	2317720	2317622	2e-20	110
EC958-sim.contigs.fa	SV	89.01	91	6	2	458112	458198	2317622	2317712	2e-20	110
EC958-sim.contigs.fa	SV	88.89	90	8	2	4423908	4423996	2491908	2491820	2e-20	110
EC958-sim.contigs.fa	SV	75.77	227	49	5	975002	975225	3325709	3325932	2e-20	110
EC958-sim.contigs.fa	SV	86.14	101	14	0	4617435	4617535	4466476	4466576	2e-20	110
EC958-sim.contigs.fa	SV	88.89	90	8	2	2403378	2403466	4688993	4688905	2e-20	110
EC958-sim.contigs.fa	SV	86.14	101	14	0	4213086	4213186	4882890	4882990	2e-20	110
EC958-sim.contigs.fa	SV	88.54	96	4	4	311165	311259	4882905	4882994	2e-20	110
EC958-sim.contigs.fa	SV	89.66	87	7	2	566062	566147	5082868	5082953	2e-20	110
EC958-sim.contigs.fa	SV	87.37	95	11	1	566054	566148	264494	264587	7e-20	108
EC958-sim.contigs.fa	SV	74.72	265	55	11	345732	345989	317444	317703	7e-20	108
EC958-sim.contigs.fa	SV	74.72	265	55	11	334920	335179	328256	328513	7e-20	108
EC958-sim.contigs.fa	SV	88.89	90	6	3	2449012	2449097	440498	440587	7e-20	108
EC958-sim.contigs.fa	SV	87.37	95	11	1	281970	282063	548569	548663	7e-20	108
EC958-sim.contigs.fa	SV	89.53	86	8	1	1156106	1156190	579466	579551	7e-20	108
EC958-sim.contigs.fa	SV	94.37	71	3	1	4966845	4966914	1444843	1444773	7e-20	108
EC958-sim.contigs.fa	SV	95.52	67	3	0	4991290	4991356	1452389	1452455	7e-20	108
EC958-sim.contigs.fa	SV	95.52	67	3	0	4905968	4906034	2166531	2166597	7e-20	108
EC958-sim.contigs.fa	SV	94.37	71	3	1	4900275	4900345	2171796	2171865	7e-20	108
EC958-sim.contigs.fa	SV	78.30	212	14	16	316993	317201	2317666	2317484	7e-20	108
EC958-sim.contigs.fa	SV	85.85	106	10	2	4158669	4158769	2317607	2317712	7e-20	108
EC958-sim.contigs.fa	SV	81.95	133	18	6	3325334	3325465	2352493	2352366	7e-20	108
EC958-sim.contigs.fa	SV	88.89	90	6	3	457983	458072	2537454	2537539	7e-20	108
EC958-sim.contigs.fa	SV	81.95	133	18	6	2264300	2264427	3497145	3497014	7e-20	108
EC958-sim.contigs.fa	SV	87.37	95	11	1	3545424	3545517	4548898	4548804	7e-20	108
EC958-sim.contigs.fa	SV	82.58	132	13	7	4641203	4641331	4623507	4623631	7e-20	108
EC958-sim.contigs.fa	SV	82.58	132	13	6	4358510	4358634	4906658	4906786	7e-20	108
EC958-sim.contigs.fa	SV	88.89	90	7	3	1156102	1156189	5082612	5082700	7e-20	108
EC958-sim.contigs.fa	SV	88.76	89	9	1	3659473	3659560	5082800	5082712	7e-20	108
EC958-sim.contigs.fa	SV	88.76	89	9	1	3659473	3659560	5082901	5082813	7e-20	108
EC958-sim.contigs.fa	SV	85.71	105	11	4	595329	595430	5082899	5083002	7e-20	108
EC958-sim.contigs.fa	SV	91.03	78	7	0	2619636	2619713	245299	245222	2e-19	106
EC958-sim.contigs.fa	SV	89.53	86	6	3	317118	317201	261852	261768	2e-19	106
EC958-sim.contigs.fa	SV	87.37	95	9	3	316990	317083	261861	261769	2e-19	106
EC958-sim.contigs.fa	SV	88.76	89	6	4	305980	306067	264498	264583	2e-19	106
EC958-sim.contigs.fa	SV	89.53	86	5	4	317114	317198	271804	271886	2e-19	106
EC958-sim.contigs.fa	SV	88.76	89	6	4	281974	282059	288504	288591	2e-19	106
EC958-sim.contigs.fa	SV	87.37	95	9	3	279245	279337	299607	299514	2e-19	106
EC958-sim.contigs.fa	SV	89.53	86	5	4	289280	289362	299638	299722	2e-19	106
EC958-sim.contigs.fa	SV	89.53	86	6	3	279244	279328	299725	299642	2e-19	106
EC958-sim.contigs.fa	SV	79.77	173	14	12	2229456	2229616	394482	394645	2e-19	106
EC958-sim.contigs.fa	SV	90.36	83	5	3	4350688	4350769	768591	768511	2e-19	106
EC958-sim.contigs.fa	SV	89.41	85	8	1	595348	595431	1148272	1148356	2e-19	106
EC958-sim.contigs.fa	SV	88.17	93	6	5	3877816	3877905	2317429	2317519	2e-19	106
EC958-sim.contigs.fa	SV	91.03	78	7	0	4350689	4350766	2317485	2317562	2e-19	106
EC958-sim.contigs.fa	SV	91.03	78	7	0	4928484	4928561	2708133	2708210	2e-19	106
EC958-sim.contigs.fa	SV	91.03	78	7	0	2619636	2619713	3721864	3721941	2e-19	106
EC958-sim.contigs.fa	SV	84.26	108	17	0	3586050	3586157	3763915	3764022	2e-19	106
EC958-sim.contigs.fa	SV	84.26	108	17	0	3585747	3585854	3764218	3764325	2e-19	106
EC958-sim.contigs.fa	SV	88.17	93	6	5	2229400	2229490	4058770	4058859	2e-19	106
EC958-sim.contigs.fa	SV	85.29	102	15	0	4617434	4617535	4466567	4466668	2e-19	106
EC958-sim.contigs.fa	SV	91.03	78	7	0	2619636	2619713	4545545	4545468	2e-19	106
EC958-sim.contigs.fa	SV	90.36	83	5	3	784045	784125	4615766	4615685	2e-19	106
EC958-sim.contigs.fa	SV	91.03	78	7	0	2229456	2229533	4615686	4615763	2e-19	106
EC958-sim.contigs.fa	SV	85.71	105	9	5	4213177	4213278	4882889	4882990	2e-19	106
EC958-sim.contigs.fa	SV	96.88	64	1	1	4	67	5082913	5082975	2e-19	106
EC958-sim.contigs.fa	SV	86.87	99	5	5	2229400	2229498	44779	44689	9e-19	104
EC958-sim.contigs.fa	SV	90.91	77	7	0	2619521	2619597	245299	245223	9e-19	104
EC958-sim.contigs.fa	SV	77.20	193	35	7	4641148	4641334	265190	265379	9e-19	104
EC958-sim.contigs.fa	SV	87.91	91	7	2	2229400	2229490	440627	440713	9e-19	104
EC958-sim.contigs.fa	SV	88.51	87	8	2	566061	566146	579515	579600	9e-19	104
EC958-sim.contigs.fa	SV	81.48	135	18	5	1156061	1156189	768689	768556	9e-19	104
EC958-sim.contigs.fa	SV	81.48	135	18	5	784090	784223	1148355	1148227	9e-19	104
EC958-sim.contigs.fa	SV	95.38	65	3	0	1275369	1275433	1267710	1267774	9e-19	104
EC958-sim.contigs.fa	SV	95.38	65	3	0	1275369	1275433	1268067	1268131	9e-19	104
EC958-sim.contigs.fa	SV	91.03	78	6	1	2099453	2099529	2138311	2138388	9e-19	104
EC958-sim.contigs.fa	SV	91.03	78	6	1	1954489	1954566	2179627	2179703	9e-19	104
EC958-sim.contigs.fa	SV	86.87	99	5	5	71447	71537	2317527	2317429	9e-19	104
EC958-sim.contigs.fa	SV	87.91	91	7	2	458112	458198	2317429	2317519	9e-19	104
EC958-sim.contigs.fa	SV	90.91	77	7	0	4928484	4928560	2708018	2708094	9e-19	104
EC958-sim.contigs.fa	SV	90.91	77	7	0	2619521	2619597	3721864	3721940	9e-19	104
EC958-sim.contigs.fa	SV	95.38	65	3	0	4294242	4294306	3765123	3765059	9e-19	104
EC958-sim.contigs.fa	SV	90.91	77	7	0	2619521	2619597	4545545	4545469	9e-19	104
EC958-sim.contigs.fa	SV	95.38	65	3	0	3586891	3586955	4554058	4553994	9e-19	104
EC958-sim.contigs.fa	SV	77.20	193	35	7	282666	282855	4906603	4906789	9e-19	104
EC958-sim.contigs.fa	SV	89.41	85	5	3	281978	282059	5082666	5082749	9e-19	104
EC958-sim.contigs.fa	SV	88.64	88	7	3	566062	566147	5082767	5082853	9e-19	104
EC958-sim.contigs.fa	SV	87.37	95	6	6	4358543	4358634	5082911	5083002	9e-19	104
EC958-sim.contigs.fa	SV	88.04	92	5	4	71451	71537	5083005	5082915	9e-19	104
EC958-sim.contigs.fa	SV	88.64	88	7	3	566062	566147	5082968	5083054	9e-19	104
EC958-sim.contigs.fa	SV	88.51	87	6	3	4362778	4362863	44779	44696	3e-18	102
EC958-sim.contigs.fa	SV	88.64	88	5	4	4222065	4222150	271806	271890	3e-18	102
EC958-sim.contigs.fa	SV	81.82	132	14	7	3877772	3877902	394485	394607	3e-18	102
EC958-sim.contigs.fa	SV	87.10	93	9	3	566055	566146	530359	530449	3e-18	102
EC958-sim.contigs.fa	SV	87.10	93	9	3	547844	547934	548570	548661	3e-18	102
EC958-sim.contigs.fa	SV	78.19	188	21	9	784048	784219	579699	579516	3e-18	102
EC958-sim.contigs.fa	SV	87.64	89	9	2	305984	306072	579516	579602	3e-18	102
EC958-sim.contigs.fa	SV	78.42	190	17	10	784048	784219	579899	579716	3e-18	102
EC958-sim.contigs.fa	SV	89.87	79	8	0	721907	721985	705937	706015	3e-18	102
EC958-sim.contigs.fa	SV	90.79	76	7	0	721802	721877	706053	706128	3e-18	102
EC958-sim.contigs.fa	SV	90.79	76	7	0	721621	721696	706268	706343	3e-18	102
EC958-sim.contigs.fa	SV	89.87	79	8	0	721505	721583	706373	706451	3e-18	102
EC958-sim.contigs.fa	SV	87.91	91	5	6	4641246	4641332	1148268	1148356	3e-18	102
EC958-sim.contigs.fa	SV	91.78	73	6	0	3325334	3325406	2352165	2352093	3e-18	102
EC958-sim.contigs.fa	SV	88.51	87	6	3	3421084	3421170	2636057	2635975	3e-18	102
EC958-sim.contigs.fa	SV	91.78	73	6	0	2264027	2264099	3497086	3497014	3e-18	102
EC958-sim.contigs.fa	SV	88.51	87	6	3	2547533	2547615	3594013	3593927	3e-18	102
EC958-sim.contigs.fa	SV	89.16	83	7	2	4427763	4427843	4432432	4432514	3e-18	102
EC958-sim.contigs.fa	SV	90.79	76	7	0	4329307	4329382	4432434	4432509	3e-18	102
EC958-sim.contigs.fa	SV	88.64	88	5	4	289282	289366	4475455	4475540	3e-18	102
EC958-sim.contigs.fa	SV	90.79	76	7	0	4179071	4179146	4594304	4594379	3e-18	102
EC958-sim.contigs.fa	SV	88.51	87	6	3	71454	71537	4627860	4627775	3e-18	102
EC958-sim.contigs.fa	SV	89.16	83	7	2	4179069	4179151	4692874	4692954	3e-18	102
EC958-sim.contigs.fa	SV	96.72	61	2	0	4502252	4502312	4751890	4751950	3e-18	102
EC958-sim.contigs.fa	SV	87.91	91	5	6	1156102	1156190	4906701	4906787	3e-18	102
EC958-sim.contigs.fa	SV	87.64	89	10	1	3659473	3659560	5082699	5082611	3e-18	102
EC958-sim.contigs.fa	SV	88.51	87	7	3	566062	566146	5082666	5082751	3e-18	102
EC958-sim.contigs.fa	SV	84.91	106	11	5	595329	595430	5082697	5082801	3e-18	102
EC958-sim.contigs.fa	SV	84.91	106	11	5	595329	595430	5082798	5082902	3e-18	102
EC958-sim.contigs.fa	SV	87.64	89	9	2	3659473	3659560	5083001	5082914	3e-18	102
EC958-sim.contigs.fa	SV	88.24	85	8	2	4269792	4269875	44696	44779	1e-17	100
EC958-sim.contigs.fa	SV	88.37	86	7	3	4641245	4641328	82177	82261	1e-17	100
EC958-sim.contigs.fa	SV	89.02	82	7	2	4614199	4614279	261773	261853	1e-17	100
EC958-sim.contigs.fa	SV	87.64	89	8	3	566058	566145	299610	299524	1e-17	100
EC958-sim.contigs.fa	SV	87.64	89	8	3	317000	317086	548660	548573	1e-17	100
EC958-sim.contigs.fa	SV	90.67	75	7	0	2066180	2066254	2070226	2070152	1e-17	100
EC958-sim.contigs.fa	SV	90.67	75	7	0	2069602	2069676	2073648	2073574	1e-17	100
EC958-sim.contigs.fa	SV	81.06	132	20	5	4358510	4358636	2317487	2317618	1e-17	100
EC958-sim.contigs.fa	SV	77.83	212	13	15	316994	317201	2317761	2317580	1e-17	100
EC958-sim.contigs.fa	SV	88.24	85	8	2	4269791	4269874	2537537	2537454	1e-17	100
EC958-sim.contigs.fa	SV	86.32	95	9	3	4358543	4358634	4058766	4058859	1e-17	100
EC958-sim.contigs.fa	SV	88.24	85	8	2	2449012	2449095	4523264	4523181	1e-17	100
EC958-sim.contigs.fa	SV	88.24	85	8	2	71454	71537	4523182	4523265	1e-17	100
EC958-sim.contigs.fa	SV	81.06	132	20	5	2229458	2229589	4623507	4623633	1e-17	100
EC958-sim.contigs.fa	SV	86.32	95	9	4	3877812	3877905	4623540	4623631	1e-17	100
EC958-sim.contigs.fa	SV	89.02	82	7	2	279249	279329	4879654	4879734	1e-17	100
EC958-sim.contigs.fa	SV	88.37	86	7	3	108935	109019	4906700	4906783	1e-17	100
EC958-sim.contigs.fa	SV	86.00	100	5	6	2229496	2229595	44779	44689	4e-17	99.0
EC958-sim.contigs.fa	SV	81.02	137	15	7	2229455	2229584	261768	261900	4e-17	99.0
EC958-sim.contigs.fa	SV	88.89	81	7	2	4614199	4614278	299721	299642	4e-17	99.0
EC958-sim.contigs.fa	SV	88.10	84	8	2	639188	639270	548528	548610	4e-17	99.0
EC958-sim.contigs.fa	SV	86.67	90	10	2	1156102	1156190	579663	579751	4e-17	99.0
EC958-sim.contigs.fa	SV	87.36	87	9	2	566061	566146	579715	579800	4e-17	99.0
EC958-sim.contigs.fa	SV	86.67	90	10	2	1156102	1156190	579863	579951	4e-17	99.0
EC958-sim.contigs.fa	SV	88.10	84	8	2	566013	566095	623620	623702	4e-17	99.0
EC958-sim.contigs.fa	SV	81.16	138	13	8	279244	279376	2317484	2317613	4e-17	99.0
EC958-sim.contigs.fa	SV	86.00	100	5	6	71447	71537	2317624	2317525	4e-17	99.0
EC958-sim.contigs.fa	SV	98.25	57	0	1	4805033	4805088	4183070	4183014	4e-17	99.0
EC958-sim.contigs.fa	SV	90.00	80	3	3	4607959	4608036	4727871	4727795	4e-17	99.0
EC958-sim.contigs.fa	SV	90.00	80	3	3	4462684	4462760	4873491	4873414	4e-17	99.0
EC958-sim.contigs.fa	SV	88.89	81	7	2	317118	317197	4879733	4879654	4e-17	99.0
EC958-sim.contigs.fa	SV	87.50	88	8	3	595346	595430	5082613	5082700	4e-17	99.0
EC958-sim.contigs.fa	SV	86.32	95	8	4	4358543	4358634	5082709	5082801	4e-17	99.0
EC958-sim.contigs.fa	SV	86.32	95	8	5	4358543	4358634	5082810	5082902	4e-17	99.0
EC958-sim.contigs.fa	SV	81.34	134	14	7	2229617	2229743	5082873	5083002	4e-17	99.0
EC958-sim.contigs.fa	SV	83.49	109	12	5	4259140	4259244	233339	233233	1e-16	97.1
EC958-sim.contigs.fa	SV	87.95	83	9	1	411958	412039	261769	261851	1e-16	97.1
EC958-sim.contigs.fa	SV	87.36	87	8	3	317001	317086	264583	264499	1e-16	97.1
EC958-sim.contigs.fa	SV	86.67	90	9	3	2425519	2425607	271805	271892	1e-16	97.1
EC958-sim.contigs.fa	SV	87.36	87	8	3	281975	282059	299610	299525	1e-16	97.1
EC958-sim.contigs.fa	SV	85.86	99	4	7	2229456	2229547	548577	548672	1e-16	97.1
EC958-sim.contigs.fa	SV	77.42	186	26	6	784048	784219	579799	579616	1e-16	97.1
EC958-sim.contigs.fa	SV	86.96	92	5	4	4358548	4358634	768645	768556	1e-16	97.1
EC958-sim.contigs.fa	SV	86.02	93	9	4	4358548	4358636	2317429	2317521	1e-16	97.1
EC958-sim.contigs.fa	SV	85.86	99	4	7	566062	566157	2317485	2317576	1e-16	97.1
EC958-sim.contigs.fa	SV	86.67	90	9	3	289281	289368	2513961	2514049	1e-16	97.1
EC958-sim.contigs.fa	SV	83.49	109	12	5	258616	258722	4512634	4512530	1e-16	97.1
EC958-sim.contigs.fa	SV	86.02	93	9	4	2229400	2229492	4623545	4623633	1e-16	97.1
EC958-sim.contigs.fa	SV	86.96	92	5	4	784090	784179	4623631	4623545	1e-16	97.1
EC958-sim.contigs.fa	SV	85.87	92	11	1	4158680	4158769	5082911	5083002	1e-16	97.1
EC958-sim.contigs.fa	SV	86.52	89	11	1	458111	458198	5082914	5083002	1e-16	97.1
EC958-sim.contigs.fa	SV	85.71	98	6	5	4350689	4350778	5082968	5083065	1e-16	97.1
EC958-sim.contigs.fa	SV	85.42	96	10	3	281978	282070	5082968	5083062	1e-16	97.1
EC958-sim.contigs.fa	SV	86.67	90	6	3	3877816	3877905	44779	44696	5e-16	95.3
EC958-sim.contigs.fa	SV	87.06	85	10	1	412060	412143	261768	261852	5e-16	95.3
EC958-sim.contigs.fa	SV	84.54	97	14	1	458103	458198	265181	265277	5e-16	95.3
EC958-sim.contigs.fa	SV	80.74	135	14	8	2229617	2229744	265248	265377	5e-16	95.3
EC958-sim.contigs.fa	SV	85.15	101	6	4	784037	784128	288604	288504	5e-16	95.3
EC958-sim.contigs.fa	SV	86.02	93	7	3	4362778	4362864	293688	293780	5e-16	95.3
EC958-sim.contigs.fa	SV	83.64	110	9	5	3145851	3145959	381136	381035	5e-16	95.3
EC958-sim.contigs.fa	SV	87.06	85	10	1	279244	279328	394575	394658	5e-16	95.3
EC958-sim.contigs.fa	SV	84.54	97	14	1	282657	282753	440618	440713	5e-16	95.3
EC958-sim.contigs.fa	SV	86.21	87	12	0	4358548	4358634	440627	440713	5e-16	95.3
EC958-sim.contigs.fa	SV	88.24	85	3	4	4350689	4350766	548577	548661	5e-16	95.3
EC958-sim.contigs.fa	SV	86.36	88	11	1	4358548	4358634	579563	579650	5e-16	95.3
EC958-sim.contigs.fa	SV	87.06	85	10	1	305984	306068	579716	579799	5e-16	95.3
EC958-sim.contigs.fa	SV	85.15	101	6	4	305980	306080	768594	768503	5e-16	95.3
EC958-sim.contigs.fa	SV	88.46	78	9	0	4417070	4417147	768686	768609	5e-16	95.3
EC958-sim.contigs.fa	SV	88.46	78	9	0	4350689	4350766	2317678	2317755	5e-16	95.3
EC958-sim.contigs.fa	SV	83.64	110	9	5	398511	398612	3249946	3249838	5e-16	95.3
EC958-sim.contigs.fa	SV	86.67	90	6	3	71454	71537	4058859	4058770	5e-16	95.3
EC958-sim.contigs.fa	SV	84.16	101	13	2	4358535	4358634	4406662	4406760	5e-16	95.3
EC958-sim.contigs.fa	SV	88.61	79	7	2	4350684	4350761	4594302	4594379	5e-16	95.3
EC958-sim.contigs.fa	SV	88.61	79	7	2	4329305	4329382	4615681	4615758	5e-16	95.3
EC958-sim.contigs.fa	SV	88.24	85	3	4	566062	566146	4615686	4615763	5e-16	95.3
EC958-sim.contigs.fa	SV	84.16	101	13	2	4158671	4158769	4623532	4623631	5e-16	95.3
EC958-sim.contigs.fa	SV	86.21	87	12	0	458112	458198	4623545	4623631	5e-16	95.3
EC958-sim.contigs.fa	SV	86.02	93	7	3	311164	311256	4627775	4627861	5e-16	95.3
EC958-sim.contigs.fa	SV	88.46	78	9	0	784143	784220	4682144	4682067	5e-16	95.3
EC958-sim.contigs.fa	SV	96.49	57	2	0	5027041	5027097	4974634	4974578	5e-16	95.3
EC958-sim.contigs.fa	SV	86.67	90	7	3	4641246	4641331	5082612	5082700	5e-16	95.3
EC958-sim.contigs.fa	SV	80.74	135	14	8	2229617	2229743	5082772	5082902	5e-16	95.3
EC958-sim.contigs.fa	SV	84.85	99	7	5	311157	311255	44786	44696	2e-15	93.5
EC958-sim.contigs.fa	SV	86.36	88	9	2	4358547	4358634	44780	44696	2e-15	93.5
EC958-sim.contigs.fa	SV	82.14	112	17	3	3545692	3545800	243301	243190	2e-15	93.5
EC958-sim.contigs.fa	SV	86.36	88	9	3	2229400	2229487	261816	261900	2e-15	93.5
EC958-sim.contigs.fa	SV	86.21	87	11	1	566062	566148	265243	265328	2e-15	93.5
EC958-sim.contigs.fa	SV	85.71	91	9	3	2229400	2229490	265290	265376	2e-15	93.5
EC958-sim.contigs.fa	SV	86.67	90	4	4	784142	784223	288593	288504	2e-15	93.5
EC958-sim.contigs.fa	SV	84.85	99	7	5	71454	71544	293779	293681	2e-15	93.5
EC958-sim.contigs.fa	SV	88.10	84	3	3	2229456	2229532	299607	299524	2e-15	93.5
EC958-sim.contigs.fa	SV	87.06	85	8	3	317000	317083	394564	394482	2e-15	93.5
EC958-sim.contigs.fa	SV	86.21	87	11	1	282719	282804	548577	548663	2e-15	93.5
EC958-sim.contigs.fa	SV	86.67	90	4	3	4350689	4350771	579516	579604	2e-15	93.5
EC958-sim.contigs.fa	SV	83.84	99	14	2	4158674	4158770	579553	579651	2e-15	93.5
EC958-sim.contigs.fa	SV	86.21	87	10	2	566061	566146	579615	579700	2e-15	93.5
EC958-sim.contigs.fa	SV	86.21	87	10	2	566061	566146	579815	579900	2e-15	93.5
EC958-sim.contigs.fa	SV	86.17	94	4	5	305980	306073	768689	768605	2e-15	93.5
EC958-sim.contigs.fa	SV	85.71	91	9	3	282766	282852	2317429	2317519	2e-15	93.5
EC958-sim.contigs.fa	SV	86.52	89	7	3	279292	279376	2317429	2317516	2e-15	93.5
EC958-sim.contigs.fa	SV	88.10	84	3	3	317000	317083	2317561	2317485	2e-15	93.5
EC958-sim.contigs.fa	SV	84.69	98	10	5	3659466	3659559	2317718	2317622	2e-15	93.5
EC958-sim.contigs.fa	SV	86.90	84	9	2	66996	67079	3253108	3253189	2e-15	93.5
EC958-sim.contigs.fa	SV	98.11	53	1	0	3545465	3545517	3718553	3718605	2e-15	93.5
EC958-sim.contigs.fa	SV	85.87	92	7	6	2808979	2809067	4299911	4299823	2e-15	93.5
EC958-sim.contigs.fa	SV	100.00	50	0	0	4166331	4166380	4299831	4299880	2e-15	93.5
EC958-sim.contigs.fa	SV	98.11	53	1	0	3545465	3545517	4305221	4305169	2e-15	93.5
EC958-sim.contigs.fa	SV	83.96	106	7	7	4259140	4259245	4432470	4432375	2e-15	93.5
EC958-sim.contigs.fa	SV	83.96	106	7	7	4179012	4179107	4512635	4512530	2e-15	93.5
EC958-sim.contigs.fa	SV	82.14	112	17	3	3545692	3545800	4583816	4583705	2e-15	93.5
EC958-sim.contigs.fa	SV	98.11	53	1	0	3545465	3545517	4589033	4588981	2e-15	93.5
EC958-sim.contigs.fa	SV	86.36	88	9	2	71454	71538	4623631	4623544	2e-15	93.5
EC958-sim.contigs.fa	SV	78.62	159	21	11	305980	306134	4692646	4692795	2e-15	93.5
EC958-sim.contigs.fa	SV	85.56	90	11	2	458111	458198	5082813	5082902	2e-15	93.5
EC958-sim.contigs.fa	SV	87.50	80	9	1	4454804	4454883	44774	44696	7e-15	91.6
EC958-sim.contigs.fa	SV	93.44	61	4	0	566035	566095	233278	233338	7e-15	91.6
EC958-sim.contigs.fa	SV	80.15	136	15	9	1156065	1156190	265244	265377	7e-15	91.6
EC958-sim.contigs.fa	SV	81.98	111	17	3	458103	458211	265281	265390	7e-15	91.6
EC958-sim.contigs.fa	SV	86.21	87	9	3	2350007	2350092	271806	271890	7e-15	91.6
EC958-sim.contigs.fa	SV	86.90	84	8	3	411958	412039	299607	299525	7e-15	91.6
EC958-sim.contigs.fa	SV	86.05	86	10	2	2425521	2425605	299642	299726	7e-15	91.6
EC958-sim.contigs.fa	SV	81.98	111	17	3	282757	282866	440618	440726	7e-15	91.6
EC958-sim.contigs.fa	SV	93.44	61	4	0	258661	258721	548550	548610	7e-15	91.6
EC958-sim.contigs.fa	SV	83.33	102	14	3	317118	317216	579899	579798	7e-15	91.6
EC958-sim.contigs.fa	SV	80.15	136	15	9	282720	282853	1148231	1148356	7e-15	91.6
EC958-sim.contigs.fa	SV	98.08	52	1	0	4805033	4805084	2246856	2246805	7e-15	91.6
EC958-sim.contigs.fa	SV	85.11	94	9	4	595346	595434	2317623	2317716	7e-15	91.6
EC958-sim.contigs.fa	SV	86.21	87	9	3	289282	289366	2438449	2438534	7e-15	91.6
EC958-sim.contigs.fa	SV	86.05	86	10	2	317118	317202	2513963	2514047	7e-15	91.6
EC958-sim.contigs.fa	SV	86.36	88	6	4	4362778	4362863	4523265	4523182	7e-15	91.6
EC958-sim.contigs.fa	SV	86.36	88	6	4	4269792	4269875	4627860	4627775	7e-15	91.6
EC958-sim.contigs.fa	SV	87.50	80	9	1	71454	71532	4719994	4719915	7e-15	91.6
EC958-sim.contigs.fa	SV	98.11	53	0	1	4921048	4921099	4959458	4959406	7e-15	91.6
EC958-sim.contigs.fa	SV	85.56	90	9	3	4358548	4358634	5082612	5082700	7e-15	91.6
EC958-sim.contigs.fa	SV	84.95	93	11	2	4158680	4158769	5082810	5082902	7e-15	91.6
EC958-sim.contigs.fa	SV	89.86	69	7	0	160243	160311	134162	134230	2e-14	89.8
EC958-sim.contigs.fa	SV	86.90	84	5	6	305984	306065	265243	265322	2e-14	89.8
EC958-sim.contigs.fa	SV	86.90	84	6	4	4614199	4614280	271885	271805	2e-14	89.8
EC958-sim.contigs.fa	SV	82.52	103	16	2	4227193	4227294	281780	281679	2e-14	89.8
EC958-sim.contigs.fa	SV	84.78	92	11	3	4641200	4641288	288507	288598	2e-14	89.8
EC958-sim.contigs.fa	SV	87.06	85	3	4	2229456	2229532	288508	288592	2e-14	89.8
EC958-sim.contigs.fa	SV	86.90	84	5	6	282719	282798	288508	288589	2e-14	89.8
EC958-sim.contigs.fa	SV	86.36	88	5	2	784047	784127	299523	299610	2e-14	89.8
EC958-sim.contigs.fa	SV	87.06	85	4	2	4350688	4350765	299608	299524	2e-14	89.8
EC958-sim.contigs.fa	SV	86.42	81	11	0	2350008	2350088	299642	299722	2e-14	89.8
EC958-sim.contigs.fa	SV	84.95	93	9	4	4641246	4641335	440627	440717	2e-14	89.8
EC958-sim.contigs.fa	SV	85.23	88	12	1	4158684	4158770	440627	440714	2e-14	89.8
EC958-sim.contigs.fa	SV	86.36	88	5	4	784048	784128	548660	548573	2e-14	89.8
EC958-sim.contigs.fa	SV	84.04	94	13	2	4358543	4358634	579457	579550	2e-14	89.8
EC958-sim.contigs.fa	SV	84.78	92	11	2	458111	458200	579562	579652	2e-14	89.8
EC958-sim.contigs.fa	SV	85.88	85	11	1	305984	306068	579616	579699	2e-14	89.8
EC958-sim.contigs.fa	SV	85.23	88	12	1	4358548	4358634	579763	579850	2e-14	89.8
EC958-sim.contigs.fa	SV	85.88	85	11	1	305984	306068	579816	579899	2e-14	89.8
EC958-sim.contigs.fa	SV	86.36	88	5	2	316999	317086	768513	768593	2e-14	89.8
EC958-sim.contigs.fa	SV	86.36	88	5	4	566058	566145	768594	768514	2e-14	89.8
EC958-sim.contigs.fa	SV	88.16	76	8	1	4329307	4329382	768592	768518	2e-14	89.8
EC958-sim.contigs.fa	SV	85.23	88	12	1	4358548	4358634	1148268	1148355	2e-14	89.8
EC958-sim.contigs.fa	SV	87.06	85	3	4	305984	306068	2317485	2317561	2e-14	89.8
EC958-sim.contigs.fa	SV	87.06	85	3	4	305984	306068	2317678	2317754	2e-14	89.8
EC958-sim.contigs.fa	SV	86.42	81	11	0	317118	317198	2438450	2438530	2e-14	89.8
EC958-sim.contigs.fa	SV	85.23	88	12	1	458112	458199	4406675	4406761	2e-14	89.8
EC958-sim.contigs.fa	SV	82.52	103	16	2	299155	299256	4480684	4480583	2e-14	89.8
EC958-sim.contigs.fa	SV	86.75	83	8	2	4454802	4454883	4523262	4523182	2e-14	89.8
EC958-sim.contigs.fa	SV	88.16	76	8	1	784052	784126	4594379	4594304	2e-14	89.8
EC958-sim.contigs.fa	SV	87.06	85	4	2	317000	317084	4615762	4615685	2e-14	89.8
EC958-sim.contigs.fa	SV	85.23	88	12	1	1156102	1156189	4623545	4623631	2e-14	89.8
EC958-sim.contigs.fa	SV	86.75	83	8	2	4269792	4269872	4719994	4719913	2e-14	89.8
EC958-sim.contigs.fa	SV	86.75	83	8	3	289281	289361	4879735	4879654	2e-14	89.8
EC958-sim.contigs.fa	SV	84.78	92	11	3	305983	306074	4906655	4906743	2e-14	89.8
EC958-sim.contigs.fa	SV	84.95	93	9	4	458112	458202	4906701	4906790	2e-14	89.8
EC958-sim.contigs.fa	SV	91.04	67	4	2	398529	398594	5082903	5082838	2e-14	89.8
EC958-sim.contigs.fa	SV	84.54	97	8	3	4350689	4350778	5082868	5082964	2e-14	89.8
EC958-sim.contigs.fa	SV	91.04	67	4	2	398529	398594	5083003	5082938	2e-14	89.8
EC958-sim.contigs.fa	SV	96.23	53	2	0	3545465	3545517	248611	248559	9e-14	87.9
EC958-sim.contigs.fa	SV	86.59	82	8	3	317003	317083	265322	265243	9e-14	87.9
EC958-sim.contigs.fa	SV	90.91	66	4	2	3145906	3145971	288627	288690	9e-14	87.9
EC958-sim.contigs.fa	SV	85.88	85	9	3	412061	412143	299607	299524	9e-14	87.9
EC958-sim.contigs.fa	SV	86.59	82	8	3	282719	282798	299607	299527	9e-14	87.9
EC958-sim.contigs.fa	SV	82.86	105	11	5	71445	71545	394618	394517	9e-14	87.9
EC958-sim.contigs.fa	SV	85.88	85	9	3	317000	317083	394658	394576	9e-14	87.9
EC958-sim.contigs.fa	SV	86.21	87	5	2	4350689	4350768	579716	579802	9e-14	87.9
EC958-sim.contigs.fa	SV	82.83	99	15	2	4158674	4158770	579753	579851	9e-14	87.9
EC958-sim.contigs.fa	SV	86.36	88	3	4	4350689	4350768	579816	579902	9e-14	87.9
EC958-sim.contigs.fa	SV	80.33	122	18	6	3703350	3703469	1195053	1194936	9e-14	87.9
EC958-sim.contigs.fa	SV	84.78	92	9	3	4641245	4641331	2317428	2317519	9e-14	87.9
EC958-sim.contigs.fa	SV	83.67	98	11	5	3659466	3659559	2317525	2317429	9e-14	87.9
EC958-sim.contigs.fa	SV	90.91	66	4	2	306103	306166	3249893	3249958	9e-14	87.9
EC958-sim.contigs.fa	SV	98.04	51	0	1	4730802	4730851	3559616	3559566	9e-14	87.9
EC958-sim.contigs.fa	SV	83.67	98	11	5	2229400	2229496	3838670	3838577	9e-14	87.9
EC958-sim.contigs.fa	SV	85.39	89	7	5	4641246	4641330	3838670	3838584	9e-14	87.9
EC958-sim.contigs.fa	SV	80.33	122	18	6	1202770	1202887	3882580	3882461	9e-14	87.9
EC958-sim.contigs.fa	SV	100.00	47	0	0	4659677	4659723	4160313	4160359	9e-14	87.9
EC958-sim.contigs.fa	SV	86.59	82	7	4	2808979	2809058	4414402	4414323	9e-14	87.9
EC958-sim.contigs.fa	SV	83.84	99	9	4	4614199	4614296	4432440	4432532	9e-14	87.9
EC958-sim.contigs.fa	SV	83.87	93	13	2	595339	595430	4623540	4623631	9e-14	87.9
EC958-sim.contigs.fa	SV	83.84	99	9	4	4179077	4179169	4879654	4879751	9e-14	87.9
EC958-sim.contigs.fa	SV	84.78	92	9	3	2229399	2229490	4906700	4906786	9e-14	87.9
EC958-sim.contigs.fa	SV	85.39	89	7	5	3659473	3659559	4906785	4906701	9e-14	87.9
EC958-sim.contigs.fa	SV	98.04	51	0	1	3386724	3386773	5007394	5007344	9e-14	87.9
EC958-sim.contigs.fa	SV	79.10	134	23	5	282744	282873	5082590	5082722	9e-14	87.9
EC958-sim.contigs.fa	SV	84.44	90	12	2	458111	458198	5082611	5082700	9e-14	87.9
EC958-sim.contigs.fa	SV	84.44	90	12	2	458111	458198	5082712	5082801	9e-14	87.9
EC958-sim.contigs.fa	SV	84.62	91	9	4	2534672	2534759	82265	82177	3e-13	86.1
EC958-sim.contigs.fa	SV	84.44	90	11	2	4158683	4158770	265289	265377	3e-13	86.1
EC958-sim.contigs.fa	SV	83.00	100	11	5	3886230	3886328	381144	381050	3e-13	86.1
EC958-sim.contigs.fa	SV	84.27	89	13	1	1156102	1156190	440627	440714	3e-13	86.1
EC958-sim.contigs.fa	SV	79.58	142	12	7	784048	784178	579599	579464	3e-13	86.1
EC958-sim.contigs.fa	SV	84.62	91	8	4	4641247	4641333	579464	579552	3e-13	86.1
EC958-sim.contigs.fa	SV	85.71	84	9	3	281978	282059	579516	579598	3e-13	86.1
EC958-sim.contigs.fa	SV	85.54	83	10	2	4617454	4617535	817387	817468	3e-13	86.1
EC958-sim.contigs.fa	SV	84.27	89	13	1	458112	458199	1148268	1148356	3e-13	86.1
EC958-sim.contigs.fa	SV	78.91	128	25	2	3748046	3748172	1779010	1779136	3e-13	86.1
EC958-sim.contigs.fa	SV	88.57	70	8	0	2158499	2158568	2238791	2238722	3e-13	86.1
EC958-sim.contigs.fa	SV	84.62	91	9	2	4158684	4158769	2317429	2317519	3e-13	86.1
EC958-sim.contigs.fa	SV	84.04	94	10	4	595346	595434	2317430	2317523	3e-13	86.1
EC958-sim.contigs.fa	SV	87.84	74	8	1	4329309	4329382	2317485	2317557	3e-13	86.1
EC958-sim.contigs.fa	SV	84.62	91	9	4	108935	109023	2623201	2623114	3e-13	86.1
EC958-sim.contigs.fa	SV	84.44	90	10	4	3364535	3364624	2748022	2747937	3e-13	86.1
EC958-sim.contigs.fa	SV	97.96	49	1	0	4290034	4290082	2897558	2897510	3e-13	86.1
EC958-sim.contigs.fa	SV	97.96	49	1	0	3545644	3545692	2897539	2897587	3e-13	86.1
EC958-sim.contigs.fa	SV	80.00	125	17	6	3886240	3886358	3249840	3249962	3e-13	86.1
EC958-sim.contigs.fa	SV	97.96	49	1	0	4933917	4933965	3290143	3290191	3e-13	86.1
EC958-sim.contigs.fa	SV	85.23	88	7	5	4269793	4269875	3838584	3838670	3e-13	86.1
EC958-sim.contigs.fa	SV	78.91	128	25	2	1732986	1733112	3927157	3927283	3e-13	86.1
EC958-sim.contigs.fa	SV	83.00	100	11	5	398526	398620	4067282	4067184	3e-13	86.1
EC958-sim.contigs.fa	SV	80.00	125	17	6	3145853	3145975	4067194	4067312	3e-13	86.1
EC958-sim.contigs.fa	SV	100.00	46	0	0	4674567	4674612	4140124	4140079	3e-13	86.1
EC958-sim.contigs.fa	SV	84.44	90	11	2	282765	282853	4406674	4406761	3e-13	86.1
EC958-sim.contigs.fa	SV	84.62	91	9	2	2229400	2229490	4406675	4406760	3e-13	86.1
EC958-sim.contigs.fa	SV	97.96	49	1	0	3545644	3545692	4419716	4419668	3e-13	86.1
EC958-sim.contigs.fa	SV	97.96	49	1	0	4290034	4290082	4419697	4419745	3e-13	86.1
EC958-sim.contigs.fa	SV	85.23	88	7	4	3659473	3659559	4523183	4523265	3e-13	86.1
EC958-sim.contigs.fa	SV	97.96	49	1	0	3545644	3545692	4548862	4548814	3e-13	86.1
EC958-sim.contigs.fa	SV	97.96	49	1	0	266125	266173	4583703	4583751	3e-13	86.1
EC958-sim.contigs.fa	SV	87.84	74	8	1	2229456	2229528	4594306	4594379	3e-13	86.1
EC958-sim.contigs.fa	SV	87.67	73	9	0	2229617	2229689	4615691	4615763	3e-13	86.1
EC958-sim.contigs.fa	SV	85.54	83	10	2	832768	832849	4882909	4882990	3e-13	86.1
EC958-sim.contigs.fa	SV	96.23	53	1	1	3010354	3010406	4971825	4971876	3e-13	86.1
EC958-sim.contigs.fa	SV	85.39	89	5	4	4350689	4350769	5082666	5082754	3e-13	86.1
EC958-sim.contigs.fa	SV	83.87	93	12	2	4158680	4158769	5082709	5082801	3e-13	86.1
EC958-sim.contigs.fa	SV	83.67	98	8	4	4350689	4350778	5082767	5082864	3e-13	86.1
EC958-sim.contigs.fa	SV	85.39	89	4	6	4617450	4617535	44778	44696	1e-12	84.2
EC958-sim.contigs.fa	SV	90.48	63	6	0	3145879	3145941	233278	233340	1e-12	84.2
EC958-sim.contigs.fa	SV	100.00	45	0	0	2185048	2185092	233727	233771	1e-12	84.2
EC958-sim.contigs.fa	SV	100.00	45	0	0	4659677	4659721	236216	236260	1e-12	84.2
EC958-sim.contigs.fa	SV	84.09	88	12	2	2350005	2350091	261855	261769	1e-12	84.2
EC958-sim.contigs.fa	SV	84.44	90	9	5	4358548	4358634	265190	265277	1e-12	84.2
EC958-sim.contigs.fa	SV	78.99	138	17	5	784090	784219	265376	265243	1e-12	84.2
EC958-sim.contigs.fa	SV	84.44	90	8	6	4358548	4358634	265290	265376	1e-12	84.2
EC958-sim.contigs.fa	SV	86.05	86	3	5	4179072	4179150	271890	271807	1e-12	84.2
EC958-sim.contigs.fa	SV	82.52	103	10	3	639168	639270	288447	288541	1e-12	84.2
EC958-sim.contigs.fa	SV	78.52	149	17	10	4427773	4427911	299719	299576	1e-12	84.2
EC958-sim.contigs.fa	SV	82.08	106	11	6	2853210	2853309	548583	548686	1e-12	84.2
EC958-sim.contigs.fa	SV	84.09	88	12	2	4158685	4158770	579464	579551	1e-12	84.2
EC958-sim.contigs.fa	SV	84.27	89	11	3	4358548	4358634	579663	579750	1e-12	84.2
EC958-sim.contigs.fa	SV	83.70	92	12	2	458111	458200	579762	579852	1e-12	84.2
EC958-sim.contigs.fa	SV	78.83	137	20	4	784090	784219	579950	579816	1e-12	84.2
EC958-sim.contigs.fa	SV	83.16	95	13	3	2229400	2229494	579863	579954	1e-12	84.2
EC958-sim.contigs.fa	SV	84.27	89	11	3	4358548	4358634	579863	579950	1e-12	84.2
EC958-sim.contigs.fa	SV	82.52	103	10	3	305923	306017	623600	623702	1e-12	84.2
EC958-sim.contigs.fa	SV	92.98	57	4	0	721744	721800	706604	706660	1e-12	84.2
EC958-sim.contigs.fa	SV	87.50	72	9	0	2229617	2229688	768585	768514	1e-12	84.2
EC958-sim.contigs.fa	SV	78.99	138	17	5	282719	282852	768685	768556	1e-12	84.2
EC958-sim.contigs.fa	SV	81.73	104	16	3	4362762	4362863	817366	817468	1e-12	84.2
EC958-sim.contigs.fa	SV	94.44	54	3	0	4417095	4417148	817366	817419	1e-12	84.2
EC958-sim.contigs.fa	SV	83.51	97	9	5	4269789	4269880	817472	817378	1e-12	84.2
EC958-sim.contigs.fa	SV	89.39	66	7	0	2420398	2420463	1067411	1067476	1e-12	84.2
EC958-sim.contigs.fa	SV	85.71	84	7	5	3659473	3659554	1148354	1148274	1e-12	84.2
EC958-sim.contigs.fa	SV	100.00	45	0	0	3810947	3810991	1387640	1387684	1e-12	84.2
EC958-sim.contigs.fa	SV	97.96	49	0	1	3010358	3010406	1479960	1480007	1e-12	84.2
EC958-sim.contigs.fa	SV	100.00	45	0	0	3777808	3777852	1676964	1677008	1e-12	84.2
EC958-sim.contigs.fa	SV	97.96	49	0	1	3010358	3010406	2271110	2271157	1e-12	84.2
EC958-sim.contigs.fa	SV	100.00	45	0	0	2185092	2185136	2279220	2279176	1e-12	84.2
EC958-sim.contigs.fa	SV	88.57	70	7	1	4329309	4329378	2317678	2317746	1e-12	84.2
EC958-sim.contigs.fa	SV	100.00	45	0	0	4933921	4933965	2384715	2384759	1e-12	84.2
EC958-sim.contigs.fa	SV	100.00	45	0	0	4968670	4968714	2385438	2385482	1e-12	84.2
EC958-sim.contigs.fa	SV	84.09	88	12	2	279245	279331	2438533	2438447	1e-12	84.2
EC958-sim.contigs.fa	SV	89.39	66	7	0	1075245	1075310	2508840	2508905	1e-12	84.2
EC958-sim.contigs.fa	SV	100.00	45	0	0	2622524	2622568	2711183	2711227	1e-12	84.2
EC958-sim.contigs.fa	SV	82.08	106	11	6	566068	566171	2947086	2947185	1e-12	84.2
EC958-sim.contigs.fa	SV	97.92	48	1	0	4697915	4697962	3114389	3114436	1e-12	84.2
EC958-sim.contigs.fa	SV	90.48	63	6	0	258661	258723	3249866	3249928	1e-12	84.2
EC958-sim.contigs.fa	SV	100.00	45	0	0	4968670	4968714	3288164	3288120	1e-12	84.2
EC958-sim.contigs.fa	SV	97.92	48	1	0	4932618	4932665	3288844	3288891	1e-12	84.2
EC958-sim.contigs.fa	SV	85.71	84	7	5	1156108	1156188	3838665	3838584	1e-12	84.2
EC958-sim.contigs.fa	SV	100.00	45	0	0	1632014	1632058	3956919	3956963	1e-12	84.2
EC958-sim.contigs.fa	SV	100.00	45	0	0	259153	259197	4160313	4160357	1e-12	84.2
EC958-sim.contigs.fa	SV	97.92	48	1	0	3545645	3545692	4305226	4305179	1e-12	84.2
EC958-sim.contigs.fa	SV	86.05	86	3	5	289283	289366	4432513	4432435	1e-12	84.2
EC958-sim.contigs.fa	SV	81.82	110	10	5	4627416	4627515	4512530	4512639	1e-12	84.2
EC958-sim.contigs.fa	SV	83.51	97	9	5	832759	832853	4523270	4523179	1e-12	84.2
EC958-sim.contigs.fa	SV	85.23	88	6	6	4617450	4617535	4523264	4523182	1e-12	84.2
EC958-sim.contigs.fa	SV	93.10	58	3	1	2808979	2809036	4543459	4543403	1e-12	84.2
EC958-sim.contigs.fa	SV	84.44	90	9	5	282666	282753	4623545	4623631	1e-12	84.2
EC958-sim.contigs.fa	SV	84.44	90	8	6	282766	282852	4623545	4623631	1e-12	84.2
EC958-sim.contigs.fa	SV	81.73	104	16	3	832747	832849	4627759	4627860	1e-12	84.2
EC958-sim.contigs.fa	SV	94.44	54	3	0	832747	832800	4682092	4682145	1e-12	84.2
EC958-sim.contigs.fa	SV	78.52	149	17	10	317052	317195	4693022	4692884	1e-12	84.2
EC958-sim.contigs.fa	SV	85.23	88	6	6	4269792	4269874	4882990	4882905	1e-12	84.2
EC958-sim.contigs.fa	SV	85.39	89	4	6	71454	71536	4882990	4882905	1e-12	84.2
EC958-sim.contigs.fa	SV	81.82	110	10	5	4259140	4259249	4892871	4892970	1e-12	84.2
EC958-sim.contigs.fa	SV	84.27	89	10	3	595346	595432	4906702	4906788	1e-12	84.2
EC958-sim.contigs.fa	SV	100.00	45	0	0	259153	259197	4927577	4927621	1e-12	84.2
EC958-sim.contigs.fa	SV	100.00	45	0	0	4846941	4846985	4953116	4953160	1e-12	84.2
EC958-sim.contigs.fa	SV	96.15	52	1	1	4805033	4805083	4959434	4959383	1e-12	84.2
EC958-sim.contigs.fa	SV	97.92	48	1	0	3010402	3010449	4974370	4974417	1e-12	84.2
EC958-sim.contigs.fa	SV	84.27	89	11	2	4158684	4158769	5082612	5082700	1e-12	84.2
EC958-sim.contigs.fa	SV	79.26	135	16	8	2229617	2229743	5082671	5082801	1e-12	84.2
EC958-sim.contigs.fa	SV	100.00	44	0	0	4659634	4659677	233728	233771	4e-12	82.4
EC958-sim.contigs.fa	SV	100.00	44	0	0	2185092	2185135	236216	236259	4e-12	82.4
EC958-sim.contigs.fa	SV	100.00	44	0	0	4323951	4323994	243188	243231	4e-12	82.4
EC958-sim.contigs.fa	SV	100.00	44	0	0	4935079	4935122	245361	245404	4e-12	82.4
EC958-sim.contigs.fa	SV	100.00	44	0	0	4057312	4057355	248693	248736	4e-12	82.4
EC958-sim.contigs.fa	SV	85.06	87	5	4	784049	784128	264583	264498	4e-12	82.4
EC958-sim.contigs.fa	SV	89.39	66	5	2	398530	398594	265376	265312	4e-12	82.4
EC958-sim.contigs.fa	SV	89.39	66	5	2	282788	282852	381118	381054	4e-12	82.4
EC958-sim.contigs.fa	SV	82.98	94	12	4	3659469	3659560	579653	579562	4e-12	82.4
EC958-sim.contigs.fa	SV	85.06	87	6	2	4350689	4350768	579616	579702	4e-12	82.4
EC958-sim.contigs.fa	SV	85.06	87	5	4	281974	282059	768594	768515	4e-12	82.4
EC958-sim.contigs.fa	SV	100.00	44	0	0	2622524	2622567	793021	793064	4e-12	82.4
EC958-sim.contigs.fa	SV	100.00	44	0	0	808516	808559	793333	793376	4e-12	82.4
EC958-sim.contigs.fa	SV	83.70	92	10	5	2229400	2229490	1148268	1148355	4e-12	82.4
EC958-sim.contigs.fa	SV	100.00	44	0	0	5004967	5005010	1443422	1443465	4e-12	82.4
EC958-sim.contigs.fa	SV	100.00	44	0	0	2187923	2187966	1482499	1482542	4e-12	82.4
EC958-sim.contigs.fa	SV	100.00	44	0	0	1958691	1958734	2085950	2085907	4e-12	82.4
EC958-sim.contigs.fa	SV	100.00	44	0	0	4895773	4895816	2173173	2173216	4e-12	82.4
EC958-sim.contigs.fa	SV	100.00	44	0	0	2140436	2140479	2222519	2222476	4e-12	82.4
EC958-sim.contigs.fa	SV	100.00	44	0	0	4682555	4682598	2250669	2250712	4e-12	82.4
EC958-sim.contigs.fa	SV	100.00	44	0	0	259110	259153	2265833	2265876	4e-12	82.4
EC958-sim.contigs.fa	SV	100.00	44	0	0	4659634	4659677	2265834	2265877	4e-12	82.4
EC958-sim.contigs.fa	SV	100.00	44	0	0	259153	259196	2268322	2268365	4e-12	82.4
EC958-sim.contigs.fa	SV	100.00	44	0	0	4659677	4659720	2268322	2268365	4e-12	82.4
EC958-sim.contigs.fa	SV	100.00	44	0	0	4886501	4886544	2271110	2271153	4e-12	82.4
EC958-sim.contigs.fa	SV	100.00	44	0	0	4659677	4659720	2279220	2279177	4e-12	82.4
EC958-sim.contigs.fa	SV	100.00	44	0	0	259153	259196	2279220	2279177	4e-12	82.4
EC958-sim.contigs.fa	SV	83.70	92	10	5	1156102	1156189	2317429	2317519	4e-12	82.4
EC958-sim.contigs.fa	SV	83.00	100	7	8	566062	566158	2317678	2317770	4e-12	82.4
EC958-sim.contigs.fa	SV	100.00	44	0	0	4932618	4932661	2384758	2384715	4e-12	82.4
EC958-sim.contigs.fa	SV	81.13	106	17	3	4222065	4222169	2513962	2514065	4e-12	82.4
EC958-sim.contigs.fa	SV	84.27	89	9	4	2839095	2839178	2636062	2635974	4e-12	82.4
EC958-sim.contigs.fa	SV	100.00	44	0	0	808516	808559	2711263	2711306	4e-12	82.4
EC958-sim.contigs.fa	SV	84.09	88	10	4	3364533	3364620	2747924	2747841	4e-12	82.4
EC958-sim.contigs.fa	SV	100.00	44	0	0	4166381	4166424	2897511	2897468	4e-12	82.4
EC958-sim.contigs.fa	SV	84.71	85	10	3	4323995	4324077	2897586	2897503	4e-12	82.4
EC958-sim.contigs.fa	SV	84.27	89	9	5	2547532	2547620	2933054	2932971	4e-12	82.4
EC958-sim.contigs.fa	SV	86.67	75	8	2	3021546	3021619	3083663	3083736	4e-12	82.4
EC958-sim.contigs.fa	SV	100.00	44	0	0	4886501	4886544	3111848	3111891	4e-12	82.4
EC958-sim.contigs.fa	SV	100.00	44	0	0	2187923	2187966	3114387	3114430	4e-12	82.4
EC958-sim.contigs.fa	SV	100.00	44	0	0	4998752	4998795	3114388	3114431	4e-12	82.4
EC958-sim.contigs.fa	SV	86.67	75	8	2	2989399	2989472	3125533	3125606	4e-12	82.4
EC958-sim.contigs.fa	SV	83.52	91	12	2	4641245	4641335	3253335	3253422	4e-12	82.4
EC958-sim.contigs.fa	SV	100.00	44	0	0	4886545	4886588	3288003	3288046	4e-12	82.4
EC958-sim.contigs.fa	SV	100.00	44	0	0	2296649	2296692	3288887	3288844	4e-12	82.4
EC958-sim.contigs.fa	SV	100.00	44	0	0	2296649	2296692	3290147	3290190	4e-12	82.4
EC958-sim.contigs.fa	SV	100.00	44	0	0	4831678	4831721	3293179	3293136	4e-12	82.4
EC958-sim.contigs.fa	SV	84.09	88	10	4	2659303	2659386	3536300	3536213	4e-12	82.4
EC958-sim.contigs.fa	SV	84.71	85	9	4	2659409	2659489	3536299	3536215	4e-12	82.4
EC958-sim.contigs.fa	SV	100.00	44	0	0	4730846	4730889	3558409	3558366	4e-12	82.4
EC958-sim.contigs.fa	SV	100.00	44	0	0	4935079	4935122	3721803	3721760	4e-12	82.4
EC958-sim.contigs.fa	SV	84.44	90	7	6	4358548	4358633	3838670	3838584	4e-12	82.4
EC958-sim.contigs.fa	SV	84.09	88	10	4	4158684	4158768	3838670	3838584	4e-12	82.4
EC958-sim.contigs.fa	SV	100.00	44	0	0	4920706	4920749	4140846	4140803	4e-12	82.4
EC958-sim.contigs.fa	SV	100.00	44	0	0	2185092	2185135	4160313	4160356	4e-12	82.4
EC958-sim.contigs.fa	SV	100.00	44	0	0	4289995	4290038	4299837	4299880	4e-12	82.4
EC958-sim.contigs.fa	SV	100.00	44	0	0	4323995	4324038	4305180	4305223	4e-12	82.4
EC958-sim.contigs.fa	SV	100.00	44	0	0	266169	266212	4305303	4305346	4e-12	82.4
EC958-sim.contigs.fa	SV	84.09	88	10	4	3659473	3659559	4406759	4406675	4e-12	82.4
EC958-sim.contigs.fa	SV	83.72	86	14	0	595346	595431	4406676	4406761	4e-12	82.4
EC958-sim.contigs.fa	SV	100.00	44	0	0	4289995	4290038	4414328	4414371	4e-12	82.4
EC958-sim.contigs.fa	SV	84.71	85	10	3	4323995	4324077	4419669	4419752	4e-12	82.4
EC958-sim.contigs.fa	SV	100.00	44	0	0	2808935	2808978	4419787	4419744	4e-12	82.4
EC958-sim.contigs.fa	SV	81.13	106	17	3	2425520	2425623	4475455	4475559	4e-12	82.4
EC958-sim.contigs.fa	SV	100.00	44	0	0	4166337	4166380	4543385	4543428	4e-12	82.4
EC958-sim.contigs.fa	SV	100.00	44	0	0	4935079	4935122	4545606	4545649	4e-12	82.4
EC958-sim.contigs.fa	SV	100.00	44	0	0	4323995	4324038	4548815	4548858	4e-12	82.4
EC958-sim.contigs.fa	SV	100.00	44	0	0	3545649	3545692	4589034	4588991	4e-12	82.4
EC958-sim.contigs.fa	SV	84.27	89	9	4	3659473	3659559	4623630	4623545	4e-12	82.4
EC958-sim.contigs.fa	SV	83.52	91	12	2	3149122	3149209	4906700	4906790	4e-12	82.4
EC958-sim.contigs.fa	SV	100.00	44	0	0	2185049	2185092	4925089	4925132	4e-12	82.4
EC958-sim.contigs.fa	SV	100.00	44	0	0	2185092	2185135	4927577	4927620	4e-12	82.4
EC958-sim.contigs.fa	SV	100.00	44	0	0	4908788	4908831	4943275	4943318	4e-12	82.4
EC958-sim.contigs.fa	SV	100.00	44	0	0	4990607	4990650	4943651	4943608	4e-12	82.4
EC958-sim.contigs.fa	SV	100.00	44	0	0	4892197	4892240	4953883	4953840	4e-12	82.4
EC958-sim.contigs.fa	SV	91.67	60	4	1	4886486	4886544	4971813	4971872	4e-12	82.4
EC958-sim.contigs.fa	SV	100.00	44	0	0	2187879	2187922	4971828	4971871	4e-12	82.4
EC958-sim.contigs.fa	SV	100.00	44	0	0	2187923	2187966	4974368	4974411	4e-12	82.4
EC958-sim.contigs.fa	SV	100.00	44	0	0	4998752	4998795	4974369	4974412	4e-12	82.4
EC958-sim.contigs.fa	SV	100.00	44	0	0	3386686	3386729	5008594	5008551	4e-12	82.4
EC958-sim.contigs.fa	SV	100.00	44	0	0	4804892	4804935	5082993	5083036	4e-12	82.4
EC958-sim.contigs.fa	SV	82.29	96	13	4	3149114	3149205	82169	82264	1e-11	80.5
EC958-sim.contigs.fa	SV	82.35	102	9	5	305925	306017	233237	233338	1e-11	80.5
EC958-sim.contigs.fa	SV	100.00	43	0	0	266169	266211	256918	256960	1e-11	80.5
EC958-sim.contigs.fa	SV	100.00	43	0	0	4057312	4057354	256918	256960	1e-11	80.5
EC958-sim.contigs.fa	SV	83.91	87	11	2	2425520	2425604	261853	261768	1e-11	80.5
EC958-sim.contigs.fa	SV	85.54	83	4	5	2229456	2229531	264502	264583	1e-11	80.5
EC958-sim.contigs.fa	SV	83.15	89	13	2	1156102	1156189	265190	265277	1e-11	80.5
EC958-sim.contigs.fa	SV	82.35	102	9	5	258620	258721	288449	288541	1e-11	80.5
EC958-sim.contigs.fa	SV	82.65	98	9	2	4227196	4227293	288452	288541	1e-11	80.5
EC958-sim.contigs.fa	SV	83.87	93	6	5	4350688	4350771	288507	288599	1e-11	80.5
EC958-sim.contigs.fa	SV	86.25	80	3	4	2229617	2229688	288513	288592	1e-11	80.5
EC958-sim.contigs.fa	SV	85.54	83	4	4	4329307	4329382	299609	299528	1e-11	80.5
EC958-sim.contigs.fa	SV	84.52	84	9	2	4358548	4358631	394528	394607	1e-11	80.5
EC958-sim.contigs.fa	SV	97.83	46	1	0	2614181	2614226	548623	548668	1e-11	80.5
EC958-sim.contigs.fa	SV	83.33	90	12	2	458113	458200	579464	579552	1e-11	80.5
EC958-sim.contigs.fa	SV	85.90	78	8	3	281978	282053	579716	579792	1e-11	80.5
EC958-sim.contigs.fa	SV	100.00	43	0	0	2622524	2622566	792816	792858	1e-11	80.5
EC958-sim.contigs.fa	SV	100.00	43	0	0	808715	808757	793101	793143	1e-11	80.5
EC958-sim.contigs.fa	SV	92.73	55	4	0	4592787	4592841	817420	817366	1e-11	80.5
EC958-sim.contigs.fa	SV	83.15	89	13	2	282666	282753	1148268	1148355	1e-11	80.5
EC958-sim.contigs.fa	SV	92.73	55	4	0	4627450	4627504	1173839	1173785	1e-11	80.5
EC958-sim.contigs.fa	SV	100.00	43	0	0	2187880	2187922	1479960	1480002	1e-11	80.5
EC958-sim.contigs.fa	SV	100.00	43	0	0	3010402	3010444	1482501	1482543	1e-11	80.5
EC958-sim.contigs.fa	SV	100.00	43	0	0	4697915	4697957	1482501	1482543	1e-11	80.5
EC958-sim.contigs.fa	SV	100.00	43	0	0	2140437	2140479	2224927	2224885	1e-11	80.5
EC958-sim.contigs.fa	SV	100.00	43	0	0	4998752	4998794	2273650	2273692	1e-11	80.5
EC958-sim.contigs.fa	SV	85.54	83	4	5	281978	282059	2317485	2317560	1e-11	80.5
EC958-sim.contigs.fa	SV	84.52	84	10	3	4614201	4614283	2514039	2513958	1e-11	80.5
EC958-sim.contigs.fa	SV	83.91	87	11	2	279244	279329	2514046	2513962	1e-11	80.5
EC958-sim.contigs.fa	SV	83.91	87	11	2	3149122	3149205	2623201	2623115	1e-11	80.5
EC958-sim.contigs.fa	SV	97.83	46	1	0	566108	566153	2702678	2702723	1e-11	80.5
EC958-sim.contigs.fa	SV	84.52	84	9	4	4641251	4641333	2976231	2976311	1e-11	80.5
EC958-sim.contigs.fa	SV	100.00	43	0	0	2187880	2187922	3111848	3111890	1e-11	80.5
EC958-sim.contigs.fa	SV	82.29	96	13	4	108927	109022	3253327	3253418	1e-11	80.5
EC958-sim.contigs.fa	SV	83.91	87	11	2	2534673	2534759	3253418	3253335	1e-11	80.5
EC958-sim.contigs.fa	SV	100.00	43	0	0	4323995	4324037	3718594	3718552	1e-11	80.5
EC958-sim.contigs.fa	SV	86.67	75	7	2	411961	412033	4058726	4058799	1e-11	80.5
EC958-sim.contigs.fa	SV	82.65	98	9	2	305928	306017	4480586	4480683	1e-11	80.5
EC958-sim.contigs.fa	SV	100.00	43	0	0	4641244	4641286	4487759	4487717	1e-11	80.5
EC958-sim.contigs.fa	SV	85.54	83	4	4	317004	317085	4594379	4594304	1e-11	80.5
EC958-sim.contigs.fa	SV	83.87	93	6	5	305983	306075	4615685	4615768	1e-11	80.5
EC958-sim.contigs.fa	SV	92.73	55	4	0	832747	832801	4858296	4858242	1e-11	80.5
EC958-sim.contigs.fa	SV	84.52	84	10	3	2425516	2425597	4879738	4879656	1e-11	80.5
EC958-sim.contigs.fa	SV	92.73	55	4	0	1181619	1181673	4892959	4892905	1e-11	80.5
EC958-sim.contigs.fa	SV	100.00	43	0	0	4234327	4234369	4906741	4906699	1e-11	80.5
EC958-sim.contigs.fa	SV	84.52	84	9	4	2882077	2882157	4906706	4906788	1e-11	80.5
EC958-sim.contigs.fa	SV	100.00	43	0	0	259111	259153	4925089	4925131	1e-11	80.5
EC958-sim.contigs.fa	SV	100.00	43	0	0	4831678	4831720	4954028	4953986	1e-11	80.5
EC958-sim.contigs.fa	SV	84.09	88	8	6	3346741	3346823	5082752	5082666	1e-11	80.5
EC958-sim.contigs.fa	SV	82.95	88	13	1	832762	832849	40239	40324	5e-11	78.7
EC958-sim.contigs.fa	SV	100.00	42	0	0	281970	282011	233297	233338	5e-11	78.7
EC958-sim.contigs.fa	SV	95.83	48	2	0	3545645	3545692	248616	248569	5e-11	78.7
EC958-sim.contigs.fa	SV	100.00	42	0	0	258680	258721	264494	264535	5e-11	78.7
EC958-sim.contigs.fa	SV	82.95	88	13	1	4158684	4158769	265190	265277	5e-11	78.7
EC958-sim.contigs.fa	SV	88.06	67	6	2	398529	398594	265278	265213	5e-11	78.7
EC958-sim.contigs.fa	SV	82.11	95	13	3	3145849	3145939	288447	288541	5e-11	78.7
EC958-sim.contigs.fa	SV	85.19	81	7	5	3346748	3346824	288586	288507	5e-11	78.7
EC958-sim.contigs.fa	SV	88.06	67	6	2	282689	282754	381118	381053	5e-11	78.7
EC958-sim.contigs.fa	SV	82.95	88	14	1	595346	595432	440628	440715	5e-11	78.7
EC958-sim.contigs.fa	SV	80.18	111	16	5	282767	282873	579464	579572	5e-11	78.7
EC958-sim.contigs.fa	SV	83.72	86	11	3	3346741	3346823	579601	579516	5e-11	78.7
EC958-sim.contigs.fa	SV	83.72	86	11	3	3346741	3346823	579801	579716	5e-11	78.7
EC958-sim.contigs.fa	SV	100.00	42	0	0	808516	808557	792705	792746	5e-11	78.7
EC958-sim.contigs.fa	SV	100.00	42	0	0	808516	808557	792894	792935	5e-11	78.7
EC958-sim.contigs.fa	SV	82.95	88	13	1	66997	67082	817381	817468	5e-11	78.7
EC958-sim.contigs.fa	SV	83.15	89	11	2	4454799	4454884	817382	817469	5e-11	78.7
EC958-sim.contigs.fa	SV	82.42	91	14	2	4158683	4158771	1148267	1148357	5e-11	78.7
EC958-sim.contigs.fa	SV	94.12	51	3	0	2140429	2140479	2180810	2180760	5e-11	78.7
EC958-sim.contigs.fa	SV	100.00	42	0	0	3010402	3010443	2273651	2273692	5e-11	78.7
EC958-sim.contigs.fa	SV	100.00	42	0	0	4697915	4697956	2273651	2273692	5e-11	78.7
EC958-sim.contigs.fa	SV	84.88	86	4	7	305984	306068	2317581	2317658	5e-11	78.7
EC958-sim.contigs.fa	SV	89.06	64	6	1	4179054	4179116	2421529	2421466	5e-11	78.7
EC958-sim.contigs.fa	SV	84.15	82	11	2	4614199	4614279	2438529	2438449	5e-11	78.7
EC958-sim.contigs.fa	SV	83.91	87	8	4	4641245	4641328	2623201	2623118	5e-11	78.7
EC958-sim.contigs.fa	SV	82.11	95	13	3	305923	306017	3249836	3249926	5e-11	78.7
EC958-sim.contigs.fa	SV	95.83	48	2	0	4846937	4846984	3288116	3288163	5e-11	78.7
EC958-sim.contigs.fa	SV	85.19	81	7	5	305983	306062	3518504	3518428	5e-11	78.7
EC958-sim.contigs.fa	SV	83.33	90	10	4	4269792	4269876	3536303	3536214	5e-11	78.7
EC958-sim.contigs.fa	SV	82.42	91	14	2	1156101	1156191	4406674	4406762	5e-11	78.7
EC958-sim.contigs.fa	SV	83.15	89	11	2	4641246	4641332	4406675	4406761	5e-11	78.7
EC958-sim.contigs.fa	SV	82.95	88	13	1	282666	282753	4406675	4406760	5e-11	78.7
EC958-sim.contigs.fa	SV	89.06	64	6	1	2333024	2333087	4432479	4432417	5e-11	78.7
EC958-sim.contigs.fa	SV	84.09	88	6	3	4427763	4427842	4475543	4475456	5e-11	78.7
EC958-sim.contigs.fa	SV	83.33	90	10	4	3364534	3364623	4523266	4523182	5e-11	78.7
EC958-sim.contigs.fa	SV	79.82	114	17	4	13902	14009	4692800	4692913	5e-11	78.7
EC958-sim.contigs.fa	SV	84.09	88	6	3	4222066	4222153	4692953	4692874	5e-11	78.7
EC958-sim.contigs.fa	SV	83.15	89	11	2	832763	832850	4719910	4719995	5e-11	78.7
EC958-sim.contigs.fa	SV	84.15	82	11	2	2350007	2350087	4879734	4879654	5e-11	78.7
EC958-sim.contigs.fa	SV	83.91	87	8	4	2534676	2534759	4906783	4906700	5e-11	78.7
EC958-sim.contigs.fa	SV	83.15	89	11	2	4158684	4158770	4906701	4906787	5e-11	78.7
EC958-sim.contigs.fa	SV	88.06	67	6	2	398529	398594	5082701	5082636	5e-11	78.7
EC958-sim.contigs.fa	SV	88.06	67	6	2	398529	398594	5082802	5082737	5e-11	78.7
EC958-sim.contigs.fa	SV	83.91	87	8	6	3346742	3346823	5082852	5082767	5e-11	78.7
EC958-sim.contigs.fa	SV	83.91	87	8	6	3346742	3346823	5083053	5082968	5e-11	78.7
EC958-sim.contigs.fa	SV	79.82	114	17	4	4427689	4427802	5096911	5097018	5e-11	78.7
EC958-sim.contigs.fa	SV	83.15	89	10	4	4269791	4269876	40325	40239	2e-10	76.8
EC958-sim.contigs.fa	SV	83.53	85	10	3	279292	279376	44779	44699	2e-10	76.8
EC958-sim.contigs.fa	SV	97.73	44	1	0	4323995	4324038	248570	248613	2e-10	76.8
EC958-sim.contigs.fa	SV	83.53	85	10	3	71457	71537	261900	261816	2e-10	76.8
EC958-sim.contigs.fa	SV	84.52	84	5	2	4350688	4350764	264501	264583	2e-10	76.8
EC958-sim.contigs.fa	SV	97.78	45	0	1	4752269	4752312	288620	288664	2e-10	76.8
EC958-sim.contigs.fa	SV	94.12	51	1	2	458163	458213	288626	288674	2e-10	76.8
EC958-sim.contigs.fa	SV	81.82	99	10	6	4454792	4454883	293682	293779	2e-10	76.8
EC958-sim.contigs.fa	SV	84.52	84	5	4	4179076	4179152	299722	299640	2e-10	76.8
EC958-sim.contigs.fa	SV	92.59	54	2	2	639237	639289	381088	381036	2e-10	76.8
EC958-sim.contigs.fa	SV	84.15	82	10	2	3877772	3877852	394579	394658	2e-10	76.8
EC958-sim.contigs.fa	SV	94.12	51	1	2	306102	306150	440678	440728	2e-10	76.8
EC958-sim.contigs.fa	SV	85.19	81	4	4	4329309	4329382	579516	579595	2e-10	76.8
EC958-sim.contigs.fa	SV	80.81	99	17	2	4158674	4158770	579653	579751	2e-10	76.8
EC958-sim.contigs.fa	SV	80.81	99	17	2	4158674	4158770	579853	579951	2e-10	76.8
EC958-sim.contigs.fa	SV	82.22	90	14	2	282665	282753	579862	579950	2e-10	76.8
EC958-sim.contigs.fa	SV	100.00	41	0	0	1310389	1310429	590155	590195	2e-10	76.8
EC958-sim.contigs.fa	SV	92.59	54	2	2	398512	398564	623721	623669	2e-10	76.8
EC958-sim.contigs.fa	SV	100.00	41	0	0	808715	808755	792706	792746	2e-10	76.8
EC958-sim.contigs.fa	SV	100.00	41	0	0	808715	808755	792895	792935	2e-10	76.8
EC958-sim.contigs.fa	SV	100.00	41	0	0	808715	808755	793225	793265	2e-10	76.8
EC958-sim.contigs.fa	SV	80.58	103	16	4	4259140	4259240	1173883	1173783	2e-10	76.8
EC958-sim.contigs.fa	SV	100.00	41	0	0	2333029	2333069	1195053	1195013	2e-10	76.8
EC958-sim.contigs.fa	SV	100.00	41	0	0	605723	605763	1304281	1304321	2e-10	76.8
EC958-sim.contigs.fa	SV	97.73	44	1	0	3703347	3703390	2421468	2421511	2e-10	76.8
EC958-sim.contigs.fa	SV	100.00	41	0	0	1202847	1202887	2421511	2421471	2e-10	76.8
EC958-sim.contigs.fa	SV	97.73	44	1	0	2333026	2333069	3882458	3882501	2e-10	76.8
EC958-sim.contigs.fa	SV	84.15	82	10	2	412064	412143	4058726	4058806	2e-10	76.8
EC958-sim.contigs.fa	SV	84.52	84	5	4	317116	317198	4432515	4432439	2e-10	76.8
EC958-sim.contigs.fa	SV	80.39	102	18	2	1181617	1181717	4512630	4512530	2e-10	76.8
EC958-sim.contigs.fa	SV	83.15	89	10	4	66997	67083	4523266	4523181	2e-10	76.8
EC958-sim.contigs.fa	SV	84.52	84	5	2	281977	282059	4615685	4615761	2e-10	76.8
EC958-sim.contigs.fa	SV	81.82	99	10	6	311158	311255	4719903	4719994	2e-10	76.8
EC958-sim.contigs.fa	SV	97.78	45	0	1	306096	306140	5029974	5030017	2e-10	76.8
EC958-sim.contigs.fa	SV	83.72	86	9	5	3346742	3346823	5082952	5082868	2e-10	76.8
EC958-sim.contigs.fa	SV	82.42	91	11	4	2534491	2534578	82264	82176	7e-10	75.0
EC958-sim.contigs.fa	SV	97.67	43	1	0	4358595	4358637	233300	233342	7e-10	75.0
EC958-sim.contigs.fa	SV	79.13	115	19	5	639188	639301	288579	288689	7e-10	75.0
EC958-sim.contigs.fa	SV	100.00	40	0	0	3755439	3755478	291518	291557	7e-10	75.0
EC958-sim.contigs.fa	SV	82.98	94	4	7	4269792	4269875	293779	293688	7e-10	75.0
EC958-sim.contigs.fa	SV	83.72	86	6	3	2229617	2229695	299602	299518	7e-10	75.0
EC958-sim.contigs.fa	SV	87.88	66	5	3	1156126	1156189	381118	381054	7e-10	75.0
EC958-sim.contigs.fa	SV	82.61	92	9	5	3659473	3659561	440712	440625	7e-10	75.0
EC958-sim.contigs.fa	SV	82.22	90	13	2	784090	784179	440713	440627	7e-10	75.0
EC958-sim.contigs.fa	SV	84.62	78	9	3	281978	282053	579616	579692	7e-10	75.0
EC958-sim.contigs.fa	SV	85.92	71	8	2	3347578	3347646	579708	579638	7e-10	75.0
EC958-sim.contigs.fa	SV	85.71	77	3	4	4329309	4329378	579716	579791	7e-10	75.0
EC958-sim.contigs.fa	SV	84.62	78	9	3	281978	282053	579816	579892	7e-10	75.0
EC958-sim.contigs.fa	SV	100.00	40	0	0	4329309	4329348	579916	579955	7e-10	75.0
EC958-sim.contigs.fa	SV	79.13	115	19	5	306055	306165	623620	623733	7e-10	75.0
EC958-sim.contigs.fa	SV	85.71	77	4	2	2339781	2339857	768583	768514	7e-10	75.0
EC958-sim.contigs.fa	SV	82.22	90	13	2	458112	458198	768645	768556	7e-10	75.0
EC958-sim.contigs.fa	SV	87.88	66	5	3	398530	398594	1148355	1148292	7e-10	75.0
EC958-sim.contigs.fa	SV	81.19	101	11	8	2743643	2743739	1194953	1195049	7e-10	75.0
EC958-sim.contigs.fa	SV	83.33	90	6	6	281978	282065	2317678	2317760	7e-10	75.0
EC958-sim.contigs.fa	SV	85.71	77	4	2	784048	784117	2428299	2428223	7e-10	75.0
EC958-sim.contigs.fa	SV	83.15	89	7	6	4179069	4179150	2438537	2438450	7e-10	75.0
EC958-sim.contigs.fa	SV	88.52	61	7	0	4179050	4179110	2514068	2514008	7e-10	75.0
EC958-sim.contigs.fa	SV	82.42	91	11	4	108934	109022	2623020	2622933	7e-10	75.0
EC958-sim.contigs.fa	SV	81.13	106	9	8	2695307	2695412	2747927	2747833	7e-10	75.0
EC958-sim.contigs.fa	SV	81.13	106	9	8	2659295	2659389	2783945	2783840	7e-10	75.0
EC958-sim.contigs.fa	SV	82.00	100	7	5	4179018	4179107	2832174	2832272	7e-10	75.0
EC958-sim.contigs.fa	SV	81.00	100	13	6	1202787	1202883	2832176	2832272	7e-10	75.0
EC958-sim.contigs.fa	SV	97.67	43	1	0	13971	14013	2832235	2832277	7e-10	75.0
EC958-sim.contigs.fa	SV	83.13	83	12	2	595350	595432	2976231	2976311	7e-10	75.0
EC958-sim.contigs.fa	SV	100.00	40	0	0	4350685	4350724	2976271	2976310	7e-10	75.0
EC958-sim.contigs.fa	SV	97.67	43	1	0	4805033	4805075	3338744	3338702	7e-10	75.0
EC958-sim.contigs.fa	SV	97.67	43	1	0	3545650	3545692	3718308	3718350	7e-10	75.0
EC958-sim.contigs.fa	SV	82.22	90	13	3	458110	458197	3838672	3838584	7e-10	75.0
EC958-sim.contigs.fa	SV	91.07	56	4	1	13955	14009	3882519	3882464	7e-10	75.0
EC958-sim.contigs.fa	SV	100.00	40	0	0	308994	309033	3934550	3934589	7e-10	75.0
EC958-sim.contigs.fa	SV	82.00	100	7	5	2743641	2743739	4432381	4432470	7e-10	75.0
EC958-sim.contigs.fa	SV	88.52	61	7	0	2425566	2425626	4432473	4432413	7e-10	75.0
EC958-sim.contigs.fa	SV	92.45	53	2	2	13957	14008	4432419	4432470	7e-10	75.0
EC958-sim.contigs.fa	SV	83.15	89	7	6	2350008	2350095	4432513	4432432	7e-10	75.0
EC958-sim.contigs.fa	SV	82.98	94	4	7	311164	311255	4523265	4523182	7e-10	75.0
EC958-sim.contigs.fa	SV	100.00	40	0	0	595396	595435	4594306	4594345	7e-10	75.0
EC958-sim.contigs.fa	SV	87.69	65	7	1	2229617	2229680	4594311	4594375	7e-10	75.0
EC958-sim.contigs.fa	SV	100.00	40	0	0	2882117	2882156	4615682	4615721	7e-10	75.0
EC958-sim.contigs.fa	SV	97.67	43	1	0	258683	258725	4623592	4623634	7e-10	75.0
EC958-sim.contigs.fa	SV	89.83	59	5	1	4592784	4592842	4682148	4682091	7e-10	75.0
EC958-sim.contigs.fa	SV	89.83	59	5	1	4417094	4417151	4858297	4858239	7e-10	75.0
EC958-sim.contigs.fa	SV	91.07	56	4	1	3703353	3703408	5097018	5096964	7e-10	75.0
EC958-sim.contigs.fa	SV	92.45	53	2	2	4179056	4179107	5096966	5097017	7e-10	75.0
EC958-sim.contigs.fa	SV	97.67	43	1	0	2743702	2743744	5096980	5097022	7e-10	75.0
EC958-sim.contigs.fa	SV	100.00	39	0	0	2209210	2209248	40277	40239	2e-09	73.1
EC958-sim.contigs.fa	SV	100.00	39	0	0	784090	784128	233339	233301	2e-09	73.1
EC958-sim.contigs.fa	SV	83.53	85	6	3	4179073	4179150	261769	261852	2e-09	73.1
EC958-sim.contigs.fa	SV	100.00	39	0	0	311221	311259	261769	261807	2e-09	73.1
EC958-sim.contigs.fa	SV	100.00	39	0	0	4617501	4617539	261769	261807	2e-09	73.1
EC958-sim.contigs.fa	SV	82.35	85	14	1	4358548	4358631	261816	261900	2e-09	73.1
EC958-sim.contigs.fa	SV	97.62	42	1	0	428621	428662	265284	265243	2e-09	73.1
EC958-sim.contigs.fa	SV	93.88	49	2	1	4617493	4617540	271898	271850	2e-09	73.1
EC958-sim.contigs.fa	SV	100.00	39	0	0	1235650	1235688	288592	288554	2e-09	73.1
EC958-sim.contigs.fa	SV	95.65	46	1	1	398521	398566	288669	288625	2e-09	73.1
EC958-sim.contigs.fa	SV	100.00	39	0	0	4350689	4350727	290656	290694	2e-09	73.1
EC958-sim.contigs.fa	SV	100.00	39	0	0	13973	14011	293744	293782	2e-09	73.1
EC958-sim.contigs.fa	SV	100.00	39	0	0	279245	279283	293745	293783	2e-09	73.1
EC958-sim.contigs.fa	SV	97.67	43	0	1	2882120	2882161	299608	299566	2e-09	73.1
EC958-sim.contigs.fa	SV	95.65	46	1	1	306101	306145	381090	381045	2e-09	73.1
EC958-sim.contigs.fa	SV	97.62	42	1	0	282719	282760	411177	411136	2e-09	73.1
EC958-sim.contigs.fa	SV	100.00	39	0	0	4462724	4462762	440586	440548	2e-09	73.1
EC958-sim.contigs.fa	SV	82.11	95	7	8	2229617	2229704	548582	548673	2e-09	73.1
EC958-sim.contigs.fa	SV	77.78	135	19	5	2229617	2229744	579521	579651	2e-09	73.1
EC958-sim.contigs.fa	SV	82.56	86	12	3	3346741	3346823	579701	579616	2e-09	73.1
EC958-sim.contigs.fa	SV	81.52	92	14	2	458111	458200	579662	579752	2e-09	73.1
EC958-sim.contigs.fa	SV	82.56	86	12	3	3346741	3346823	579901	579816	2e-09	73.1
EC958-sim.contigs.fa	SV	81.52	92	14	2	458111	458200	579862	579952	2e-09	73.1
EC958-sim.contigs.fa	SV	100.00	39	0	0	784090	784128	623703	623665	2e-09	73.1
EC958-sim.contigs.fa	SV	82.22	90	10	2	2882077	2882160	768640	768551	2e-09	73.1
EC958-sim.contigs.fa	SV	100.00	39	0	0	639233	639271	768594	768556	2e-09	73.1
EC958-sim.contigs.fa	SV	100.00	39	0	0	258684	258722	768594	768556	2e-09	73.1
EC958-sim.contigs.fa	SV	100.00	39	0	0	4234330	4234368	768608	768646	2e-09	73.1
EC958-sim.contigs.fa	SV	81.72	93	11	4	3364533	3364623	817380	817468	2e-09	73.1
EC958-sim.contigs.fa	SV	97.62	42	1	0	4179067	4179108	1195009	1195050	2e-09	73.1
EC958-sim.contigs.fa	SV	100.00	39	0	0	306030	306068	1227854	1227816	2e-09	73.1
EC958-sim.contigs.fa	SV	100.00	39	0	0	66997	67035	2297278	2297240	2e-09	73.1
EC958-sim.contigs.fa	SV	86.96	69	4	4	398530	398594	2317712	2317645	2e-09	73.1
EC958-sim.contigs.fa	SV	93.75	48	3	0	2743692	2743739	2421522	2421475	2e-09	73.1
EC958-sim.contigs.fa	SV	100.00	39	0	0	13970	14008	2421513	2421475	2e-09	73.1
EC958-sim.contigs.fa	SV	82.35	85	14	1	2425520	2425603	2438449	2438533	2e-09	73.1
EC958-sim.contigs.fa	SV	82.35	85	14	1	2350007	2350091	2513962	2514045	2e-09	73.1
EC958-sim.contigs.fa	SV	100.00	39	0	0	2695313	2695351	2748022	2747984	2e-09	73.1
EC958-sim.contigs.fa	SV	100.00	39	0	0	2659451	2659489	2783884	2783846	2e-09	73.1
EC958-sim.contigs.fa	SV	93.75	48	3	0	2333033	2333080	2832272	2832225	2e-09	73.1
EC958-sim.contigs.fa	SV	97.67	43	0	1	4454842	4454883	2832230	2832272	2e-09	73.1
EC958-sim.contigs.fa	SV	82.22	90	10	2	784085	784174	2976314	2976231	2e-09	73.1
EC958-sim.contigs.fa	SV	95.65	46	0	2	4329302	4329345	2976266	2976311	2e-09	73.1
EC958-sim.contigs.fa	SV	97.67	43	0	1	317042	317084	2976315	2976274	2e-09	73.1
EC958-sim.contigs.fa	SV	93.75	48	3	0	3703352	3703399	3276141	3276188	2e-09	73.1
EC958-sim.contigs.fa	SV	95.56	45	2	0	4920705	4920749	3290915	3290871	2e-09	73.1
EC958-sim.contigs.fa	SV	81.72	93	11	4	832761	832849	3536213	3536303	2e-09	73.1
EC958-sim.contigs.fa	SV	82.56	86	11	4	4454802	4454883	3536218	3536303	2e-09	73.1
EC958-sim.contigs.fa	SV	97.62	42	1	0	4323995	4324036	3718349	3718308	2e-09	73.1
EC958-sim.contigs.fa	SV	93.75	48	3	0	3171928	3171975	3882463	3882510	2e-09	73.1
EC958-sim.contigs.fa	SV	97.62	42	1	0	1202843	1202884	4432430	4432471	2e-09	73.1
EC958-sim.contigs.fa	SV	83.53	85	6	3	279245	279328	4432436	4432513	2e-09	73.1
EC958-sim.contigs.fa	SV	100.00	39	0	0	784142	784180	4487720	4487758	2e-09	73.1
EC958-sim.contigs.fa	SV	95.65	46	0	2	2882112	2882157	4594299	4594342	2e-09	73.1
EC958-sim.contigs.fa	SV	100.00	39	0	0	308132	308170	4615686	4615724	2e-09	73.1
EC958-sim.contigs.fa	SV	82.35	85	14	1	279292	279376	4623545	4623628	2e-09	73.1
EC958-sim.contigs.fa	SV	82.56	86	11	4	3364538	3364623	4719913	4719994	2e-09	73.1
EC958-sim.contigs.fa	SV	83.53	85	6	5	4617454	4617535	4719915	4719994	2e-09	73.1
EC958-sim.contigs.fa	SV	97.67	43	0	1	2743697	2743739	4719953	4719994	2e-09	73.1
EC958-sim.contigs.fa	SV	100.00	39	0	0	458033	458071	4727873	4727835	2e-09	73.1
EC958-sim.contigs.fa	SV	83.53	85	6	5	4454804	4454883	4882909	4882990	2e-09	73.1
EC958-sim.contigs.fa	SV	93.88	49	2	1	289326	289374	4882995	4882948	2e-09	73.1
EC958-sim.contigs.fa	SV	100.00	39	0	0	13973	14011	4882955	4882993	2e-09	73.1
EC958-sim.contigs.fa	SV	100.00	39	0	0	279245	279283	4882956	4882994	2e-09	73.1
EC958-sim.contigs.fa	SV	95.56	45	2	0	4968671	4968715	4953159	4953115	2e-09	73.1
EC958-sim.contigs.fa	SV	95.56	45	2	0	258688	258732	5082666	5082710	2e-09	73.1
EC958-sim.contigs.fa	SV	95.56	45	2	0	258688	258732	5082767	5082811	2e-09	73.1
EC958-sim.contigs.fa	SV	97.62	42	1	0	2932071	2932112	5082815	5082856	2e-09	73.1
EC958-sim.contigs.fa	SV	95.56	45	2	0	258688	258732	5082868	5082912	2e-09	73.1
EC958-sim.contigs.fa	SV	100.00	39	0	0	428624	428662	5083006	5082968	2e-09	73.1
EC958-sim.contigs.fa	SV	100.00	39	0	0	2333033	2333071	5097017	5096979	2e-09	73.1
EC958-sim.contigs.fa	SV	100.00	39	0	0	311220	311258	5096982	5097020	2e-09	73.1
EC958-sim.contigs.fa	SV	100.00	39	0	0	4617500	4617538	5096982	5097020	2e-09	73.1
EC958-sim.contigs.fa	SV	100.00	38	0	0	3784976	3785013	40278	40241	9e-09	71.3
EC958-sim.contigs.fa	SV	82.93	82	11	3	832768	832849	44774	44696	9e-09	71.3
EC958-sim.contigs.fa	SV	100.00	38	0	0	317049	317086	233339	233302	9e-09	71.3
EC958-sim.contigs.fa	SV	100.00	38	0	0	3346787	3346824	233341	233304	9e-09	71.3
EC958-sim.contigs.fa	SV	83.33	84	6	3	4427767	4427842	261769	261852	9e-09	71.3
EC958-sim.contigs.fa	SV	100.00	38	0	0	13974	14011	261769	261806	9e-09	71.3
EC958-sim.contigs.fa	SV	100.00	38	0	0	639233	639270	264498	264535	9e-09	71.3
EC958-sim.contigs.fa	SV	89.47	57	5	1	566062	566118	265342	265397	9e-09	71.3
EC958-sim.contigs.fa	SV	83.53	85	5	4	4427766	4427842	271890	271807	9e-09	71.3
EC958-sim.contigs.fa	SV	97.56	41	1	0	311219	311259	271891	271851	9e-09	71.3
EC958-sim.contigs.fa	SV	100.00	38	0	0	1135688	1135725	288592	288555	9e-09	71.3
EC958-sim.contigs.fa	SV	100.00	38	0	0	4358597	4358634	288624	288661	9e-09	71.3
EC958-sim.contigs.fa	SV	100.00	38	0	0	308130	308167	288625	288662	9e-09	71.3
EC958-sim.contigs.fa	SV	100.00	38	0	0	306101	306138	290654	290691	9e-09	71.3
EC958-sim.contigs.fa	SV	97.56	41	1	0	289327	289367	293783	293743	9e-09	71.3
EC958-sim.contigs.fa	SV	97.62	42	0	1	4358543	4358584	299564	299524	9e-09	71.3
EC958-sim.contigs.fa	SV	100.00	38	0	0	595396	595433	299607	299570	9e-09	71.3
EC958-sim.contigs.fa	SV	95.56	45	1	1	4752267	4752310	299616	299572	9e-09	71.3
EC958-sim.contigs.fa	SV	100.00	38	0	0	639234	639271	299610	299573	9e-09	71.3
EC958-sim.contigs.fa	SV	100.00	38	0	0	258685	258722	299610	299573	9e-09	71.3
EC958-sim.contigs.fa	SV	82.61	92	4	10	4358546	4358634	381136	381054	9e-09	71.3
EC958-sim.contigs.fa	SV	97.56	41	1	0	4350683	4350723	411183	411143	9e-09	71.3
EC958-sim.contigs.fa	SV	89.47	57	5	1	282818	282873	548577	548633	9e-09	71.3
EC958-sim.contigs.fa	SV	82.35	85	11	4	2882077	2882157	579468	579552	9e-09	71.3
EC958-sim.contigs.fa	SV	82.35	85	11	2	2882077	2882157	579568	579652	9e-09	71.3
EC958-sim.contigs.fa	SV	100.00	38	0	0	4329309	4329346	579616	579653	9e-09	71.3
EC958-sim.contigs.fa	SV	80.85	94	14	4	3659469	3659560	579853	579762	9e-09	71.3
EC958-sim.contigs.fa	SV	82.35	85	11	4	2882077	2882157	579768	579852	9e-09	71.3
EC958-sim.contigs.fa	SV	100.00	38	0	0	4329309	4329346	579816	579853	9e-09	71.3
EC958-sim.contigs.fa	SV	100.00	38	0	0	2688801	2688838	606727	606690	9e-09	71.3
EC958-sim.contigs.fa	SV	100.00	38	0	0	281974	282011	623665	623702	9e-09	71.3
EC958-sim.contigs.fa	SV	100.00	38	0	0	317049	317086	623703	623666	9e-09	71.3
EC958-sim.contigs.fa	SV	97.56	41	1	0	4259139	4259179	768555	768595	9e-09	71.3
EC958-sim.contigs.fa	SV	82.93	82	11	3	71454	71532	817468	817387	9e-09	71.3
EC958-sim.contigs.fa	SV	100.00	38	0	0	1235650	1235687	1127854	1127891	9e-09	71.3
EC958-sim.contigs.fa	SV	100.00	38	0	0	306031	306068	1127891	1127854	9e-09	71.3
EC958-sim.contigs.fa	SV	100.00	38	0	0	1135688	1135725	1227816	1227853	9e-09	71.3
EC958-sim.contigs.fa	SV	93.75	48	2	1	4846937	4846984	2385485	2385439	9e-09	71.3
EC958-sim.contigs.fa	SV	95.45	44	2	0	4920706	4920749	2385482	2385439	9e-09	71.3
EC958-sim.contigs.fa	SV	100.00	38	0	0	4454846	4454883	2421512	2421475	9e-09	71.3
EC958-sim.contigs.fa	SV	100.00	38	0	0	622258	622295	2777371	2777334	9e-09	71.3
EC958-sim.contigs.fa	SV	82.93	82	11	2	4358553	4358634	2976231	2976309	9e-09	71.3
EC958-sim.contigs.fa	SV	95.45	44	2	0	4920706	4920749	3288120	3288163	9e-09	71.3
EC958-sim.contigs.fa	SV	95.45	44	2	0	4846941	4846984	3290914	3290871	9e-09	71.3
EC958-sim.contigs.fa	SV	100.00	38	0	0	258687	258724	3518504	3518467	9e-09	71.3
EC958-sim.contigs.fa	SV	100.00	38	0	0	66999	67036	3965198	3965161	9e-09	71.3
EC958-sim.contigs.fa	SV	95.45	44	2	0	4968671	4968714	4140803	4140846	9e-09	71.3
EC958-sim.contigs.fa	SV	100.00	38	0	0	4454846	4454883	4432433	4432470	9e-09	71.3
EC958-sim.contigs.fa	SV	97.56	41	1	0	13971	14011	4475542	4475502	9e-09	71.3
EC958-sim.contigs.fa	SV	97.56	41	1	0	784089	784129	4512529	4512569	9e-09	71.3
EC958-sim.contigs.fa	SV	100.00	38	0	0	4752273	4752310	4594304	4594341	9e-09	71.3
EC958-sim.contigs.fa	SV	97.56	41	1	0	428628	428668	4615720	4615680	9e-09	71.3
EC958-sim.contigs.fa	SV	97.62	42	0	1	317000	317040	4623581	4623540	9e-09	71.3
EC958-sim.contigs.fa	SV	82.61	92	4	10	398530	398612	4623631	4623543	9e-09	71.3
EC958-sim.contigs.fa	SV	82.93	82	11	2	2882077	2882155	4623550	4623631	9e-09	71.3
EC958-sim.contigs.fa	SV	100.00	38	0	0	306100	306137	4623594	4623631	9e-09	71.3
EC958-sim.contigs.fa	SV	82.93	82	11	3	4454804	4454883	4627780	4627860	9e-09	71.3
EC958-sim.contigs.fa	SV	83.53	85	5	4	289283	289366	4692953	4692877	9e-09	71.3
EC958-sim.contigs.fa	SV	83.33	84	6	3	279245	279328	4692878	4692953	9e-09	71.3
EC958-sim.contigs.fa	SV	82.93	82	11	2	4362783	4362863	4719915	4719994	9e-09	71.3
EC958-sim.contigs.fa	SV	100.00	38	0	0	13971	14008	4719957	4719994	9e-09	71.3
EC958-sim.contigs.fa	SV	100.00	38	0	0	2333033	2333070	4719994	4719957	9e-09	71.3
EC958-sim.contigs.fa	SV	100.00	38	0	0	4179070	4179107	4719957	4719994	9e-09	71.3
EC958-sim.contigs.fa	SV	95.56	45	1	1	317048	317092	5030015	5029972	9e-09	71.3
EC958-sim.contigs.fa	SV	100.00	38	0	0	4329307	4329344	5029978	5030015	9e-09	71.3
EC958-sim.contigs.fa	SV	97.56	41	1	0	4222112	4222152	5097020	5096980	9e-09	71.3
EC958-sim.contigs.fa	SV	100.00	38	0	0	4454846	4454883	5096980	5097017	9e-09	71.3
EC958-sim.contigs.fa	SV	100.00	38	0	0	279245	279282	5096983	5097020	9e-09	71.3
EC958-sim.contigs.fa	SV	100.00	37	0	0	3149123	3149159	30859	30895	3e-08	69.4
EC958-sim.contigs.fa	SV	81.61	87	12	2	4617450	4617535	40241	40324	3e-08	69.4
EC958-sim.contigs.fa	SV	100.00	37	0	0	622256	622292	82228	82264	3e-08	69.4
EC958-sim.contigs.fa	SV	100.00	37	0	0	4329307	4329343	233303	233339	3e-08	69.4
EC958-sim.contigs.fa	SV	100.00	37	0	0	4752273	4752309	233303	233339	3e-08	69.4
EC958-sim.contigs.fa	SV	97.50	40	1	0	4057277	4057316	243348	243387	3e-08	69.4
EC958-sim.contigs.fa	SV	83.12	77	12	1	3346749	3346824	264577	264501	3e-08	69.4
EC958-sim.contigs.fa	SV	100.00	37	0	0	306102	306138	265341	265377	3e-08	69.4
EC958-sim.contigs.fa	SV	100.00	37	0	0	308131	308167	265341	265377	3e-08	69.4
EC958-sim.contigs.fa	SV	100.00	37	0	0	595396	595432	265342	265378	3e-08	69.4
EC958-sim.contigs.fa	SV	100.00	37	0	0	2882121	2882157	265342	265378	3e-08	69.4
EC958-sim.contigs.fa	SV	100.00	37	0	0	4329309	4329345	265342	265378	3e-08	69.4
EC958-sim.contigs.fa	SV	100.00	37	0	0	317047	317083	265378	265342	3e-08	69.4
EC958-sim.contigs.fa	SV	100.00	37	0	0	4269790	4269826	271853	271889	3e-08	69.4
EC958-sim.contigs.fa	SV	100.00	37	0	0	2333032	2333068	271854	271890	3e-08	69.4
EC958-sim.contigs.fa	SV	100.00	37	0	0	1202848	1202884	271890	271854	3e-08	69.4
EC958-sim.contigs.fa	SV	83.13	83	7	2	4329307	4329382	288506	288588	3e-08	69.4
EC958-sim.contigs.fa	SV	100.00	37	0	0	282817	282853	288626	288662	3e-08	69.4
EC958-sim.contigs.fa	SV	97.56	41	0	1	398530	398569	290690	290650	3e-08	69.4
EC958-sim.contigs.fa	SV	100.00	37	0	0	3659473	3659509	290689	290653	3e-08	69.4
EC958-sim.contigs.fa	SV	100.00	37	0	0	4358598	4358634	290654	290690	3e-08	69.4
EC958-sim.contigs.fa	SV	100.00	37	0	0	282817	282853	290655	290691	3e-08	69.4
EC958-sim.contigs.fa	SV	100.00	37	0	0	458163	458199	290655	290691	3e-08	69.4
EC958-sim.contigs.fa	SV	100.00	37	0	0	4213100	4213136	293688	293724	3e-08	69.4
EC958-sim.contigs.fa	SV	100.00	37	0	0	4213192	4213228	293688	293724	3e-08	69.4
EC958-sim.contigs.fa	SV	95.45	44	1	1	4222107	4222150	293786	293744	3e-08	69.4
EC958-sim.contigs.fa	SV	100.00	37	0	0	3703353	3703389	293780	293744	3e-08	69.4
EC958-sim.contigs.fa	SV	100.00	37	0	0	2743704	2743740	293744	293780	3e-08	69.4
EC958-sim.contigs.fa	SV	95.45	44	1	1	2229401	2229444	299559	299517	3e-08	69.4
EC958-sim.contigs.fa	SV	95.45	44	1	1	428621	428663	299565	299608	3e-08	69.4
EC958-sim.contigs.fa	SV	100.00	37	0	0	458164	458200	299607	299571	3e-08	69.4
EC958-sim.contigs.fa	SV	100.00	37	0	0	282818	282854	299607	299571	3e-08	69.4
EC958-sim.contigs.fa	SV	86.36	66	5	4	4641269	4641331	381118	381054	3e-08	69.4
EC958-sim.contigs.fa	SV	97.56	41	0	1	308126	308166	381093	381054	3e-08	69.4
EC958-sim.contigs.fa	SV	93.48	46	3	0	639156	639201	381150	381105	3e-08	69.4
EC958-sim.contigs.fa	SV	95.45	44	1	1	317041	317084	411136	411178	3e-08	69.4
EC958-sim.contigs.fa	SV	97.56	41	0	1	2882115	2882155	411182	411143	3e-08	69.4
EC958-sim.contigs.fa	SV	100.00	37	0	0	3346789	3346825	411143	411179	3e-08	69.4
EC958-sim.contigs.fa	SV	100.00	37	0	0	4427693	4427729	440498	440534	3e-08	69.4
EC958-sim.contigs.fa	SV	91.84	49	4	0	3220526	3220574	440598	440550	3e-08	69.4
EC958-sim.contigs.fa	SV	82.35	85	10	3	2882077	2882157	440632	440715	3e-08	69.4
EC958-sim.contigs.fa	SV	100.00	37	0	0	308131	308167	440678	440714	3e-08	69.4
EC958-sim.contigs.fa	SV	92.00	50	3	1	3145906	3145954	440679	440728	3e-08	69.4
EC958-sim.contigs.fa	SV	95.35	43	2	0	3346781	3346823	440721	440679	3e-08	69.4
EC958-sim.contigs.fa	SV	100.00	37	0	0	4329309	4329345	440679	440715	3e-08	69.4
EC958-sim.contigs.fa	SV	100.00	37	0	0	317047	317083	440715	440679	3e-08	69.4
EC958-sim.contigs.fa	SV	100.00	37	0	0	2882121	2882157	579716	579752	3e-08	69.4
EC958-sim.contigs.fa	SV	100.00	37	0	0	2882121	2882157	579916	579952	3e-08	69.4
EC958-sim.contigs.fa	SV	82.02	89	8	6	3886239	3886326	606644	606725	3e-08	69.4
EC958-sim.contigs.fa	SV	100.00	37	0	0	108986	109022	606688	606724	3e-08	69.4
EC958-sim.contigs.fa	SV	93.48	46	3	0	398581	398626	623633	623588	3e-08	69.4
EC958-sim.contigs.fa	SV	97.50	40	1	0	4358596	4358635	623665	623704	3e-08	69.4
EC958-sim.contigs.fa	SV	100.00	37	0	0	4329307	4329343	623667	623703	3e-08	69.4
EC958-sim.contigs.fa	SV	100.00	37	0	0	4752273	4752309	623667	623703	3e-08	69.4
EC958-sim.contigs.fa	SV	100.00	37	0	0	3346788	3346824	623704	623668	3e-08	69.4
EC958-sim.contigs.fa	SV	100.00	37	0	0	4752273	4752309	768592	768556	3e-08	69.4
EC958-sim.contigs.fa	SV	81.52	92	9	5	3659473	3659559	768557	768645	3e-08	69.4
EC958-sim.contigs.fa	SV	95.45	44	1	1	2743704	2743747	817433	817475	3e-08	69.4
EC958-sim.contigs.fa	SV	100.00	37	0	0	13972	14008	1195013	1195049	3e-08	69.4
EC958-sim.contigs.fa	SV	100.00	37	0	0	4454847	4454883	1195013	1195049	3e-08	69.4
EC958-sim.contigs.fa	SV	100.00	37	0	0	289330	289366	1195050	1195014	3e-08	69.4
EC958-sim.contigs.fa	SV	100.00	37	0	0	3784977	3785013	2297240	2297276	3e-08	69.4
EC958-sim.contigs.fa	SV	95.45	44	1	1	316993	317035	2317473	2317430	3e-08	69.4
EC958-sim.contigs.fa	SV	100.00	37	0	0	258688	258724	2317678	2317714	3e-08	69.4
EC958-sim.contigs.fa	SV	100.00	37	0	0	3346787	3346823	2317714	2317678	3e-08	69.4
EC958-sim.contigs.fa	SV	100.00	37	0	0	289330	289366	2421474	2421510	3e-08	69.4
EC958-sim.contigs.fa	SV	100.00	37	0	0	2350058	2350094	2421476	2421512	3e-08	69.4
EC958-sim.contigs.fa	SV	97.56	41	0	1	13968	14007	2438540	2438500	3e-08	69.4
EC958-sim.contigs.fa	SV	100.00	37	0	0	4454846	4454882	2438536	2438500	3e-08	69.4
EC958-sim.contigs.fa	SV	100.00	37	0	0	2743702	2743738	2438536	2438500	3e-08	69.4
EC958-sim.contigs.fa	SV	100.00	37	0	0	2333034	2333070	2438500	2438536	3e-08	69.4
EC958-sim.contigs.fa	SV	97.56	41	0	1	4427689	4427729	2537451	2537490	3e-08	69.4
EC958-sim.contigs.fa	SV	95.45	44	1	1	4427880	4427922	2636009	2635966	3e-08	69.4
EC958-sim.contigs.fa	SV	97.50	40	1	0	3364531	3364570	2783842	2783881	3e-08	69.4
EC958-sim.contigs.fa	SV	100.00	37	0	0	2350058	2350094	2832271	2832235	3e-08	69.4
EC958-sim.contigs.fa	SV	95.45	44	1	1	832814	832856	2832237	2832280	3e-08	69.4
EC958-sim.contigs.fa	SV	100.00	37	0	0	311220	311256	2832237	2832273	3e-08	69.4
EC958-sim.contigs.fa	SV	100.00	37	0	0	4617500	4617536	2832237	2832273	3e-08	69.4
EC958-sim.contigs.fa	SV	100.00	37	0	0	4362829	4362865	2832238	2832274	3e-08	69.4
EC958-sim.contigs.fa	SV	82.35	85	10	3	458117	458200	2976231	2976311	3e-08	69.4
EC958-sim.contigs.fa	SV	97.56	41	0	1	428628	428667	2976309	2976269	3e-08	69.4
EC958-sim.contigs.fa	SV	100.00	37	0	0	3346789	3346825	2976309	2976273	3e-08	69.4
EC958-sim.contigs.fa	SV	100.00	37	0	0	4752274	4752310	2976274	2976310	3e-08	69.4
EC958-sim.contigs.fa	SV	100.00	37	0	0	282818	282854	2976275	2976311	3e-08	69.4
EC958-sim.contigs.fa	SV	80.19	106	9	7	4259140	4259245	3249927	3249834	3e-08	69.4
EC958-sim.contigs.fa	SV	92.00	50	3	1	458164	458213	3249893	3249941	3e-08	69.4
EC958-sim.contigs.fa	SV	95.35	43	2	0	2209206	2209248	3253151	3253109	3e-08	69.4
EC958-sim.contigs.fa	SV	100.00	37	0	0	57617	57653	3253223	3253259	3e-08	69.4
EC958-sim.contigs.fa	SV	81.32	91	12	2	4641051	4641141	3253224	3253309	3e-08	69.4
EC958-sim.contigs.fa	SV	100.00	37	0	0	57617	57653	3253336	3253372	3e-08	69.4
EC958-sim.contigs.fa	SV	100.00	37	0	0	4362828	4362864	3276178	3276142	3e-08	69.4
EC958-sim.contigs.fa	SV	91.84	49	4	0	458035	458083	3392254	3392206	3e-08	69.4
EC958-sim.contigs.fa	SV	83.12	77	12	1	281977	282053	3518504	3518429	3e-08	69.4
EC958-sim.contigs.fa	SV	95.35	43	2	0	458164	458206	3518503	3518461	3e-08	69.4
EC958-sim.contigs.fa	SV	100.00	37	0	0	4358600	4358636	3518503	3518467	3e-08	69.4
EC958-sim.contigs.fa	SV	100.00	37	0	0	639236	639272	3518504	3518468	3e-08	69.4
EC958-sim.contigs.fa	SV	100.00	37	0	0	428628	428664	3518469	3518505	3e-08	69.4
EC958-sim.contigs.fa	SV	100.00	37	0	0	4350687	4350723	3518505	3518469	3e-08	69.4
EC958-sim.contigs.fa	SV	100.00	37	0	0	2882119	2882155	3518505	3518469	3e-08	69.4
EC958-sim.contigs.fa	SV	97.50	40	1	0	2695309	2695348	3536211	3536250	3e-08	69.4
EC958-sim.contigs.fa	SV	97.50	40	1	0	4057277	4057316	3723813	3723774	3e-08	69.4
EC958-sim.contigs.fa	SV	81.32	91	11	4	784091	784179	3838584	3838670	3e-08	69.4
EC958-sim.contigs.fa	SV	100.00	37	0	0	308129	308165	3838620	3838584	3e-08	69.4
EC958-sim.contigs.fa	SV	97.50	40	1	0	4362829	4362868	3882499	3882460	3e-08	69.4
EC958-sim.contigs.fa	SV	100.00	37	0	0	4617500	4617536	3882500	3882464	3e-08	69.4
EC958-sim.contigs.fa	SV	100.00	37	0	0	311220	311256	3882500	3882464	3e-08	69.4
EC958-sim.contigs.fa	SV	80.58	103	9	7	4179016	4179107	3882567	3882465	3e-08	69.4
EC958-sim.contigs.fa	SV	100.00	37	0	0	4454847	4454883	3882501	3882465	3e-08	69.4
EC958-sim.contigs.fa	SV	100.00	37	0	0	2209210	2209246	3965162	3965198	3e-08	69.4
EC958-sim.contigs.fa	SV	82.02	89	8	6	622212	622293	4067193	4067280	3e-08	69.4
EC958-sim.contigs.fa	SV	100.00	37	0	0	4641296	4641332	4067244	4067280	3e-08	69.4
EC958-sim.contigs.fa	SV	80.58	103	9	7	3703354	3703456	4432470	4432379	3e-08	69.4
EC958-sim.contigs.fa	SV	97.56	41	0	1	4269786	4269826	4432475	4432436	3e-08	69.4
EC958-sim.contigs.fa	SV	100.00	37	0	0	311164	311200	4466490	4466526	3e-08	69.4
EC958-sim.contigs.fa	SV	100.00	37	0	0	311164	311200	4466582	4466618	3e-08	69.4
EC958-sim.contigs.fa	SV	95.45	44	1	1	311220	311262	4475540	4475497	3e-08	69.4
EC958-sim.contigs.fa	SV	97.50	40	1	0	4617500	4617539	4475540	4475501	3e-08	69.4
EC958-sim.contigs.fa	SV	80.19	106	9	7	3145847	3145940	4512635	4512530	3e-08	69.4
EC958-sim.contigs.fa	SV	97.56	41	0	1	4179073	4179112	4523216	4523176	3e-08	69.4
EC958-sim.contigs.fa	SV	100.00	37	0	0	289329	289365	4523180	4523216	3e-08	69.4
EC958-sim.contigs.fa	SV	97.50	40	1	0	4057277	4057316	4583863	4583902	3e-08	69.4
EC958-sim.contigs.fa	SV	83.13	83	7	2	305982	306064	4594304	4594379	3e-08	69.4
EC958-sim.contigs.fa	SV	100.00	37	0	0	258686	258722	4594304	4594340	3e-08	69.4
EC958-sim.contigs.fa	SV	100.00	37	0	0	639235	639271	4594304	4594340	3e-08	69.4
EC958-sim.contigs.fa	SV	93.62	47	1	2	4641296	4641341	4594305	4594350	3e-08	69.4
EC958-sim.contigs.fa	SV	100.00	37	0	0	282818	282854	4594306	4594342	3e-08	69.4
EC958-sim.contigs.fa	SV	100.00	37	0	0	458164	458200	4594306	4594342	3e-08	69.4
EC958-sim.contigs.fa	SV	100.00	37	0	0	3346789	3346825	4615720	4615684	3e-08	69.4
EC958-sim.contigs.fa	SV	100.00	37	0	0	4752274	4752310	4615685	4615721	3e-08	69.4
EC958-sim.contigs.fa	SV	97.50	40	1	0	639233	639272	4623593	4623632	3e-08	69.4
EC958-sim.contigs.fa	SV	100.00	37	0	0	308130	308166	4623595	4623631	3e-08	69.4
EC958-sim.contigs.fa	SV	100.00	37	0	0	3346787	3346823	4623633	4623597	3e-08	69.4
EC958-sim.contigs.fa	SV	100.00	37	0	0	3171929	3171965	4627861	4627825	3e-08	69.4
EC958-sim.contigs.fa	SV	97.50	40	1	0	3703349	3703388	4627865	4627826	3e-08	69.4
EC958-sim.contigs.fa	SV	100.00	37	0	0	2743705	2743741	4627826	4627862	3e-08	69.4
EC958-sim.contigs.fa	SV	100.00	37	0	0	1235650	1235686	4692726	4692690	3e-08	69.4
EC958-sim.contigs.fa	SV	100.00	37	0	0	1135688	1135724	4692726	4692690	3e-08	69.4
EC958-sim.contigs.fa	SV	97.56	41	0	1	2449009	2449048	4692800	4692840	3e-08	69.4
EC958-sim.contigs.fa	SV	100.00	37	0	0	457983	458019	4692804	4692840	3e-08	69.4
EC958-sim.contigs.fa	SV	95.45	44	1	1	2547524	2547567	4693033	4692991	3e-08	69.4
EC958-sim.contigs.fa	SV	100.00	37	0	0	2350058	2350094	4719993	4719957	3e-08	69.4
EC958-sim.contigs.fa	SV	100.00	37	0	0	1202847	1202883	4719958	4719994	3e-08	69.4
EC958-sim.contigs.fa	SV	100.00	37	0	0	3703354	3703390	4719994	4719958	3e-08	69.4
EC958-sim.contigs.fa	SV	81.61	87	12	2	66999	67082	4882905	4882990	3e-08	69.4
EC958-sim.contigs.fa	SV	97.50	40	1	0	4222111	4222150	4882994	4882955	3e-08	69.4
EC958-sim.contigs.fa	SV	100.00	37	0	0	3703353	3703389	4882991	4882955	3e-08	69.4
EC958-sim.contigs.fa	SV	100.00	37	0	0	2743704	2743740	4882955	4882991	3e-08	69.4
[truncated: 1,327 more rows]
