# Supplementary material for: The Complete Genome Sequence of Escherichia coli EC958: A High Quality Reference Sequence for the Globally Disseminated Multidrug Resistant E. coli O25b:H4-ST131 Clone
Source: PLoS One. 2014 Aug 15;9(8):e104400. doi: 10.1371/journal.pone.0104400 (PMC4134206; doi:10.1371/journal.pone.0104400)
Supplement: Dataset S1 — Genome sequences of EC958, EC958-sim and NA114 and BLASTn comparison files required to create an ACT image as seen in figure 6C . (ZIP) [file pone.0104400.s001.zip › SupplementaryDatasetS1/EC958-NA114.out]

CP002797	SV	99.95	173894	13	20	3311645	3485471	3591225	3765118	0.0	3.206e+05
CP002797	SV	99.99	156988	15	4	2600729	2757712	2770719	2927706	0.0	2.898e+05
CP002797	SV	99.95	120073	5	19	2209078	2329122	2390046	2510089	0.0	2.213e+05
CP002797	SV	100.00	117021	4	0	2945259	3062279	3131564	3248584	0.0	2.161e+05
CP002797	SV	99.98	116041	6	9	387378	503417	421365	537386	0.0	2.141e+05
CP002797	SV	100.00	102287	3	0	1140842	1243128	1163767	1266053	0.0	1.889e+05
CP002797	SV	99.94	96703	25	12	1444348	1541042	1488177	1584853	0.0	1.782e+05
CP002797	SV	99.94	93021	18	11	2493280	2586292	2677736	2770728	0.0	1.714e+05
CP002797	SV	99.98	87528	5	6	1053357	1140879	1068744	1156267	0.0	1.615e+05
CP002797	SV	99.96	82041	4	9	1354397	1436412	1356202	1438242	0.0	1.513e+05
CP002797	SV	99.96	80583	5	12	1763369	1843923	1848621	1929203	0.0	1.486e+05
CP002797	SV	99.99	77080	2	2	2835974	2913053	3006492	3083567	0.0	1.423e+05
CP002797	SV	99.87	73985	33	37	1689400	1763381	1774740	1848662	0.0	1.360e+05
CP002797	SV	99.96	71475	4	10	3218455	3289929	3487496	3558942	0.0	1.318e+05
CP002797	SV	100.00	66005	1	0	3588724	3654728	3821675	3887679	0.0	1.219e+05
CP002797	SV	100.00	65604	1	0	2400636	2466239	2582386	2647989	0.0	1.211e+05
CP002797	SV	99.96	65522	4	9	3933879	3999376	4213624	4279145	0.0	1.208e+05
CP002797	SV	100.00	65027	2	0	4168854	4233880	4478359	4543385	0.0	1.201e+05
CP002797	SV	100.00	64874	1	0	741523	806396	793144	858017	0.0	1.198e+05
CP002797	SV	99.94	63845	3	10	4566221	4630043	4834430	4898259	0.0	1.176e+05
CP002797	SV	100.00	62799	2	0	4304138	4366936	4601682	4664480	0.0	1.160e+05
CP002797	SV	99.97	62479	11	5	990888	1053357	1005986	1068464	0.0	1.153e+05
CP002797	SV	99.96	59054	3	9	4394958	4454010	4692872	4751905	0.0	1.089e+05
CP002797	SV	99.80	56823	90	8	3139453	3196250	3406831	3463652	0.0	1.043e+05
CP002797	SV	100.00	55224	0	0	3525915	3581138	3766159	3821382	0.0	1.020e+05
CP002797	SV	100.00	52561	0	0	4233880	4286440	4362017	4414577	0.0	9.706e+04
CP002797	SV	99.99	52183	3	1	157429	209610	181549	233731	0.0	9.634e+04
CP002797	SV	99.96	48331	1	4	3807321	3855651	4012189	4060502	0.0	8.914e+04
CP002797	SV	100.00	47076	1	0	2788906	2835981	2959299	3006374	0.0	8.693e+04
CP002797	SV	99.98	46667	0	6	4034483	4081149	4314324	4360980	0.0	8.611e+04
CP002797	SV	99.99	45364	3	0	1554264	1599627	1602100	1647463	0.0	8.376e+04
CP002797	SV	99.99	44917	3	0	31489	76405	47777	92693	0.0	8.293e+04
CP002797	SV	100.00	44271	0	0	688052	732322	738026	782296	0.0	8.175e+04
CP002797	SV	100.00	37521	1	0	76405	113925	92997	130517	0.0	6.928e+04
CP002797	SV	99.98	37251	7	0	3880690	3917940	4093912	4131162	0.0	6.875e+04
CP002797	SV	99.91	36024	5	13	1317387	1353383	1311276	1347298	0.0	6.632e+04
CP002797	SV	99.99	35808	4	0	1923267	1959074	1995192	2030999	0.0	6.610e+04
CP002797	SV	100.00	33943	1	0	1874638	1908580	1961212	1995154	0.0	6.268e+04
CP002797	SV	99.99	33642	3	0	843806	877447	890096	923737	0.0	6.211e+04
CP002797	SV	99.86	33733	8	15	2023447	2057165	2177867	2211575	0.0	6.200e+04
CP002797	SV	100.00	33338	0	0	623450	656787	673005	706342	0.0	6.156e+04
CP002797	SV	100.00	33262	0	0	3654728	3687989	3887719	3920980	0.0	6.142e+04
CP002797	SV	99.97	33068	8	1	4001417	4034483	4281294	4314361	0.0	6.101e+04
CP002797	SV	100.00	32601	1	0	3752448	3785048	3958079	3990679	0.0	6.020e+04
CP002797	SV	99.97	31680	8	0	3066633	3098312	3253148	3284827	0.0	5.846e+04
CP002797	SV	100.00	31343	0	0	656712	688054	706376	737718	0.0	5.788e+04
CP002797	SV	99.97	31194	7	2	2757713	2788905	2927891	2959082	0.0	5.755e+04
CP002797	SV	100.00	31136	1	0	2329121	2360256	2510354	2541489	0.0	5.749e+04
CP002797	SV	99.99	30949	3	1	3485467	3516414	4583707	4552759	0.0	5.713e+04
CP002797	SV	99.95	30256	1	3	813570	843810	859806	890061	0.0	5.577e+04
CP002797	SV	99.97	29537	9	1	4509627	4539162	4777768	4807304	0.0	5.449e+04
CP002797	SV	100.00	29220	1	0	1660341	1689560	1745198	1774417	0.0	5.395e+04
CP002797	SV	99.98	28950	1	6	209601	238546	236261	265208	0.0	5.342e+04
CP002797	SV	99.98	28860	3	2	1608860	1637718	1693627	1722485	0.0	5.327e+04
CP002797	SV	99.99	28782	2	1	2161267	2190048	2337721	2366501	0.0	5.313e+04
CP002797	SV	100.00	28023	0	0	4366937	4394959	4664656	4692678	0.0	5.175e+04
CP002797	SV	99.83	27712	29	7	963424	991119	978068	1005778	0.0	5.090e+04
CP002797	SV	100.00	27239	0	0	4538974	4566212	4807227	4834465	0.0	5.030e+04
CP002797	SV	100.00	27059	0	0	115931	142989	135450	162508	0.0	4.997e+04
CP002797	SV	99.97	26775	1	2	4766766	4793532	5082993	5109767	0.0	4.939e+04
CP002797	SV	99.98	26020	4	0	361360	387379	394576	420595	0.0	4.803e+04
CP002797	SV	100.00	25607	1	0	4472358	4497964	4981775	5007381	0.0	4.728e+04
CP002797	SV	100.00	25071	0	0	4081150	4106220	4419750	4444820	0.0	4.630e+04
CP002797	SV	100.00	24072	1	0	1970900	1994971	2043421	2067492	0.0	4.445e+04
CP002797	SV	100.00	23690	0	0	3857004	3880693	4062136	4085825	0.0	4.375e+04
CP002797	SV	99.99	23272	0	2	893833	917103	934953	958223	0.0	4.296e+04
CP002797	SV	99.91	22655	3	8	1637709	1660345	1722515	1745169	0.0	4.170e+04
CP002797	SV	99.98	21946	4	0	9543	31488	25730	47675	0.0	4.051e+04
CP002797	SV	99.85	21820	14	13	3730633	3752449	1656390	1678194	0.0	4.010e+04
CP002797	SV	99.99	21695	2	0	3289930	3311624	3569478	3591172	0.0	4.005e+04
CP002797	SV	99.98	21628	4	0	522311	543938	557874	579501	0.0	3.992e+04
CP002797	SV	99.99	21294	2	1	543935	565228	590155	611447	0.0	3.931e+04
CP002797	SV	100.00	21081	1	0	340362	361442	373484	394564	0.0	3.892e+04
CP002797	SV	100.00	20236	0	0	3785646	3805881	3991960	4012195	0.0	3.737e+04
CP002797	SV	99.99	19941	1	0	4735982	4755922	5051657	5071597	0.0	3.682e+04
CP002797	SV	99.99	19424	1	0	2141152	2160575	2317525	2336948	0.0	3.586e+04
CP002797	SV	99.96	19411	8	0	271322	290732	299524	318934	0.0	3.580e+04
CP002797	SV	100.00	18898	0	0	503417	522314	537421	556318	0.0	3.490e+04
CP002797	SV	100.00	18380	0	0	2382256	2400635	2563871	2582250	0.0	3.394e+04
CP002797	SV	100.00	18262	0	0	290733	308994	318977	337238	0.0	3.372e+04
CP002797	SV	100.00	18030	0	0	584901	602930	631952	649981	0.0	3.330e+04
CP002797	SV	99.92	17676	9	3	4286468	4304137	4583389	4601064	0.0	3.255e+04
CP002797	SV	100.00	17606	0	0	1843922	1861527	1929479	1947084	0.0	3.251e+04
CP002797	SV	99.78	17087	7	12	602926	620012	650912	667968	0.0	3.132e+04
CP002797	SV	99.98	16820	3	1	3196251	3213069	3464830	3481649	0.0	3.104e+04
CP002797	SV	99.98	16642	4	0	933931	950572	2301484	2284843	0.0	3.071e+04
CP002797	SV	99.94	16241	9	0	1247741	1263981	1275734	1291974	0.0	2.994e+04
CP002797	SV	99.99	16184	1	0	4793533	4809716	1	16184	0.0	2.988e+04
CP002797	SV	97.81	16591	352	6	3113232	3129812	3380378	3396966	0.0	2.861e+04
CP002797	SV	99.99	15292	1	0	4840715	4856006	3309493	3294202	0.0	2.823e+04
CP002797	SV	100.00	15240	0	0	2007067	2022306	2105479	2120718	0.0	2.814e+04
CP002797	SV	99.71	15194	10	16	1287448	1302607	2162303	2147110	0.0	2.778e+04
CP002797	SV	100.00	14725	0	0	4123268	4137992	4463681	4478405	0.0	2.719e+04
CP002797	SV	100.00	14688	0	0	1908581	1923268	2120716	2135403	0.0	2.712e+04
CP002797	SV	100.00	14466	0	0	4705651	4720116	5017352	5031817	0.0	2.671e+04
CP002797	SV	100.00	14048	0	0	3919831	3933878	4198957	4213004	0.0	2.594e+04
CP002797	SV	99.99	14039	1	0	4859415	4873453	2085944	2071906	0.0	2.592e+04
CP002797	SV	100.00	13830	0	0	3687988	3701817	3921116	3934945	0.0	2.554e+04
CP002797	SV	99.99	13826	2	0	238547	252372	265244	279069	0.0	2.552e+04
CP002797	SV	100.00	13762	0	0	571139	584900	617899	631660	0.0	2.541e+04
CP002797	SV	100.00	13653	0	0	2064517	2078169	2220844	2234496	0.0	2.521e+04
CP002797	SV	100.00	13223	0	0	1541042	1554264	1586228	1599450	0.0	2.442e+04
CP002797	SV	100.00	13112	0	0	1861527	1874638	1948054	1961165	0.0	2.421e+04
CP002797	SV	100.00	13029	0	0	309577	322605	340810	353838	0.0	2.406e+04
CP002797	SV	99.97	12911	4	0	2360257	2373167	2541554	2554464	0.0	2.382e+04
CP002797	SV	99.78	12610	26	2	2100766	2113375	2250681	2263288	0.0	2.313e+04
CP002797	SV	99.99	11693	1	0	1275755	1287447	1466529	1478221	0.0	2.159e+04
CP002797	SV	100.00	11618	0	0	1959074	1970691	2031803	2043420	0.0	2.146e+04
CP002797	SV	100.00	11360	0	0	4724622	4735981	5036692	5048051	0.0	2.098e+04
CP002797	SV	100.00	11031	0	0	3701818	3712848	3934991	3946021	0.0	2.037e+04
CP002797	SV	99.71	11129	14	8	260292	271402	288594	299722	0.0	2.036e+04
CP002797	SV	99.99	10723	1	0	877447	888169	924268	934990	0.0	1.980e+04
CP002797	SV	99.98	10673	1	1	2466233	2476905	2648117	2658788	0.0	1.970e+04
CP002797	SV	100.00	10406	0	0	917101	927506	977068	966663	0.0	1.922e+04
CP002797	SV	100.00	10200	0	0	1996860	2007059	2086202	2096401	0.0	1.884e+04
CP002797	SV	99.47	10361	2	22	323424	333731	354728	365088	0.0	1.878e+04
CP002797	SV	99.99	10171	0	1	147261	157430	170371	180541	0.0	1.878e+04
CP002797	SV	99.99	9888	0	1	2190046	2199932	2366660	2376547	0.0	1.825e+04
CP002797	SV	100.00	9814	0	0	4666377	4676190	4927619	4937432	0.0	1.812e+04
CP002797	SV	99.63	9885	35	2	2913053	2922936	3084098	3093981	0.0	1.805e+04
CP002797	SV	99.95	9589	4	1	2587961	2597549	4953324	4943737	0.0	1.768e+04
CP002797	SV	99.98	9547	1	1	1	9547	16161	25706	0.0	1.762e+04
CP002797	SV	99.99	9497	1	0	1266031	1275527	1456644	1466140	0.0	1.753e+04
CP002797	SV	99.89	9500	10	0	3516415	3525914	4552871	4543372	0.0	1.749e+04
CP002797	SV	99.97	9348	3	0	4636582	4645929	4906604	4915951	0.0	1.725e+04
CP002797	SV	98.83	9622	113	0	3129813	3139434	3397116	3406737	0.0	1.714e+04
CP002797	SV	100.00	9238	0	0	1599628	1608865	1683859	1693096	0.0	1.706e+04
CP002797	SV	99.99	9207	1	0	2373050	2382256	2554626	2563832	0.0	1.700e+04
CP002797	SV	99.99	9109	1	0	4106221	4115329	4444860	4453968	0.0	1.682e+04
CP002797	SV	99.76	9153	19	3	2132285	2141436	2308562	2317712	0.0	1.678e+04
CP002797	SV	99.85	8841	12	1	1436412	1445251	579915	588755	0.0	1.625e+04
CP002797	SV	99.99	8701	0	1	3721933	3730632	1647650	1656350	0.0	1.606e+04
CP002797	SV	100.00	8536	0	0	4497973	4506508	3568055	3559520	0.0	1.576e+04
CP002797	SV	100.00	8017	0	0	4645928	4653944	4916842	4924858	0.0	1.481e+04
CP002797	SV	99.84	8020	5	4	4758830	4766841	5074654	5082673	0.0	1.473e+04
CP002797	SV	99.99	7946	1	0	4115329	4123274	4455714	4463659	0.0	1.467e+04
CP002797	SV	99.99	7926	0	1	252372	260297	280622	288546	0.0	1.463e+04
CP002797	SV	100.00	7647	0	0	2199931	2207577	2376585	2384231	0.0	1.412e+04
CP002797	SV	96.68	8453	268	6	3102660	3111112	3362936	3371375	0.0	1.404e+04
CP002797	SV	100.00	7586	0	0	3581139	3588724	2096424	2104009	0.0	1.401e+04
CP002797	SV	99.99	7522	1	0	4464842	4472363	4768080	4775601	0.0	1.389e+04
CP002797	SV	100.00	7185	0	0	2476906	2484090	2660007	2667191	0.0	1.327e+04
CP002797	SV	100.00	7016	0	0	3714921	3721936	3949406	3956421	0.0	1.296e+04
CP002797	SV	100.00	6636	0	0	333730	340365	366465	373100	0.0	1.226e+04
CP002797	SV	99.97	6511	2	0	1310541	1317051	1297222	1303732	0.0	1.201e+04
CP002797	SV	99.78	6381	10	4	564759	571138	611482	617859	0.0	1.170e+04
CP002797	SV	99.98	6298	1	0	952577	958874	2284880	2278583	0.0	1.163e+04
CP002797	SV	100.00	6245	0	0	2484306	2490550	2667749	2673993	0.0	1.153e+04
CP002797	SV	99.97	6163	1	1	4659904	4666066	3317869	3324030	0.0	1.137e+04
CP002797	SV	97.05	6375	174	13	927563	933930	967500	961133	0.0	1.072e+04
CP002797	SV	99.98	5801	1	0	888032	893832	1157887	1163687	0.0	1.071e+04
CP002797	SV	99.90	5734	6	0	2081660	2087393	2241083	2246816	0.0	1.056e+04
CP002797	SV	100.00	5553	0	0	2938237	2943789	3120018	3125570	0.0	1.026e+04
CP002797	SV	99.75	5532	11	1	732322	737853	783700	789228	0.0	1.014e+04
CP002797	SV	99.58	5469	16	7	2727477	2732942	4419787	4414323	0.0	9965
CP002797	SV	100.00	5393	0	0	3213064	3218456	3481762	3487154	0.0	9960
CP002797	SV	99.63	5397	15	5	4019954	4025348	4414322	4419715	0.0	9851
CP002797	SV	99.39	5426	27	6	216530	221954	3723968	3718548	0.0	9832
CP002797	SV	99.48	5407	21	7	4019946	4025348	2902943	2897540	0.0	9823
CP002797	SV	99.45	5407	23	7	2727549	2732951	4305226	4299823	0.0	9812
CP002797	SV	99.81	5267	9	1	3438922	3444188	4548862	4543597	0.0	9670
CP002797	SV	99.57	5303	14	9	3438923	3444219	248616	243317	0.0	9657
CP002797	SV	99.75	5267	11	2	216688	221954	4543597	4548861	0.0	9653
CP002797	SV	99.73	5267	13	1	3520424	3525689	3718547	3723813	0.0	9648
CP002797	SV	99.60	5271	13	8	3520425	3525689	248616	243348	0.0	9611
CP002797	SV	99.24	5281	31	8	2727512	2732786	4589074	4583797	0.0	9522
CP002797	SV	99.19	5281	32	10	4286876	4292151	4414478	4419752	0.0	9503
CP002797	SV	99.81	5173	10	0	4020173	4025345	4583863	4589035	0.0	9498
CP002797	SV	99.67	5173	15	2	4286942	4292112	4300051	4305223	0.0	9457
CP002797	SV	99.02	5281	42	10	4286876	4292151	2902778	2897503	0.0	9455
CP002797	SV	99.94	5024	3	0	4873607	4878630	4414686	4419709	0.0	9262
CP002797	SV	99.86	5024	7	0	4873607	4878630	4584009	4589032	0.0	9239
CP002797	SV	99.78	5024	11	0	4873607	4878630	2902569	2897546	0.0	9217
CP002797	SV	99.74	5024	13	0	4873607	4878630	4300197	4305220	0.0	9206
CP002797	SV	100.00	4875	0	0	2925691	2930565	3100560	3105434	0.0	9003
CP002797	SV	99.96	4747	0	1	4700279	4705023	5008556	5013302	0.0	8754
CP002797	SV	99.19	4812	39	0	4965694	4970505	1453126	1448315	0.0	8671
CP002797	SV	99.91	4636	4	0	3062280	3066915	3248682	3253317	0.0	8540
CP002797	SV	99.93	4575	3	0	1243166	1247740	1271081	1275655	0.0	8432
CP002797	SV	99.98	4551	1	0	2059966	2064516	2215782	2220332	0.0	8399
CP002797	SV	99.72	4562	1	3	2933688	2938237	3114394	3118955	0.0	8342
CP002797	SV	100.00	4505	0	0	4720117	4724621	5032148	5036652	0.0	8320
CP002797	SV	99.98	4472	1	0	4454011	4458482	4763187	4767658	0.0	8253
CP002797	SV	100.00	4273	0	0	142988	147260	166062	170334	0.0	7891
CP002797	SV	99.78	4135	7	1	4632649	4636781	4902573	4906707	0.0	7585
CP002797	SV	98.83	4087	16	9	3098613	3102667	3356441	3360527	0.0	7252
CP002797	SV	100.00	3888	0	0	4460954	4464841	4756489	4760376	0.0	7180
CP002797	SV	99.09	3826	30	5	4900148	4903971	1444843	1441021	0.0	6866
CP002797	SV	99.92	3560	3	0	737693	741252	789149	792708	0.0	6558
CP002797	SV	100.00	3534	0	0	4957517	4961050	5051620	5048087	0.0	6527
CP002797	SV	100.00	3529	0	0	2119142	2122670	2271110	2274638	0.0	6517
CP002797	SV	100.00	3491	0	0	2078170	2081660	2235945	2239435	0.0	6447
CP002797	SV	99.79	3376	7	0	218699	222074	4301971	4305346	0.0	6196
CP002797	SV	99.70	3376	10	0	4022093	4025468	245361	248736	0.0	6180
CP002797	SV	99.73	3356	9	0	4506509	4509864	3288115	3284760	0.0	6148
CP002797	SV	99.88	3286	4	0	2727519	2730804	4548891	4545606	0.0	6047
CP002797	SV	99.85	3286	5	0	3520395	3523680	4419745	4416460	0.0	6041
CP002797	SV	99.70	3286	10	0	3520395	3523680	2897510	2900795	0.0	6013
CP002797	SV	100.00	3250	0	0	620201	623450	669792	673041	0.0	6002
CP002797	SV	99.88	3257	4	0	3438922	3442178	4419716	4416460	0.0	5993
CP002797	SV	99.88	3256	4	0	218699	221954	2900795	2897540	0.0	5991
CP002797	SV	99.85	3256	5	0	4022093	4025348	4545606	4548861	0.0	5986
CP002797	SV	99.88	3253	4	0	4288860	4292112	4545606	4548858	0.0	5986
CP002797	SV	99.88	3253	4	0	218699	221951	4585783	4589035	0.0	5986
CP002797	SV	99.79	3257	7	0	3438922	3442178	2897539	2900795	0.0	5976
CP002797	SV	99.79	3257	7	0	2727548	2730804	3718547	3721803	0.0	5976
CP002797	SV	99.79	3256	7	0	3520425	3523680	4305226	4301971	0.0	5975
CP002797	SV	99.85	3250	5	0	4875381	4878630	4545606	4548855	0.0	5975
CP002797	SV	99.82	3252	6	0	4288860	4292111	3721803	3718552	0.0	5973
CP002797	SV	99.82	3252	6	0	3438927	3442178	4589034	4585783	0.0	5973
CP002797	SV	99.75	3256	8	0	4022093	4025348	3721803	3718548	0.0	5969
CP002797	SV	99.72	3256	9	0	2727549	2730804	248616	245361	0.0	5963
CP002797	SV	99.75	3254	7	1	4875381	4878634	3721803	3718551	0.0	5963
CP002797	SV	99.72	3256	9	0	218699	221954	4416460	4419715	0.0	5963
CP002797	SV	99.72	3253	9	0	4288860	4292112	245361	248613	0.0	5958
CP002797	SV	99.69	3256	10	0	3438923	3442178	4305226	4301971	0.0	5958
CP002797	SV	99.69	3253	10	0	3520428	3523680	4589035	4585783	0.0	5952
CP002797	SV	99.69	3250	10	0	4875381	4878630	245361	248610	0.0	5947
CP002797	SV	99.91	3176	2	1	958877	962051	4977608	4974433	0.0	5847
CP002797	SV	100.00	3124	0	0	2930566	2933689	3108764	3111887	0.0	5770
CP002797	SV	99.93	2979	2	0	2597715	2600693	1271089	1268111	0.0	5491
CP002797	SV	100.00	2939	0	0	2118786	2121724	1479604	1482542	0.0	5428
CP002797	SV	99.93	2935	2	0	4680466	4683400	3336126	3339060	0.0	5409
CP002797	SV	100.00	2902	0	0	4755938	4758839	5071711	5074612	0.0	5360
CP002797	SV	99.89	2810	1	2	2057165	2059973	2212032	2214840	0.0	5171
CP002797	SV	100.00	2784	0	0	2095247	2098030	4962207	4964990	0.0	5142
CP002797	SV	99.96	2786	0	1	2116001	2118785	2268362	2271147	0.0	5138
CP002797	SV	99.39	2786	14	3	2095247	2098030	4185930	4188714	0.0	5048
CP002797	SV	99.41	2734	16	0	2490550	2493283	2674943	2677676	0.0	4961
CP002797	SV	99.96	2660	1	0	4829755	4832414	3336125	3333466	0.0	4907
CP002797	SV	100.00	2656	0	0	4653945	4656600	3315228	3317883	0.0	4905
CP002797	SV	100.00	2583	0	0	2119142	2121724	3111848	3114430	0.0	4771
CP002797	SV	99.81	2599	4	1	2119127	2121724	4971813	4974411	0.0	4771
CP002797	SV	94.64	3080	156	8	4697016	4700092	3345740	3348813	0.0	4765
CP002797	SV	99.96	2546	1	0	2113467	2116012	2263288	2265833	0.0	4697
CP002797	SV	99.92	2539	1	1	4657380	4659918	233728	236265	0.0	4676
CP002797	SV	100.00	2532	0	0	4657380	4659911	4925089	4927620	0.0	4676
CP002797	SV	99.84	2532	4	0	4657380	4659911	2265834	2268365	0.0	4654
CP002797	SV	99.80	2490	4	1	4676861	4679350	3315304	3312816	0.0	4569
CP002797	SV	100.00	2472	0	0	4458482	4460953	4752436	4754907	0.0	4566
CP002797	SV	100.00	2426	0	0	2092825	2095250	2248397	2250822	0.0	4481
CP002797	SV	99.62	2400	0	1	4899178	4901568	2170817	2173216	0.0	4373
CP002797	SV	91.52	3196	238	17	809052	812219	3358246	3355056	0.0	4370
CP002797	SV	98.67	2412	31	1	806541	808952	3362937	3360527	0.0	4276
CP002797	SV	99.78	2284	5	0	2098445	2100728	4965473	4967756	0.0	4191
CP002797	SV	99.72	2131	5	1	4688957	4691086	4177238	4175108	0.0	3901
CP002797	SV	97.42	2284	59	0	2098445	2100728	4189197	4191480	0.0	3892
CP002797	SV	99.95	2080	0	1	3712845	3714923	3946056	3948135	0.0	3834
CP002797	SV	100.00	2041	0	0	4894781	4896821	3312853	3310813	0.0	3770
CP002797	SV	99.90	2043	2	0	3999375	4001417	4279183	4281225	0.0	3762
CP002797	SV	99.04	2074	18	1	4834588	4836659	3350895	3352968	0.0	3718
CP002797	SV	100.00	2006	0	0	113925	115930	130616	132621	0.0	3705
CP002797	SV	100.00	1998	0	0	4962737	4964734	1486790	1484793	0.0	3690
CP002797	SV	99.55	2020	9	0	4950636	4952655	1438454	1440473	0.0	3681
CP002797	SV	100.00	1951	0	0	4684218	4686168	4954087	4956037	0.0	3603
CP002797	SV	100.00	1929	0	0	4948567	4950495	1446706	1444778	0.0	3563
CP002797	SV	99.84	1930	3	0	2923761	2925690	3106147	3108076	0.0	3548
CP002797	SV	99.39	1953	9	3	3523952	3525901	4416280	4414328	0.0	3537
CP002797	SV	91.53	2551	207	6	4967961	4970505	2166596	2169143	0.0	3506
CP002797	SV	99.89	1894	2	0	1994964	1996857	5016706	5014813	0.0	3487
CP002797	SV	98.72	1956	18	7	3523952	3525901	4301791	4299837	0.0	3467
CP002797	SV	98.62	1956	19	8	4019960	4021913	4543385	4545334	0.0	3456
CP002797	SV	99.42	1902	7	4	216528	218426	4583703	4585603	0.0	3448
CP002797	SV	99.37	1904	4	8	4286782	4288680	243188	245088	0.0	3443
CP002797	SV	98.76	1938	17	7	2730984	2732920	4545334	4543403	0.0	3439
CP002797	SV	98.45	1939	22	8	3523952	3525883	2900975	2902912	0.0	3408
CP002797	SV	100.00	1833	0	0	4827922	4829754	858004	859836	0.0	3386
CP002797	SV	98.47	1898	24	5	4286784	4288680	3723968	3722075	0.0	3339
CP002797	SV	99.49	1772	7	2	3442450	3444219	4585603	4583832	0.0	3221
CP002797	SV	99.65	1739	5	1	4286942	4288680	4543597	4545334	0.0	3177
CP002797	SV	98.40	1808	21	6	2730984	2732786	3722075	3723879	0.0	3171
CP002797	SV	99.54	1741	5	3	3523952	3525689	4585603	4583863	0.0	3168
CP002797	SV	99.48	1741	7	2	3442450	3444188	4416280	4414540	0.0	3164
CP002797	SV	98.29	1809	21	9	216622	218426	4414478	4416280	0.0	3160
CP002797	SV	99.37	1741	9	2	4020173	4021913	3723813	3722075	0.0	3153
CP002797	SV	99.31	1741	10	2	3442450	3444188	4301791	4300051	0.0	3147
CP002797	SV	99.25	1741	11	2	3442450	3444188	2900975	2902715	0.0	3142
CP002797	SV	99.20	1742	10	4	216688	218426	4300051	4301791	0.0	3136
CP002797	SV	97.96	1813	21	15	2730984	2732786	245088	243282	0.0	3129
CP002797	SV	97.95	1809	28	9	216622	218426	2902778	2900975	0.0	3127
CP002797	SV	98.91	1746	9	10	4020173	4021913	243348	245088	0.0	3110
CP002797	SV	99.94	1660	1	0	4945764	4947423	2168069	2169728	0.0	3061
CP002797	SV	98.89	1713	19	0	927507	929219	1454311	1456023	0.0	3059
CP002797	SV	99.05	1680	16	0	2091101	2092780	3341262	3342941	0.0	3014
CP002797	SV	99.88	1622	1	1	4676183	4677803	4941706	4943327	0.0	2983
CP002797	SV	88.54	2478	254	22	809034	811502	4197858	4195402	0.0	2976
CP002797	SV	99.75	1595	3	1	4873607	4875201	4543741	4545334	0.0	2922
CP002797	SV	99.62	1595	5	1	4873607	4875201	3723668	3722075	0.0	2911
CP002797	SV	99.44	1599	2	7	4873607	4875201	243493	245088	0.0	2896
CP002797	SV	100.00	1561	0	0	4955957	4957517	960983	959423	0.0	2883
CP002797	SV	89.93	2205	167	33	1300444	1302607	1290867	1293057	0.0	2791
CP002797	SV	100.00	1500	0	0	2207578	2209077	2385946	2387445	0.0	2771
CP002797	SV	100.00	1470	0	0	2943790	2945259	3128494	3129963	0.0	2715
CP002797	SV	90.58	2027	177	14	4950636	4952655	2177986	2175967	0.0	2673
CP002797	SV	100.00	1433	0	0	1925643	1927075	2135366	2136798	0.0	2647
CP002797	SV	100.00	1380	0	0	4630043	4631422	4899348	4900727	0.0	2549
CP002797	SV	100.00	1352	0	0	3855652	3857003	4060542	4061893	0.0	2497
CP002797	SV	99.55	1336	0	1	1308356	1309685	1295280	1296615	0.0	2429
CP002797	SV	89.62	1917	190	9	809733	811645	4976346	4974435	0.0	2429
CP002797	SV	89.28	1921	196	9	960139	962054	3357565	3355650	0.0	2398
CP002797	SV	93.23	1611	97	11	3111252	3112857	3377795	3379398	0.0	2361
CP002797	SV	99.09	1313	9	3	1263981	1265293	2164996	2163687	0.0	2355
CP002797	SV	98.43	1335	21	0	4902637	4903971	2174085	2175419	0.0	2350
CP002797	SV	88.02	1995	227	9	4657380	4659366	3334554	3336544	0.0	2350
CP002797	SV	91.46	1662	136	4	4945764	4947423	1449386	1447729	0.0	2278
CP002797	SV	100.00	1227	0	0	4631423	4632649	4900767	4901993	0.0	2266
CP002797	SV	100.00	1226	0	0	951351	952576	1483172	1484397	0.0	2265
CP002797	SV	90.05	1708	151	16	960204	961906	4197095	4195402	0.0	2194
CP002797	SV	99.66	1185	4	0	2088771	2089955	4960298	4961482	0.0	2167
CP002797	SV	88.36	1830	173	22	3098614	3100418	4196047	4197861	0.0	2163
CP002797	SV	99.24	1186	9	0	3515115	3516300	3765059	3766244	0.0	2141
CP002797	SV	98.58	1199	16	1	949855	951053	2143140	2141943	0.0	2119
CP002797	SV	99.91	1147	1	0	4947424	4948570	1447891	1446745	0.0	2113
CP002797	SV	97.26	1243	22	7	3751207	3752449	3956919	3958149	0.0	2097
CP002797	SV	91.91	1496	102	16	1305706	1307193	1477815	1479299	0.0	2074
CP002797	SV	100.00	1103	0	0	2022345	2023447	2176713	2177815	0.0	2037
CP002797	SV	97.04	1183	35	0	2925691	2926873	3094537	3095719	0.0	1991
CP002797	SV	93.59	1327	79	5	1305705	1307026	1294692	1296017	0.0	1975
CP002797	SV	90.30	1464	138	4	4506578	4508039	4134470	4133009	0.0	1914
CP002797	SV	98.15	1079	16	3	2122805	2123881	4968528	4969604	0.0	1879
CP002797	SV	100.00	1016	0	0	1353384	1354399	1347338	1348353	0.0	1877
CP002797	SV	88.14	1577	177	7	4829755	4831328	4926656	4925087	0.0	1868
CP002797	SV	88.13	1575	177	7	4829755	4831326	235295	233728	0.0	1864
CP002797	SV	88.06	1575	178	7	4829755	4831326	2267401	2265834	0.0	1858
CP002797	SV	99.51	1020	5	0	4687712	4688731	3293304	3294323	0.0	1857
CP002797	SV	75.86	3807	826	86	4117630	4121391	1664842	1661084	0.0	1853
CP002797	SV	75.86	3807	826	86	3735327	3739085	4461776	4458015	0.0	1853
CP002797	SV	99.70	993	3	0	1303607	1304599	1293063	1294055	0.0	1818
CP002797	SV	93.51	1218	78	1	4680869	4682086	4957436	4956220	0.0	1810
CP002797	SV	98.82	1013	8	4	2087770	2088781	4959403	4960412	0.0	1801
CP002797	SV	99.00	1002	10	0	1302608	1303609	1292259	1293260	0.0	1796
CP002797	SV	100.00	944	0	0	4832566	4833509	2140798	2139855	0.0	1744
CP002797	SV	82.80	1936	303	28	4824838	4826757	4134339	4132418	0.0	1703
CP002797	SV	98.75	960	0	2	962476	963423	2278131	2277172	0.0	1696
CP002797	SV	97.08	993	29	0	1303607	1304599	2147104	2146112	0.0	1674
CP002797	SV	96.26	1015	34	3	1309687	1310699	2142184	2141172	0.0	1661
CP002797	SV	97.45	980	8	7	2586998	2587964	3290430	3291405	0.0	1655
CP002797	SV	97.38	956	24	1	2088771	2089726	3339515	3340469	0.0	1626
CP002797	SV	97.07	956	27	1	2088771	2089726	4183841	4184795	0.0	1609
CP002797	SV	92.80	1111	75	5	1262874	1263981	2149307	2148199	0.0	1604
CP002797	SV	99.88	861	1	0	4953213	4954073	2145268	2144408	0.0	1585
CP002797	SV	87.46	1356	152	17	2923759	2925105	3100401	3101747	0.0	1546
CP002797	SV	100.00	819	0	0	322606	323424	353871	354689	0.0	1513
CP002797	SV	99.63	821	3	0	4686169	4686989	4916715	4915895	0.0	1500
CP002797	SV	86.70	1353	160	19	2923759	2925101	3094378	3095720	0.0	1483
CP002797	SV	100.00	795	0	0	1307561	1308355	2143893	2143099	0.0	1469
CP002797	SV	94.80	942	45	4	4682460	4683400	4182448	4183386	0.0	1465
CP002797	SV	97.54	853	21	0	1264382	1265234	1455899	1456751	0.0	1459
CP002797	SV	99.48	772	4	0	4679694	4680465	4958130	4957359	0.0	1404
CP002797	SV	100.00	753	0	0	1265280	1266032	2163663	2162911	0.0	1391
CP002797	SV	90.05	1096	76	14	2122805	2123878	4192252	4193336	0.0	1389
CP002797	SV	100.00	743	0	0	4833508	4834250	2139735	2138993	0.0	1373
CP002797	SV	98.34	783	12	1	2086600	2087381	4958601	4959383	0.0	1373
CP002797	SV	99.87	746	0	1	4656635	4657379	2247660	2248405	0.0	1371
CP002797	SV	97.06	817	17	6	3919025	3919837	4197923	4198736	0.0	1369
CP002797	SV	95.51	846	30	7	4809717	4810561	3292112	3291274	0.0	1345
CP002797	SV	99.05	738	7	0	4965694	4966431	2165860	2166597	0.0	1325
CP002797	SV	99.58	710	3	0	4955247	4955956	958369	959078	0.0	1295
CP002797	SV	90.02	1012	85	15	1302609	1303609	2147913	2146907	0.0	1295
CP002797	SV	77.27	2270	469	40	1282190	1284438	2150005	2147762	0.0	1290
CP002797	SV	86.37	1196	145	17	2925692	2926878	3106305	3107491	0.0	1290
CP002797	SV	99.58	707	0	3	2160567	2161270	2336979	2337685	0.0	1286
CP002797	SV	99.15	707	5	1	2596844	2597549	3559611	3558905	0.0	1271
CP002797	SV	99.15	707	5	1	2596844	2597549	5007349	5008055	0.0	1271
CP002797	SV	95.80	786	31	2	2087996	2088781	3338845	3339628	0.0	1267
CP002797	SV	98.73	710	9	0	4955247	4955956	1487843	1487134	0.0	1262
CP002797	SV	74.82	2939	656	71	1296188	1299079	1469384	1472285	0.0	1251
CP002797	SV	80.67	1614	310	2	4447675	4449287	1752620	1754232	0.0	1251
CP002797	SV	74.81	2938	658	69	1278610	1281511	2153563	2150672	0.0	1251
CP002797	SV	95.42	786	34	2	2087996	2088781	4183171	4183954	0.0	1251
CP002797	SV	80.68	1615	308	4	1667763	1669375	4745570	4747182	0.0	1251
CP002797	SV	86.78	1127	125	12	3098614	3099719	4975223	4976346	0.0	1234
CP002797	SV	96.02	754	29	1	2088016	2088768	2246976	2247729	0.0	1225
CP002797	SV	79.84	1711	310	26	1282873	1284567	1290852	1292543	0.0	1216
CP002797	SV	88.94	995	95	7	810503	811496	2278737	2277757	0.0	1214
CP002797	SV	76.94	2216	451	51	1285265	1287447	1292917	1295105	0.0	1206
CP002797	SV	100.00	628	0	0	4705024	4705651	5016664	5017291	0.0	1160
CP002797	SV	93.27	787	45	6	950567	951350	1296440	1297221	0.0	1153
CP002797	SV	97.64	677	2	2	2089955	2090617	4184619	4185295	0.0	1149
CP002797	SV	97.49	677	3	2	2089955	2090617	3340293	3340969	0.0	1144
CP002797	SV	82.32	1335	218	17	4824838	4826158	3287915	3286585	0.0	1142
CP002797	SV	99.52	625	2	1	2131462	2132085	4970156	4970780	0.0	1136
CP002797	SV	76.33	2218	461	56	1285265	1287447	2147250	2145062	0.0	1129
CP002797	SV	87.39	999	102	15	960908	961900	2278737	2277757	0.0	1125
CP002797	SV	79.96	1537	298	10	3018970	3020501	4768543	4770074	0.0	1123
CP002797	SV	79.92	1539	295	13	4465305	4466836	3205275	3206806	0.0	1118
CP002797	SV	100.00	594	0	0	4965100	4965693	1453807	1453214	0.0	1098
CP002797	SV	99.66	594	2	0	4965100	4965693	2165179	2165772	0.0	1086
CP002797	SV	95.82	670	28	0	4688060	4688729	4158852	4159521	0.0	1083
CP002797	SV	97.92	625	11	1	2131462	2132086	2275402	2276024	0.0	1081
CP002797	SV	76.07	2123	476	29	4501718	4503824	997956	995850	0.0	1077
CP002797	SV	76.08	2124	474	31	981206	983312	3562204	3564310	0.0	1077
CP002797	SV	100.00	582	0	0	308995	309576	339074	339655	0.0	1075
CP002797	SV	88.50	896	94	7	2130079	2130971	4193726	4194615	0.0	1075
CP002797	SV	73.30	3146	751	79	3430462	3433561	513609	510507	0.0	1074
CP002797	SV	73.30	3146	751	79	476531	479633	3713186	3710087	0.0	1074
CP002797	SV	100.00	577	0	0	3289353	3289929	5008594	5008018	0.0	1066
CP002797	SV	99.82	570	1	0	4961751	4962320	1482505	1483074	0.0	1048
CP002797	SV	99.82	567	1	0	4687146	4687712	4956220	4956786	0.0	1042
CP002797	SV	83.75	1108	168	11	2022345	2023446	1439727	1438626	0.0	1038
CP002797	SV	99.82	564	0	1	4683394	4683957	3292612	3293174	0.0	1035
CP002797	SV	92.31	715	51	4	2100765	2101477	4962033	4962745	0.0	1013
CP002797	SV	91.88	714	53	5	2100766	2101477	4185758	4186468	0.0	992
CP002797	SV	85.55	948	127	7	4686766	4687712	3338118	3337180	0.0	983
CP002797	SV	90.38	738	70	1	4682663	4683400	2246435	2247171	0.0	968
CP002797	SV	91.04	714	39	9	811531	812219	2277756	2277043	0.0	941
CP002797	SV	89.65	734	69	4	1308360	1309087	1478400	1479132	0.0	928
CP002797	SV	99.41	508	3	0	4944034	4944541	3324508	3324001	0.0	922
CP002797	SV	97.85	511	10	1	2129239	2129749	2274730	2275239	0.0	881
CP002797	SV	99.79	479	1	0	4961171	4961649	133009	133487	0.0	880
CP002797	SV	75.91	1806	381	44	1299746	1301517	1472964	1474749	0.0	876
CP002797	SV	99.58	478	2	0	4961171	4961648	134406	134883	0.0	872
CP002797	SV	92.83	600	38	5	4699495	4700092	4191609	4192205	0.0	865
CP002797	SV	87.77	744	74	16	4699353	4700089	4967745	4968478	0.0	854
CP002797	SV	80.49	1138	196	18	1262859	1263980	1473647	1474774	0.0	848
CP002797	SV	97.95	488	10	0	2922449	2922936	3099517	3100004	0.0	846
CP002797	SV	89.05	685	68	6	1305706	1306385	2145474	2144792	0.0	843
CP002797	SV	76.58	1584	342	24	3690566	3692134	3421442	3419873	0.0	843
CP002797	SV	76.61	1586	338	25	3152491	3154060	3925262	3923694	0.0	843
CP002797	SV	100.00	453	0	0	3785048	3785500	3991476	3991928	0.0	837
CP002797	SV	97.18	496	0	4	2090620	2091101	4961497	4961992	0.0	826
CP002797	SV	95.69	511	21	1	2129239	2129749	4969484	4969993	0.0	821
CP002797	SV	82.61	926	153	8	1303646	1304567	1476224	1477145	0.0	811
CP002797	SV	91.64	586	37	5	962851	963424	3355769	3355184	0.0	800
CP002797	SV	98.88	446	5	0	2023447	2023892	1438573	1438128	0.0	797
CP002797	SV	91.38	580	48	2	2130393	2130971	3353800	3354378	0.0	793
CP002797	SV	96.82	472	15	0	2130508	2130979	2275902	2276373	0.0	789
CP002797	SV	91.37	568	49	0	1247173	1247740	2163138	2162571	0.0	778
CP002797	SV	95.30	489	21	2	2922449	2922936	3105261	3105748	0.0	774
CP002797	SV	97.12	451	13	0	3785050	3785500	3990995	3991445	0.0	761
CP002797	SV	84.34	779	120	2	4854327	4855104	5015591	5014814	0.0	761
CP002797	SV	90.75	573	48	5	2122806	2123375	3348861	3349431	0.0	760
CP002797	SV	84.21	779	121	2	1996079	1996856	3295881	3295104	0.0	756
CP002797	SV	95.09	489	7	7	2586998	2587473	3288604	3288120	0.0	754
CP002797	SV	96.88	449	13	1	1306746	1307193	2144516	2144068	0.0	750
CP002797	SV	93.62	517	10	9	2090620	2091122	3340901	3341408	0.0	750
CP002797	SV	93.62	517	10	9	2090620	2091122	4185227	4185734	0.0	750
CP002797	SV	93.18	513	30	4	2129239	2129749	3353015	3353524	0.0	749
CP002797	SV	98.13	427	8	0	2923333	2923759	3105851	3106277	0.0	745
CP002797	SV	94.36	479	27	0	2130493	2130971	4970644	4971122	0.0	736
CP002797	SV	98.79	412	5	0	1263981	1264392	1453991	1454402	0.0	734
CP002797	SV	94.27	489	11	7	2586998	2587473	2384998	2385482	0.0	732
CP002797	SV	100.00	396	0	0	2922937	2923332	3099909	3100304	0.0	732
CP002797	SV	99.75	396	1	0	2922937	2923332	3093886	3094281	0.0	726
CP002797	SV	97.35	415	11	0	2098030	2098444	4965160	4965574	0.0	706
CP002797	SV	81.41	866	149	9	1554137	1554994	1601675	1602536	0.0	697
CP002797	SV	89.83	541	51	4	2095247	2095785	2250852	2251390	0.0	691
CP002797	SV	100.00	373	0	0	4944542	4944914	2166537	2166909	0.0	689
CP002797	SV	96.63	415	14	0	2098030	2098444	4188884	4189298	0.0	689
CP002797	SV	98.70	386	5	0	522320	522705	556533	556918	0.0	686
CP002797	SV	84.55	699	100	6	4659215	4659911	4159664	4160356	0.0	686
CP002797	SV	99.21	378	3	0	2600316	2600693	1268131	1267754	0.0	682
CP002797	SV	100.00	366	0	0	4964735	4965100	1487992	1488357	0.0	676
CP002797	SV	95.42	415	19	0	2098030	2098444	3345258	3345672	0.0	662
CP002797	SV	84.13	687	103	4	1554264	1554947	1599541	1600224	0.0	660
CP002797	SV	97.88	378	8	0	1305328	1305705	2145606	2145229	0.0	654
CP002797	SV	97.64	382	5	4	2087394	2087773	2246698	2247077	0.0	652
CP002797	SV	98.64	368	5	0	813202	813569	2276830	2276463	0.0	652
CP002797	SV	90.74	486	45	0	1307558	1308043	1479471	1479956	0.0	649
CP002797	SV	94.13	426	25	0	2923334	2923759	3094085	3094510	0.0	649
CP002797	SV	94.13	426	25	0	2923334	2923759	3100108	3100533	0.0	649
CP002797	SV	89.87	523	26	17	741252	741753	792749	793265	0.0	647
CP002797	SV	98.37	368	6	0	813202	813569	3354843	3354476	0.0	647
CP002797	SV	98.37	368	6	0	813202	813569	4971587	4971220	0.0	647
CP002797	SV	82.61	736	118	7	1554264	1554994	1601011	1601741	1e-180	641
CP002797	SV	85.64	613	85	3	2128627	2129237	4192870	4193481	1e-180	641
CP002797	SV	96.86	382	12	0	2113086	2113467	3344968	3345349	5e-180	640
CP002797	SV	100.00	345	0	0	1317051	1317395	1304283	1304627	2e-179	638
CP002797	SV	100.00	343	0	0	4679351	4679693	4958663	4958321	2e-178	634
CP002797	SV	89.86	493	47	3	2094761	2095250	4185408	4185900	3e-177	630
CP002797	SV	82.15	734	125	4	1554264	1554994	1600423	1601153	1e-175	625
CP002797	SV	92.45	437	32	1	933494	933929	1484309	1484745	5e-175	623
CP002797	SV	100.00	334	0	0	1970567	1970900	2085907	2086240	3e-173	617
CP002797	SV	85.55	595	81	5	1266433	1267025	2163722	2163131	3e-173	617
CP002797	SV	99.70	337	1	0	4679015	4679351	4943316	4943652	3e-173	617
CP002797	SV	90.00	490	32	6	2586998	2587474	4953600	4953115	3e-173	617
CP002797	SV	100.00	333	0	0	2131129	2131461	3353586	3353918	9e-173	616
CP002797	SV	82.72	735	85	28	4892238	4892969	4181351	4182046	9e-173	616
CP002797	SV	95.57	384	16	1	2113085	2113467	4188592	4188975	3e-172	614
CP002797	SV	89.78	489	33	6	2586998	2587473	4140362	4140846	4e-171	610
CP002797	SV	95.51	379	17	0	1305327	1305705	1294560	1294938	5e-170	606
CP002797	SV	82.68	687	113	4	1554264	1554947	1600129	1600812	2e-169	604
CP002797	SV	97.46	354	9	0	962122	962475	2278396	2278043	2e-169	604
CP002797	SV	95.05	384	18	1	2113085	2113467	4964868	4965251	7e-169	603
CP002797	SV	88.66	494	52	3	2094761	2095250	4961684	4962177	9e-168	599
CP002797	SV	97.42	349	9	0	2600316	2600664	1267774	1267426	1e-166	595
CP002797	SV	90.85	448	36	5	4682663	4683107	4959013	4959458	1e-166	595
CP002797	SV	100.00	321	0	0	4696695	4697015	4967750	4968070	4e-166	593
CP002797	SV	81.36	735	129	6	1554264	1554994	1600717	1601447	2e-165	592
CP002797	SV	97.13	349	10	0	4891813	4892161	3292306	3292654	5e-165	590
CP002797	SV	94.27	384	22	0	4903973	4904356	2170518	2170901	2e-164	588
CP002797	SV	96.84	348	11	0	2123882	2124229	2274684	2275031	9e-163	582
CP002797	SV	96.57	350	12	0	4943346	4943695	3324926	3324577	3e-162	580
CP002797	SV	96.83	347	10	1	3785154	3785500	3990617	3990962	1e-161	579
CP002797	SV	82.25	676	112	7	926669	927340	1454367	1455038	4e-161	577
CP002797	SV	81.95	687	118	4	1554264	1554947	1599835	1600518	4e-161	577
CP002797	SV	93.32	389	26	0	2922944	2923332	3105660	3106048	2e-160	575
CP002797	SV	86.72	512	68	0	1554264	1554775	1601305	1601816	7e-159	569
CP002797	SV	95.75	353	15	0	813217	813569	4195065	4194713	7e-159	569
CP002797	SV	100.00	306	0	0	4945159	4945464	245018	245323	9e-158	566
CP002797	SV	99.05	315	3	0	2586683	2586997	4953790	4953476	9e-158	566
CP002797	SV	88.05	477	55	2	4953214	4953689	1294900	1295375	3e-157	564
CP002797	SV	100.00	305	0	0	4945159	4945463	3722145	3721841	3e-157	564
CP002797	SV	100.00	305	0	0	4945159	4945463	4545264	4545568	3e-157	564
CP002797	SV	100.00	304	0	0	4898875	4899178	2170363	2170666	1e-156	562
CP002797	SV	100.00	303	0	0	4878905	4879207	1450225	1450527	4e-156	560
CP002797	SV	100.00	303	0	0	1305027	1305329	2145778	2145476	4e-156	560
CP002797	SV	100.00	303	0	0	4945464	4945766	2167598	2167900	4e-156	560
CP002797	SV	94.26	366	21	0	2098445	2098810	3345571	3345936	4e-156	560
CP002797	SV	83.52	613	88	11	2128637	2129237	3352666	3353277	4e-156	560
CP002797	SV	98.13	321	6	0	4696695	4697015	4191474	4191794	4e-156	560
CP002797	SV	86.36	535	41	21	2123375	2123881	3352605	3353135	2e-154	555
CP002797	SV	98.41	315	5	0	2586683	2586997	4140172	4140486	2e-154	555
CP002797	SV	95.61	342	15	0	4943697	4944038	3324674	3324333	9e-153	549
CP002797	SV	85.23	535	75	4	1265280	1265812	1457106	1457638	3e-152	547
CP002797	SV	95.10	347	17	0	2123883	2124229	4969439	4969785	3e-152	547
CP002797	SV	93.03	373	22	4	2087398	2087768	4182917	4183287	2e-150	542
CP002797	SV	99.00	301	3	0	522315	522615	557203	557503	6e-150	540
CP002797	SV	96.05	329	13	0	812232	812560	2277158	2276830	7e-149	536
CP002797	SV	100.00	289	0	0	4952926	4953214	2900758	2901046	3e-148	534
CP002797	SV	74.23	1296	324	10	4377056	4378346	3198805	3200095	3e-148	534
CP002797	SV	100.00	289	0	0	4952926	4953214	4302008	4301720	3e-148	534
CP002797	SV	100.00	289	0	0	4952926	4953214	4416497	4416209	3e-148	534
CP002797	SV	100.00	289	0	0	4952926	4953214	4585820	4585532	3e-148	534
CP002797	SV	74.25	1297	322	12	3012500	3013790	4674775	4676065	3e-148	534
CP002797	SV	99.32	295	2	0	4458187	4458481	4751890	4752184	3e-148	534
CP002797	SV	91.49	388	32	1	4899712	4900099	1446806	1446420	9e-148	532
CP002797	SV	94.74	342	18	0	812219	812560	3355184	3354843	9e-148	532
CP002797	SV	92.00	375	30	0	962476	962850	4195782	4195408	4e-146	527
CP002797	SV	93.95	347	21	0	2123883	2124229	3352970	3353316	2e-145	525
CP002797	SV	99.65	284	1	0	2788622	2788905	2958940	2959223	7e-144	520
CP002797	SV	100.00	280	0	0	4954967	4955246	1484505	1484784	3e-143	518
CP002797	SV	97.96	294	6	0	3098319	3098612	2278287	2278580	4e-141	510
CP002797	SV	90.84	382	33	2	2094761	2095140	3341082	3341463	4e-141	510
CP002797	SV	91.44	374	27	5	2087398	2087768	3338590	3338961	2e-140	508
CP002797	SV	90.69	376	35	0	2087012	2087387	3338323	3338698	3e-138	501
CP002797	SV	81.54	612	105	6	1554340	1554947	1599323	1599930	3e-137	497
CP002797	SV	75.54	1071	229	26	4697474	4698532	4966145	4967194	1e-136	496
CP002797	SV	96.64	298	10	0	2130079	2130376	4969991	4970288	1e-136	496
CP002797	SV	87.83	419	49	2	4680467	4680884	235297	235714	6e-135	490
CP002797	SV	92.20	346	27	0	950591	950936	1482921	1483266	6e-135	490
CP002797	SV	87.83	419	49	2	4680467	4680884	4926658	4927075	6e-135	490
CP002797	SV	95.71	303	13	0	1305027	1305329	1294389	1294691	2e-134	488
CP002797	SV	96.92	292	8	1	1312073	1312364	2139040	2138750	2e-134	488
CP002797	SV	95.99	299	12	0	3098313	3098611	4975109	4975407	7e-134	486
CP002797	SV	87.59	419	50	2	4680467	4680884	2267403	2267820	3e-133	484
CP002797	SV	75.35	1071	231	26	4697474	4698532	4189869	4190918	3e-133	484
CP002797	SV	90.78	358	31	2	4687712	4688068	4156234	4156590	4e-131	477
CP002797	SV	95.32	299	14	0	3098313	3098611	4195933	4196231	2e-130	475
CP002797	SV	100.00	257	0	0	4686766	4687022	4956001	4956257	2e-130	475
CP002797	SV	81.22	623	83	18	2128627	2129237	4969146	4969746	2e-129	472
CP002797	SV	100.00	254	0	0	2484090	2484343	2667468	2667721	7e-129	470
CP002797	SV	100.00	251	0	0	4970889	4971139	3324926	3324676	3e-127	464
CP002797	SV	88.48	382	41	3	2087012	2087392	4182650	4183029	2e-125	459
CP002797	SV	100.00	246	0	0	4944914	4945159	1441633	1441388	2e-124	455
CP002797	SV	97.03	269	8	0	812292	812560	4195354	4195086	7e-124	453
CP002797	SV	88.27	375	44	0	962476	962850	4974958	4974584	1e-122	449
CP002797	SV	93.62	298	19	0	2130079	2130376	2275237	2275534	1e-121	446
CP002797	SV	98.80	250	3	0	4286191	4286440	4543385	4543634	1e-121	446
CP002797	SV	97.33	262	7	0	4683957	4684218	4953884	4954145	1e-121	446
CP002797	SV	88.14	371	44	0	962480	962850	3356174	3355804	2e-120	442
CP002797	SV	93.31	299	20	0	3098313	3098611	3356328	3356626	2e-120	442
CP002797	SV	99.18	244	2	0	812317	812560	4971830	4971587	6e-120	440
CP002797	SV	97.30	259	5	1	1247741	1247997	2162492	2162234	2e-119	438
CP002797	SV	90.12	334	33	0	2129745	2130078	3353347	3353680	3e-118	435
CP002797	SV	90.27	329	32	0	2129746	2130074	4969817	4970145	3e-117	431
CP002797	SV	100.00	231	0	0	2586453	2586683	3288835	3288605	5e-116	427
CP002797	SV	100.00	231	0	0	2586453	2586683	3290199	3290429	5e-116	427
CP002797	SV	92.62	298	21	1	4962444	4962740	3324294	3323997	5e-116	427
CP002797	SV	89.97	329	33	0	2129746	2130074	2275063	2275391	2e-115	425
CP002797	SV	100.00	230	0	0	2586453	2586682	2384767	2384996	2e-115	425
CP002797	SV	90.15	325	32	0	2129749	2130073	4193555	4193879	6e-115	424
CP002797	SV	94.49	272	15	0	4941693	4941964	1258652	1258923	8e-114	420
CP002797	SV	99.57	230	1	0	1304607	1304836	1294012	1294241	8e-114	420
CP002797	SV	88.29	350	41	0	2118789	2119138	2143760	2143411	8e-114	420
CP002797	SV	90.79	315	28	1	4948570	4948884	2171455	2171768	8e-114	420
CP002797	SV	88.60	342	39	0	2123883	2124224	4193174	4193515	1e-112	416
CP002797	SV	93.53	278	18	0	4954969	4955246	961372	961095	4e-112	414
CP002797	SV	93.53	278	17	1	999074	999351	1013911	1014187	1e-111	412
CP002797	SV	93.53	278	17	1	998813	999089	1014172	1014449	1e-111	412
CP002797	SV	90.71	312	26	3	812562	812873	4195620	4195312	1e-111	412
CP002797	SV	80.28	568	93	12	119808	120361	139018	139580	5e-111	411
CP002797	SV	80.28	568	93	12	119499	120061	139327	139880	5e-111	411
CP002797	SV	95.37	259	8	4	4286185	4286440	4299831	4300088	2e-110	409
CP002797	SV	91.55	296	24	1	3642042	3642337	2243722	2244016	6e-110	407
CP002797	SV	91.55	296	24	1	2084299	2084593	3874993	3875288	6e-110	407
CP002797	SV	88.12	345	38	2	4830982	4831326	4924644	4924985	6e-110	407
CP002797	SV	74.04	1071	242	30	2099117	2100166	3346198	3347253	2e-109	405
CP002797	SV	83.63	446	53	11	4659467	4659911	2239106	2239532	3e-108	401
CP002797	SV	89.10	321	34	1	2123562	2123881	2274530	2274850	4e-107	398
CP002797	SV	98.66	224	3	0	3588500	3588723	3821283	3821506	4e-107	398
CP002797	SV	90.10	303	30	0	4878905	4879207	2167230	2166928	5e-106	394
CP002797	SV	97.81	228	4	1	1275523	1275750	1466388	1466614	2e-105	392
CP002797	SV	86.50	363	41	8	962122	962479	4196048	4195689	2e-105	392
CP002797	SV	96.20	237	9	0	1304600	1304836	2146162	2145926	2e-104	388
CP002797	SV	86.76	355	39	8	962125	962475	3356440	3356090	2e-104	388
CP002797	SV	91.26	286	22	2	2130079	2130362	3353522	3353806	8e-104	387
CP002797	SV	100.00	209	0	0	2587961	2588169	4140638	4140846	8e-104	387
CP002797	SV	95.45	242	11	0	4855762	4856003	4159646	4159405	8e-104	387
CP002797	SV	86.23	363	42	8	962122	962479	4975224	4974865	8e-104	387
CP002797	SV	95.08	244	12	0	1309685	1309928	1296681	1296924	3e-103	385
CP002797	SV	100.00	208	0	0	4971254	4971461	2554420	2554627	3e-103	385
CP002797	SV	99.05	211	2	0	992287	992497	1005762	1005552	1e-101	379
CP002797	SV	87.97	316	38	0	2586683	2586998	2384808	2385123	6e-100	374
CP002797	SV	97.27	220	4	1	2788622	2788839	2959079	2959298	2e-99	372
CP002797	SV	86.87	335	38	5	3752460	3752791	1678136	1678467	8e-99	370
CP002797	SV	81.29	465	72	12	2128786	2129237	2274530	2274992	1e-96	363
CP002797	SV	92.31	260	12	8	4286186	4286440	2902934	2902678	1e-96	363
CP002797	SV	87.34	316	40	0	2586683	2586998	3288794	3288479	1e-96	363
CP002797	SV	87.34	316	40	0	2586683	2586998	3290240	3290555	1e-96	363
CP002797	SV	88.12	303	36	0	4945464	4945766	1449857	1449555	5e-96	361
CP002797	SV	95.56	225	9	1	1275523	1275747	1466226	1466449	2e-95	359
CP002797	SV	93.75	240	13	2	2113470	2113708	4189324	4189562	2e-95	359
CP002797	SV	100.00	192	0	0	1304837	1305028	2146040	2145849	2e-94	355
CP002797	SV	82.84	402	61	8	4953292	4953689	1478094	1478491	8e-94	353
CP002797	SV	87.46	319	25	8	2090314	2090617	4961247	4961565	8e-94	353
CP002797	SV	100.00	191	0	0	4700089	4700279	4968337	4968527	8e-94	353
CP002797	SV	99.48	193	0	1	620010	620201	669558	669750	1e-92	350
CP002797	SV	92.00	250	18	2	2098562	2098810	2263281	2263529	1e-92	350
CP002797	SV	92.92	240	15	2	2113470	2113708	4965600	4965838	4e-92	348
CP002797	SV	98.48	197	3	0	4697016	4697212	4965642	4965838	4e-92	348
CP002797	SV	83.98	362	55	3	1267732	1268093	2163070	2162712	5e-91	344
CP002797	SV	97.97	197	4	0	4697016	4697212	4189366	4189562	2e-90	342
CP002797	SV	100.00	184	0	0	4952742	4952925	2174376	2174193	6e-90	340
CP002797	SV	98.95	190	2	0	2912864	2913053	3083488	3083677	6e-90	340
CP002797	SV	89.85	266	26	1	2091101	2091365	4185588	4185853	6e-90	340
CP002797	SV	98.94	189	0	2	2087394	2087581	4959276	4959463	8e-89	337
CP002797	SV	100.00	181	0	0	4890120	4890300	611537	611357	3e-88	335
CP002797	SV	94.50	218	11	1	1233664	1233880	1304519	1304736	3e-88	335
CP002797	SV	92.05	239	13	5	1275520	1275754	1466058	1466294	4e-87	331
CP002797	SV	92.58	229	17	0	1554264	1554492	1601599	1601827	1e-86	329
CP002797	SV	83.15	368	54	8	1385516	1385878	3991098	3991462	1e-86	329
CP002797	SV	97.38	191	5	0	4700089	4700279	4192061	4192251	2e-85	326
CP002797	SV	90.40	250	19	3	4944914	4945159	2174805	2175053	6e-85	324
CP002797	SV	90.28	247	24	0	2175881	2176127	2352006	2352252	6e-85	324
CP002797	SV	90.28	247	24	0	2175553	2175799	2352334	2352580	6e-85	324
CP002797	SV	85.94	320	24	12	271222	271538	579799	579498	2e-84	322
CP002797	SV	98.90	181	1	1	741260	741439	792961	793141	2e-84	322
CP002797	SV	82.87	362	59	2	1247241	1247599	1458345	1458706	2e-84	322
CP002797	SV	82.97	364	53	9	1385520	1385878	3990620	3990979	8e-84	320
CP002797	SV	92.07	227	17	1	812561	812787	3356017	3355792	3e-83	318
CP002797	SV	76.37	601	134	8	1096668	1097264	783551	784147	1e-82	316
CP002797	SV	92.31	221	16	1	2131129	2131349	2275301	2275520	1e-81	313
CP002797	SV	89.02	255	25	2	2113470	2113721	3345698	3345952	1e-81	313
CP002797	SV	82.32	362	61	2	1267732	1268093	1275156	1275514	5e-81	311
CP002797	SV	96.30	189	7	0	1304838	1305026	1294128	1294316	5e-81	311
CP002797	SV	91.59	226	18	1	812562	812787	4974796	4974572	5e-81	311
CP002797	SV	86.29	299	23	7	271222	271520	579899	579619	2e-80	309
CP002797	SV	94.12	204	11	1	2132087	2132289	2276226	2276429	2e-80	309
CP002797	SV	87.59	266	32	1	2091101	2091365	4961864	4962129	6e-80	307
CP002797	SV	92.56	215	13	3	812562	812775	2277969	2277757	2e-79	305
CP002797	SV	99.40	168	1	0	4654652	4654819	4958289	4958122	2e-79	305
CP002797	SV	96.22	185	7	0	4682459	4682643	4155882	4156066	8e-79	303
CP002797	SV	84.59	305	45	2	4961171	4961473	133706	134010	3e-78	302
CP002797	SV	92.86	210	12	2	4697019	4697228	2263336	2263542	3e-78	302
CP002797	SV	81.84	369	57	10	1385516	1385878	3991581	3991945	3e-78	302
CP002797	SV	100.00	163	0	0	4898715	4898877	4943613	4943775	3e-78	302
CP002797	SV	96.15	182	7	0	1308045	1308226	1482544	1482725	4e-77	298
CP002797	SV	96.15	182	7	0	4961790	4961971	2143409	2143228	4e-77	298
CP002797	SV	93.14	204	13	1	2132087	2132289	4970983	4971186	4e-77	298
CP002797	SV	90.62	224	19	2	2088771	2088993	2247626	2247848	1e-76	296
CP002797	SV	84.35	313	37	3	3098614	3098926	2278395	2278695	1e-76	296
CP002797	SV	100.00	160	0	0	4684059	4684218	3293137	3293296	1e-76	296
CP002797	SV	90.27	226	22	0	2586456	2586681	4140134	4140359	1e-76	296
CP002797	SV	90.95	221	19	1	2131129	2131349	4970055	4970274	1e-76	296
CP002797	SV	100.00	159	0	0	4859256	4859414	2146945	2146787	5e-76	294
CP002797	SV	92.65	204	15	0	2131129	2131332	4193790	4193993	5e-76	294
CP002797	SV	100.00	157	0	0	2526701	2526857	792987	793143	6e-75	291
CP002797	SV	95.11	184	9	0	4952742	4952925	1442062	1442245	6e-75	291
CP002797	SV	82.52	349	41	11	2081331	2081660	235815	236162	2e-74	289
CP002797	SV	82.52	349	41	11	2081331	2081660	2267921	2268268	2e-74	289
CP002797	SV	93.75	192	12	0	2441260	2441451	2622919	2623110	2e-74	289
CP002797	SV	93.75	192	12	0	2441169	2441360	2623010	2623201	2e-74	289
CP002797	SV	82.52	349	41	11	2081331	2081660	4927176	4927523	2e-74	289
CP002797	SV	94.15	188	11	0	2141249	2141436	2317429	2317616	8e-74	287
CP002797	SV	92.16	204	15	1	2132087	2132289	3354239	3354442	8e-74	287
CP002797	SV	95.53	179	8	0	813024	813202	4195165	4194987	8e-74	287
CP002797	SV	87.50	248	31	0	4682211	4682458	4915871	4916118	8e-74	287
CP002797	SV	94.57	184	10	0	271222	271405	579699	579516	3e-73	285
CP002797	SV	100.00	153	0	0	4954291	4954443	1440639	1440791	1e-72	283
CP002797	SV	82.97	317	48	5	4944601	4944914	1450859	1450546	4e-72	281
CP002797	SV	84.39	301	31	8	2090807	2091093	2250333	2250631	4e-72	281
CP002797	SV	99.36	156	0	1	741285	741439	2711149	2711304	4e-72	281
CP002797	SV	93.19	191	13	0	4700089	4700279	3348669	3348859	4e-72	281
CP002797	SV	100.00	152	0	0	4970627	4970778	3354448	3354297	4e-72	281
CP002797	SV	99.35	155	0	1	2526701	2526855	792782	792935	1e-71	279
CP002797	SV	100.00	151	0	0	4832415	4832565	3253202	3253352	1e-71	279
CP002797	SV	98.12	160	3	0	2586293	2586452	4140079	4140238	1e-71	279
CP002797	SV	98.12	160	3	0	4684059	4684218	4156067	4156226	1e-71	279
CP002797	SV	88.94	226	25	0	2586456	2586681	4953828	4953603	1e-71	279
CP002797	SV	100.00	150	0	0	4954819	4954968	958221	958370	5e-71	278
CP002797	SV	78.15	444	91	6	732329	732769	1112211	1112651	5e-71	278
CP002797	SV	99.35	153	1	0	4954291	4954443	2175801	2175649	5e-71	278
CP002797	SV	90.48	210	20	0	2587961	2588170	3290706	3290915	5e-71	278
CP002797	SV	100.00	149	0	0	1307412	1307560	1479215	1479363	2e-70	276
CP002797	SV	90.43	209	20	0	2587961	2588169	2385274	2385482	2e-70	276
CP002797	SV	90.43	209	20	0	2587961	2588169	3288328	3288120	2e-70	276
CP002797	SV	97.52	161	4	0	2586292	2586452	4953884	4953724	2e-70	276
CP002797	SV	98.71	155	1	1	2130975	2131129	2275234	2275387	6e-70	274
CP002797	SV	98.71	155	1	1	2130975	2131129	4193723	4193876	6e-70	274
CP002797	SV	93.96	182	10	1	4394958	4395138	4692644	4692825	6e-70	274
CP002797	SV	86.99	246	26	4	4834345	4834587	3349237	3349479	2e-69	272
CP002797	SV	100.00	147	0	0	4878626	4878772	4414686	4414540	2e-69	272
CP002797	SV	100.00	147	0	0	4878626	4878772	4584009	4583863	2e-69	272
CP002797	SV	85.77	274	18	11	271268	271538	579953	579698	8e-69	270
CP002797	SV	80.97	352	57	10	3785153	3785500	1387322	1387667	8e-69	270
CP002797	SV	78.52	419	84	4	1554574	1554989	1601822	1602237	8e-69	270
CP002797	SV	100.00	146	0	0	4873454	4873599	4971041	4971186	8e-69	270
CP002797	SV	98.68	151	2	0	4832415	4832565	3253089	3253239	3e-68	268
CP002797	SV	91.04	201	15	2	2132089	2132289	4194482	4194679	3e-68	268
CP002797	SV	96.86	159	5	0	958122	958280	236101	236259	1e-67	267
CP002797	SV	96.86	159	5	0	4659753	4659911	2279335	2279177	1e-67	267
CP002797	SV	99.32	147	1	0	4878626	4878772	4300197	4300051	1e-67	267
CP002797	SV	96.86	159	5	0	958122	958280	4927462	4927620	1e-67	267
CP002797	SV	88.89	216	24	0	4683185	4683400	4959628	4959843	1e-67	267
CP002797	SV	88.89	216	22	2	992283	992497	1006205	1005991	4e-67	265
CP002797	SV	96.84	158	5	0	4859257	4859414	1293223	1293380	4e-67	265
CP002797	SV	88.84	215	24	0	4653730	4653944	3334898	3334684	4e-67	265
CP002797	SV	100.00	143	0	0	812876	813018	3354985	3354843	4e-67	265
CP002797	SV	96.25	160	6	0	958122	958281	2268207	2268366	1e-66	263
CP002797	SV	84.56	285	20	14	741364	741644	792671	792935	5e-66	261
CP002797	SV	85.77	253	28	7	992667	992915	1007933	1008181	5e-66	261
CP002797	SV	77.99	427	86	6	1554264	1554686	1602394	1602816	5e-66	261
CP002797	SV	83.75	283	38	5	1308812	1309087	2144516	2144235	5e-66	261
CP002797	SV	98.64	147	2	0	4878626	4878772	2902569	2902715	5e-66	261
CP002797	SV	93.68	174	11	0	2930392	2930565	3093494	3093667	5e-66	261
CP002797	SV	100.00	140	0	0	4894520	4894659	1601751	1601612	2e-65	259
CP002797	SV	94.15	171	9	1	4394958	4395127	4692758	4692928	2e-65	259
CP002797	SV	82.96	311	30	11	271217	271523	5082956	5082665	2e-65	259
CP002797	SV	92.27	181	14	0	4964920	4965100	587851	588031	6e-65	257
CP002797	SV	99.30	142	1	0	4950495	4950636	2275996	2275855	6e-65	257
CP002797	SV	96.77	155	4	1	2130975	2131129	3353519	3353672	6e-65	257
CP002797	SV	97.35	151	4	0	4834345	4834495	4192629	4192779	6e-65	257
CP002797	SV	85.38	253	29	7	992835	993083	1007765	1008013	2e-64	255
CP002797	SV	97.33	150	4	0	4954819	4954968	1487991	1487842	2e-64	255
CP002797	SV	96.15	156	6	0	958125	958280	4160201	4160356	2e-64	255
CP002797	SV	92.74	179	7	3	813024	813202	2276909	2276737	8e-64	254
CP002797	SV	91.01	189	15	2	2141152	2141339	2317622	2317809	8e-64	254
CP002797	SV	87.05	224	29	0	4682235	4682458	4956224	4956001	8e-64	254
CP002797	SV	82.64	311	31	10	271217	271523	5083057	5082766	8e-64	254
CP002797	SV	93.49	169	11	0	2250101	2250269	924137	924305	3e-63	252
CP002797	SV	87.50	216	25	2	990893	991107	1007595	1007381	4e-62	248
CP002797	SV	97.26	146	4	0	1307413	1307558	2144151	2144006	4e-62	248
CP002797	SV	92.94	170	12	0	3066746	3066915	3253035	3253204	4e-62	248
CP002797	SV	92.94	170	12	0	3066633	3066802	3253261	3253430	4e-62	248
CP002797	SV	97.28	147	3	1	4878626	4878772	3723668	3723813	4e-62	248
CP002797	SV	92.18	179	8	3	813024	813202	4971666	4971494	4e-62	248
CP002797	SV	92.05	176	13	1	2597550	2597724	3288284	3288109	1e-61	246
CP002797	SV	95.45	154	7	0	2586292	2586445	3290146	3290299	1e-61	246
CP002797	SV	91.30	184	10	3	813019	813202	3354927	3354750	1e-61	246
CP002797	SV	100.00	133	0	0	4878772	4878904	4140211	4140079	1e-61	246
CP002797	SV	92.90	169	12	0	2597550	2597718	4140682	4140850	1e-61	246
CP002797	SV	89.74	195	17	3	4834345	4834537	4968905	4969098	1e-61	246
CP002797	SV	87.38	214	26	1	933359	933572	961835	961623	5e-61	244
CP002797	SV	95.42	153	7	0	2586293	2586445	2384715	2384867	5e-61	244
CP002797	SV	95.42	153	7	0	2586293	2586445	3288887	3288735	5e-61	244
CP002797	SV	92.49	173	10	3	3438647	3438816	4419748	4419576	5e-61	244
CP002797	SV	91.53	177	15	0	2089955	2090131	4961077	4961253	5e-61	244
CP002797	SV	100.00	131	0	0	4891683	4891813	1600700	1600830	2e-60	243
CP002797	SV	100.00	131	0	0	4954689	4954819	2164307	2164437	2e-60	243
CP002797	SV	94.84	155	8	0	4836506	4836660	2274530	2274684	2e-60	243
CP002797	SV	91.53	177	13	2	3520388	3520564	3718267	3718441	2e-60	243
CP002797	SV	96.60	147	3	2	4878626	4878772	4543741	4543597	2e-60	243
CP002797	SV	99.25	134	1	0	4878772	4878905	4953751	4953884	2e-60	243
CP002797	SV	88.61	202	17	4	2526579	2526778	2710907	2711104	6e-60	241
CP002797	SV	91.86	172	14	0	2597550	2597721	4953280	4953109	6e-60	241
CP002797	SV	99.24	132	1	0	4943214	4943345	394659	394528	2e-59	239
CP002797	SV	91.06	179	13	3	4947425	4947602	2169568	2169744	2e-59	239
CP002797	SV	92.31	169	12	1	2597550	2597718	2385318	2385485	2e-59	239
CP002797	SV	91.91	173	11	3	3438647	3438816	2897507	2897679	2e-59	239
CP002797	SV	92.73	165	12	0	2597550	2597714	3290750	3290914	2e-59	239
CP002797	SV	91.91	173	11	3	2727516	2727688	3718272	3718441	2e-59	239
CP002797	SV	88.78	196	21	1	2104467	2104662	4175331	4175137	2e-59	239
CP002797	SV	79.89	368	40	23	4836298	4836659	4969098	4969437	2e-59	239
CP002797	SV	95.95	148	3	3	4878626	4878772	243493	243348	8e-59	237
CP002797	SV	100.00	128	0	0	4879208	4879335	1601172	1601045	8e-59	237
CP002797	SV	93.17	161	11	0	1689400	1689560	1774449	1774609	8e-59	237
CP002797	SV	90.96	177	14	2	3438642	3438816	4548898	4548722	8e-59	237
CP002797	SV	88.29	205	12	8	2526459	2526656	2711027	2711226	3e-58	235
CP002797	SV	100.00	126	0	0	4962319	4962444	3288326	3288451	1e-57	233
CP002797	SV	100.00	126	0	0	4962319	4962444	3290708	3290583	1e-57	233
CP002797	SV	88.95	190	18	3	4656635	4656822	4960332	4960520	4e-57	231
CP002797	SV	94.12	153	8	1	2130975	2131127	4969988	4970139	4e-57	231
CP002797	SV	82.06	301	27	18	2141152	2141436	5082713	5083002	4e-57	231
CP002797	SV	93.04	158	10	1	271217	271374	579603	579447	1e-56	230
CP002797	SV	100.00	124	0	0	4954565	4954688	611826	611949	1e-56	230
CP002797	SV	88.54	192	18	4	271217	271405	5082856	5082666	1e-56	230
CP002797	SV	91.98	162	13	0	1689399	1689560	1774643	1774804	5e-56	228
CP002797	SV	94.04	151	7	1	4943067	4943215	2170366	2170516	5e-56	228
CP002797	SV	87.76	196	22	2	4690864	4691057	2254380	2254575	5e-56	228
CP002797	SV	100.00	122	0	0	4970506	4970627	2247211	2247090	2e-55	226
CP002797	SV	86.32	212	24	4	2930358	2930565	3099480	3099690	2e-55	226
CP002797	SV	99.19	124	1	0	4954565	4954688	611324	611447	6e-55	224
CP002797	SV	100.00	121	0	0	4894660	4894780	1295279	1295159	6e-55	224
CP002797	SV	83.61	238	39	0	1310004	1310241	2141678	2141441	6e-55	224
CP002797	SV	83.61	238	39	0	1310193	1310430	2141867	2141630	6e-55	224
CP002797	SV	100.00	121	0	0	4961051	4961171	2959165	2959045	6e-55	224
CP002797	SV	75.55	458	108	4	4955247	4955702	961048	960593	2e-54	222
CP002797	SV	85.51	214	30	1	933228	933440	961704	961491	2e-54	222
CP002797	SV	96.30	135	4	1	4291976	4292110	3718441	3718308	8e-54	220
CP002797	SV	96.30	135	4	1	4025209	4025343	3718441	3718308	8e-54	220
CP002797	SV	96.30	135	4	1	3438928	3439062	3718308	3718441	8e-54	220
CP002797	SV	96.30	135	4	1	3438683	3438816	3718553	3718687	8e-54	220
CP002797	SV	96.30	135	4	1	3438683	3438816	4305221	4305087	8e-54	220
CP002797	SV	96.30	135	4	1	3438683	3438816	4589033	4588899	8e-54	220
CP002797	SV	92.76	152	11	0	4970627	4970778	4971192	4971041	8e-54	220
CP002797	SV	98.39	124	2	0	4961048	4961171	2959029	2958906	3e-53	219
CP002797	SV	96.24	133	5	0	2122672	2122804	4192253	4192385	3e-53	219
CP002797	SV	96.24	133	5	0	2122672	2122804	4968529	4968661	3e-53	219
CP002797	SV	100.00	117	0	0	4890003	4890119	789115	789231	1e-52	217
CP002797	SV	100.00	117	0	0	4898184	4898300	792987	793103	1e-52	217
CP002797	SV	93.20	147	10	0	916957	917103	1488135	1487989	1e-52	217
CP002797	SV	100.00	117	0	0	4971139	4971255	2176301	2176417	1e-52	217
CP002797	SV	85.58	208	29	1	2216976	2217183	2394132	2394338	1e-52	217
CP002797	SV	85.58	208	29	1	2213164	2213370	2397944	2398151	1e-52	217
CP002797	SV	93.84	146	6	2	2788761	2788905	2958800	2958943	1e-52	217
CP002797	SV	95.56	135	5	1	3438683	3438816	248611	248477	4e-52	215
CP002797	SV	93.71	143	9	0	4964736	4964878	958219	958077	4e-52	215
CP002797	SV	96.21	132	4	1	4954689	4954819	1456188	1456057	4e-52	215
CP002797	SV	96.18	131	5	0	4891683	4891813	1600112	1600242	4e-52	215
CP002797	SV	93.15	146	10	0	4873454	4873599	3354297	3354442	4e-52	215
CP002797	SV	95.56	135	5	1	221815	221949	3718441	3718308	4e-52	215
CP002797	SV	98.36	122	2	0	4954443	4954564	4140637	4140516	4e-52	215
CP002797	SV	95.52	134	5	1	4878497	4878630	3718441	3718309	1e-51	213
CP002797	SV	88.27	179	17	3	1309510	1309685	2142429	2142252	5e-51	211
CP002797	SV	96.83	126	4	0	4962319	4962444	2385276	2385151	5e-51	211
CP002797	SV	99.15	118	0	1	4898184	4898300	2711149	2711266	5e-51	211
CP002797	SV	95.45	132	6	0	4126124	4126255	4466445	4466576	5e-51	211
CP002797	SV	95.45	132	6	0	4126032	4126163	4466537	4466668	5e-51	211
CP002797	SV	93.62	141	9	0	812878	813018	4971727	4971587	5e-51	211
CP002797	SV	80.79	302	30	19	2141152	2141436	5082612	5082902	5e-51	211
CP002797	SV	83.53	249	18	13	2141152	2141384	5082814	5083055	5e-51	211
CP002797	SV	99.15	117	0	1	4898184	4898300	792782	792897	2e-50	209
CP002797	SV	100.00	113	0	0	4961059	4961171	2959298	2959186	2e-50	209
CP002797	SV	94.78	134	7	0	4878773	4878906	3290278	3290145	2e-50	209
CP002797	SV	97.54	122	3	0	4954443	4954564	4953325	4953446	2e-50	209
CP002797	SV	92.96	142	10	0	4950495	4950636	4970753	4970612	6e-50	207
CP002797	SV	100.00	111	0	0	1307191	1307301	1479361	1479471	2e-49	206
CP002797	SV	100.00	111	0	0	1307301	1307411	2144006	2143896	2e-49	206
CP002797	SV	99.13	115	0	1	4954074	4954188	2145888	2145775	2e-49	206
CP002797	SV	92.91	141	10	0	812878	813018	2276970	2276830	2e-49	206
CP002797	SV	94.70	132	7	0	4878773	4878904	2384846	2384715	2e-49	206
CP002797	SV	94.70	132	7	0	4878773	4878904	3288756	3288887	2e-49	206
CP002797	SV	92.47	146	7	4	4873454	4873599	4194538	4194679	2e-49	206
CP002797	SV	92.91	141	10	0	812878	813018	4195226	4195086	2e-49	206
CP002797	SV	100.00	110	0	0	4970779	4970888	1294279	1294388	8e-49	204
CP002797	SV	94.66	131	7	0	4891683	4891813	1599818	1599948	8e-49	204
CP002797	SV	94.66	131	7	0	4891683	4891813	1600406	1600536	8e-49	204
CP002797	SV	95.31	128	6	0	4879208	4879335	1601466	1601339	8e-49	204
CP002797	SV	90.32	155	15	0	3859259	3859413	4064244	4064398	8e-49	204
CP002797	SV	90.32	155	15	0	3859112	3859266	4064391	4064545	8e-49	204
CP002797	SV	99.11	112	1	0	2526780	2526891	793299	793410	3e-48	202
CP002797	SV	100.00	109	0	0	4896818	4896926	1600256	1600148	3e-48	202
CP002797	SV	99.11	112	1	0	741678	741789	2711229	2711340	3e-48	202
CP002797	SV	95.24	126	5	1	3051008	3051132	814901	815026	4e-47	198
CP002797	SV	93.89	131	8	0	4891683	4891813	1599524	1599654	4e-47	198
CP002797	SV	94.53	128	7	0	4879208	4879335	1599996	1599869	4e-47	198
CP002797	SV	94.53	128	7	0	4879208	4879335	1600584	1600457	4e-47	198
CP002797	SV	92.14	140	11	0	4894520	4894659	1602252	1602113	4e-47	198
CP002797	SV	95.24	126	5	1	763280	763405	3237313	3237437	4e-47	198
CP002797	SV	95.20	125	6	0	4898753	4898877	3558819	3558943	4e-47	198
CP002797	SV	99.10	111	0	1	4954184	4954294	4958358	4958249	4e-47	198
CP002797	SV	95.20	125	6	0	4898753	4898877	5008141	5008017	4e-47	198
CP002797	SV	91.55	142	12	0	1112363	1112504	1127649	1127790	1e-46	196
CP002797	SV	91.55	142	12	0	1112262	1112403	1127750	1127891	1e-46	196
CP002797	SV	97.39	115	3	0	1436298	1436412	2178312	2178198	1e-46	196
CP002797	SV	95.16	124	6	0	3289806	3289929	4943651	4943774	1e-46	196
CP002797	SV	88.34	163	18	1	958122	958283	2239374	2239536	5e-46	195
CP002797	SV	93.75	128	8	0	4879208	4879335	1600290	1600163	2e-45	193
CP002797	SV	93.13	131	9	0	4891683	4891813	1600994	1601124	2e-45	193
CP002797	SV	93.13	131	9	0	4891683	4891813	1601288	1601418	2e-45	193
CP002797	SV	93.75	128	8	0	4879208	4879335	1601967	1601840	2e-45	193
CP002797	SV	89.47	152	16	0	4970627	4970778	2276435	2276284	2e-45	193
CP002797	SV	96.55	116	4	0	4832415	4832530	3253315	3253430	2e-45	193
CP002797	SV	92.54	134	10	0	2122671	2122804	3348860	3348993	2e-45	193
CP002797	SV	93.08	130	9	0	4689177	4689306	2252236	2252365	6e-45	191
CP002797	SV	100.00	103	0	0	4961649	4961751	3294409	3294511	6e-45	191
CP002797	SV	95.08	122	5	1	2097909	2098030	3344968	3345088	6e-45	191
CP002797	SV	93.08	130	9	0	2102323	2102452	4177018	4176889	6e-45	191
CP002797	SV	95.73	117	5	0	4971139	4971255	1440139	1440023	2e-44	189
CP002797	SV	93.65	126	8	0	4962319	4962444	4140640	4140515	2e-44	189
CP002797	SV	95.00	120	6	0	2131967	2132086	4194159	4194278	2e-44	189
CP002797	SV	100.00	102	0	0	4894418	4894519	4971078	4970977	2e-44	189
CP002797	SV	100.00	101	0	0	4884385	4884485	4692904	4692804	8e-44	187
CP002797	SV	94.26	122	7	0	4970506	4970627	4959883	4959762	8e-44	187
CP002797	SV	88.89	153	14	3	271370	271520	288662	288511	3e-43	185
CP002797	SV	97.25	109	3	0	1307303	1307411	1479363	1479471	3e-43	185
CP002797	SV	99.04	104	0	1	4834247	4834349	2138766	2138663	3e-43	185
CP002797	SV	97.25	109	3	0	1307193	1307301	2144004	2143896	3e-43	185
CP002797	SV	98.11	106	2	0	4894414	4894519	3354338	3354233	3e-43	185
CP002797	SV	95.65	115	4	1	4954074	4954188	1294279	1294392	1e-42	183
CP002797	SV	92.86	126	9	0	4962319	4962444	4953322	4953447	1e-42	183
CP002797	SV	93.44	122	8	0	4891683	4891804	1602377	1602498	4e-42	182
CP002797	SV	96.36	110	4	0	4970779	4970888	2145888	2145779	4e-42	182
CP002797	SV	99.01	101	1	0	2068497	2068597	2180699	2180799	4e-42	182
CP002797	SV	99.01	101	1	0	2026279	2026379	2224824	2224924	4e-42	182
CP002797	SV	89.04	146	16	0	4873454	4873599	2276284	2276429	4e-42	182
CP002797	SV	96.33	109	4	0	1317287	1317395	1256589	1256697	1e-41	180
CP002797	SV	93.44	122	6	2	4894660	4894780	1478395	1478275	1e-41	180
CP002797	SV	97.17	106	3	0	4896818	4896923	1600844	1600739	1e-41	180
CP002797	SV	95.54	112	5	0	2026279	2026390	2220714	2220603	1e-41	180
CP002797	SV	100.00	97	0	0	4506412	4506508	5007344	5007440	1e-41	180
CP002797	SV	87.04	162	17	4	271222	271380	5082750	5082590	1e-41	180
CP002797	SV	88.97	145	15	1	1445397	1445541	1488177	1488320	5e-41	178
CP002797	SV	88.97	145	15	1	4964920	4965063	1489226	1489370	5e-41	178
CP002797	SV	97.14	105	3	0	4884486	4884590	4140343	4140239	5e-41	178
CP002797	SV	95.45	110	5	0	4896818	4896927	1601138	1601029	2e-40	176
CP002797	SV	100.00	95	0	0	3588723	3588817	2104176	2104270	2e-40	176
CP002797	SV	97.12	104	3	0	2068497	2068600	2220714	2220611	2e-40	176
CP002797	SV	92.68	123	8	1	2097908	2098030	2262998	2263119	2e-40	176
CP002797	SV	85.98	164	23	0	3112859	3113022	3380030	3380193	2e-40	176
CP002797	SV	98.02	101	2	0	4884385	4884485	4692790	4692690	2e-40	176
CP002797	SV	90.00	140	9	3	4657167	4657301	4960951	4961090	2e-40	176
CP002797	SV	84.36	179	27	1	1309507	1309685	1482897	1483074	7e-40	174
CP002797	SV	98.00	100	2	0	3581039	3581138	2103785	2103884	7e-40	174
CP002797	SV	90.84	131	10	2	3853878	3854008	5082874	5083002	7e-40	174
CP002797	SV	89.29	140	10	3	2089424	2089563	2248193	2248327	8e-39	171
CP002797	SV	91.80	122	10	0	4954443	4954564	3288329	3288450	8e-39	171
CP002797	SV	91.80	122	10	0	4954443	4954564	3290705	3290584	8e-39	171
CP002797	SV	86.88	160	11	7	4758682	4758839	5074576	5074727	8e-39	171
CP002797	SV	83.80	179	28	1	4962143	4962320	1296437	1296615	3e-38	169
CP002797	SV	80.15	262	23	12	1689399	1689657	1774544	1774779	3e-38	169
CP002797	SV	91.74	121	10	0	4894660	4894780	2144888	2145008	3e-38	169
CP002797	SV	92.50	120	6	3	2068514	2068630	2222431	2222550	3e-38	169
CP002797	SV	92.50	120	6	3	2066104	2066223	2224841	2224957	3e-38	169
CP002797	SV	89.63	135	10	4	235106	235238	5082867	5082999	3e-38	169
CP002797	SV	88.11	143	14	3	271181	271323	299601	299740	1e-37	167
CP002797	SV	84.21	171	27	0	4962737	4962907	959422	959592	1e-37	167
CP002797	SV	84.07	182	20	8	2162407	2162583	2430986	2431163	1e-37	167
CP002797	SV	95.24	105	5	0	4884486	4884590	4953619	4953723	1e-37	167
CP002797	SV	94.59	111	1	3	4672042	4672152	4958290	4958395	1e-37	167
CP002797	SV	90.98	122	11	0	271399	271520	299483	299604	4e-37	165
CP002797	SV	95.19	104	5	0	1275755	1275858	1466205	1466308	4e-37	165
CP002797	SV	84.12	170	27	0	4957348	4957517	1486620	1486789	4e-37	165
CP002797	SV	100.00	89	0	0	4758868	4758956	4340215	4340127	4e-37	165
CP002797	SV	100.00	89	0	0	4758867	4758955	5074455	5074543	4e-37	165
CP002797	SV	100.00	89	0	0	4758682	4758770	5074691	5074779	4e-37	165
CP002797	SV	100.00	89	0	0	4060286	4060374	5074780	5074692	4e-37	165
CP002797	SV	83.08	195	18	10	2141152	2141339	265190	265376	1e-36	163
CP002797	SV	98.90	91	1	0	4890210	4890300	611949	611859	1e-36	163
CP002797	SV	93.58	109	7	0	4896818	4896926	1599668	1599560	1e-36	163
CP002797	SV	85.71	154	22	0	4962167	4962320	2142405	2142252	1e-36	163
CP002797	SV	84.12	170	26	1	809862	810030	2279005	2278836	1e-36	163
CP002797	SV	100.00	88	0	0	3785558	3785645	3990982	3991069	1e-36	163
CP002797	SV	100.00	88	0	0	4758683	4758770	4340215	4340128	1e-36	163
CP002797	SV	100.00	88	0	0	4060287	4060374	5074543	5074456	1e-36	163
CP002797	SV	98.90	91	0	1	4961048	4961137	2958890	2958800	5e-36	161
CP002797	SV	100.00	86	0	0	4952656	4952741	2176052	2175967	2e-35	159
CP002797	SV	96.84	95	3	0	4950491	4950585	3354013	3353919	2e-35	159
CP002797	SV	87.68	138	16	1	3933233	3933370	4927727	4927863	2e-35	159
CP002797	SV	98.88	89	1	0	4758866	4758954	5074575	5074663	2e-35	159
CP002797	SV	98.86	88	1	0	2066108	2066195	2180719	2180806	7e-35	158
CP002797	SV	100.00	85	0	0	2066108	2066192	2220694	2220610	7e-35	158
CP002797	SV	98.86	88	1	0	2026299	2026386	2222435	2222522	7e-35	158
CP002797	SV	95.88	97	4	0	4894423	4894519	2276316	2276220	7e-35	158
CP002797	SV	87.41	143	11	3	4135040	4135181	4432517	4432381	7e-35	158
CP002797	SV	87.41	143	11	3	4093781	4093917	4475594	4475453	7e-35	158
CP002797	SV	95.88	97	4	0	2087672	2087768	4959648	4959744	7e-35	158
CP002797	SV	88.15	135	13	3	238547	238679	5082869	5083002	7e-35	158
CP002797	SV	93.40	106	6	1	718623	718728	768502	768606	2e-34	156
CP002797	SV	93.40	106	6	1	718528	718632	768597	768702	2e-34	156
CP002797	SV	90.00	120	12	0	961935	962054	2277756	2277637	2e-34	156
CP002797	SV	92.66	109	7	1	4884483	4884590	2384983	2384875	2e-34	156
CP002797	SV	92.66	109	7	1	4884483	4884590	3288619	3288727	2e-34	156
CP002797	SV	92.66	109	7	1	4884483	4884590	3290415	3290307	2e-34	156
CP002797	SV	94.95	99	5	0	4666188	4666286	3323686	3323784	2e-34	156
CP002797	SV	95.83	96	4	0	4894424	4894519	4194569	4194474	2e-34	156
CP002797	SV	98.85	87	1	0	4060288	4060374	5074663	5074577	2e-34	156
CP002797	SV	92.52	107	8	0	141482	141588	160735	160841	8e-34	154
CP002797	SV	92.52	107	8	0	141216	141322	161001	161107	8e-34	154
CP002797	SV	90.00	120	10	2	238583	238700	265180	265299	8e-34	154
CP002797	SV	88.89	126	13	1	271181	271305	288633	288508	8e-34	154
CP002797	SV	100.00	83	0	0	4943215	4943297	394564	394482	8e-34	154
CP002797	SV	93.27	104	7	0	1275755	1275858	1466367	1466470	8e-34	154
CP002797	SV	86.43	140	19	0	4894520	4894659	1601457	1601318	8e-34	154
CP002797	SV	96.74	92	3	0	927507	927598	2164676	2164585	8e-34	154
CP002797	SV	77.71	314	28	21	271216	271523	2317761	2317484	8e-34	154
CP002797	SV	82.97	182	20	9	2250018	2250193	2338860	2339036	8e-34	154
CP002797	SV	89.34	122	13	0	4954443	4954564	2385273	2385152	8e-34	154
CP002797	SV	96.74	92	3	0	4666287	4666378	3323939	3324030	8e-34	154
CP002797	SV	82.22	180	31	1	2081089	2081267	3325020	3324841	8e-34	154
CP002797	SV	89.34	122	13	0	4970506	4970627	3339100	3338979	8e-34	154
CP002797	SV	89.34	122	13	0	4970506	4970627	4183426	4183305	8e-34	154
CP002797	SV	94.95	99	4	1	4884385	4884483	4693017	4692920	8e-34	154
CP002797	SV	84.81	158	19	4	238547	238700	5082768	5082924	8e-34	154
CP002797	SV	81.96	194	21	10	2141153	2141339	579464	579650	3e-33	152
CP002797	SV	92.45	106	8	0	4896818	4896923	1599962	1599857	3e-33	152
CP002797	SV	92.45	106	8	0	4896818	4896923	1600550	1600445	3e-33	152
CP002797	SV	100.00	82	0	0	2523680	2523761	2708013	2708094	3e-33	152
CP002797	SV	100.00	82	0	0	2523565	2523646	2708128	2708209	3e-33	152
CP002797	SV	100.00	82	0	0	2912864	2912945	3083598	3083679	3e-33	152
CP002797	SV	90.43	115	11	0	962851	962965	4974549	4974435	3e-33	152
CP002797	SV	82.26	186	22	7	271222	271405	394658	394482	1e-32	150
CP002797	SV	86.71	143	9	6	4943215	4943349	5082951	5082811	1e-32	150
CP002797	SV	86.71	143	9	6	4943215	4943349	5083052	5082912	1e-32	150
CP002797	SV	81.58	190	26	5	656386	656572	706268	706451	4e-32	148
CP002797	SV	100.00	80	0	0	2912974	2913053	3083378	3083457	4e-32	148
CP002797	SV	84.31	153	22	2	4680733	4680884	4159664	4159815	4e-32	148
CP002797	SV	79.91	229	24	9	271298	271523	5083076	5082867	4e-32	148
CP002797	SV	81.44	194	22	11	4636582	4636766	579464	579652	1e-31	147
CP002797	SV	95.60	91	4	0	656906	656996	706176	706266	1e-31	147
CP002797	SV	95.60	91	4	0	656621	656711	706570	706660	1e-31	147
CP002797	SV	100.00	79	0	0	2526579	2526657	792987	793065	1e-31	147
CP002797	SV	97.65	85	2	0	3516802	3516886	1410598	1410682	1e-31	147
CP002797	SV	97.65	85	2	0	2563502	2563586	2747838	2747922	1e-31	147
CP002797	SV	97.65	85	2	0	2563402	2563486	2747938	2748022	1e-31	147
CP002797	SV	100.00	79	0	0	2788622	2788700	2959220	2959298	1e-31	147
CP002797	SV	97.65	85	2	0	1408792	1408876	4552484	4552400	1e-31	147
CP002797	SV	100.00	79	0	0	1996857	1996935	4807193	4807115	1e-31	147
CP002797	SV	100.00	79	0	0	1996857	1996935	4807305	4807227	1e-31	147
CP002797	SV	100.00	78	0	0	741678	741755	793066	793143	5e-31	145
CP002797	SV	90.74	108	10	0	1266031	1266138	2163851	2163744	5e-31	145
CP002797	SV	100.00	78	0	0	741285	741362	2711027	2711104	5e-31	145
CP002797	SV	100.00	78	0	0	4898184	4898261	2711027	2711104	5e-31	145
CP002797	SV	98.77	81	1	0	3335559	3335639	3083680	3083600	5e-31	145
CP002797	SV	100.00	78	0	0	4539085	4539162	4807115	4807192	5e-31	145
CP002797	SV	100.00	78	0	0	1996858	1996935	4807415	4807338	5e-31	145
CP002797	SV	100.00	78	0	0	4538974	4539051	4807338	4807415	5e-31	145
CP002797	SV	81.25	192	24	9	4636582	4636764	5082613	5082801	5e-31	145
CP002797	SV	81.25	192	24	9	4636582	4636764	5082714	5082902	5e-31	145
CP002797	SV	100.00	77	0	0	230222	230298	248659	248735	2e-30	143
CP002797	SV	100.00	77	0	0	221997	222073	256884	256960	2e-30	143
CP002797	SV	100.00	77	0	0	4025391	4025467	256884	256960	2e-30	143
CP002797	SV	81.12	196	22	11	2141249	2141437	265190	265377	2e-30	143
CP002797	SV	76.67	300	45	14	2141152	2141437	579563	579851	2e-30	143
CP002797	SV	98.77	81	0	1	656495	656574	705937	706017	2e-30	143
CP002797	SV	98.77	81	0	1	656382	656462	706050	706129	2e-30	143
CP002797	SV	100.00	77	0	0	741568	741644	792670	792746	2e-30	143
CP002797	SV	100.00	77	0	0	2526579	2526655	792782	792858	2e-30	143
CP002797	SV	93.68	95	6	0	951351	951445	2142154	2142060	2e-30	143
CP002797	SV	100.00	77	0	0	4898183	4898259	2710906	2710982	2e-30	143
CP002797	SV	83.75	160	16	9	741491	741644	2711149	2711304	2e-30	143
CP002797	SV	100.00	77	0	0	3335563	3335639	3083456	3083380	2e-30	143
CP002797	SV	100.00	77	0	0	3335563	3335639	3083566	3083490	2e-30	143
CP002797	SV	100.00	77	0	0	2912976	2913052	3615219	3615143	2e-30	143
CP002797	SV	100.00	77	0	0	2912866	2912942	3615219	3615143	2e-30	143
CP002797	SV	94.57	92	5	0	4950495	4950586	4194250	4194159	2e-30	143
CP002797	SV	100.00	77	0	0	230222	230298	4305269	4305345	2e-30	143
CP002797	SV	83.54	158	21	4	238547	238700	5082667	5082823	2e-30	143
CP002797	SV	81.15	191	25	8	4636582	4636764	5082815	5083002	2e-30	143
CP002797	SV	83.43	169	13	10	2141152	2141312	5082915	5083076	2e-30	143
CP002797	SV	80.93	194	23	10	4636582	4636766	579564	579752	7e-30	141
CP002797	SV	98.75	80	0	1	741675	741753	792667	792746	7e-30	141
CP002797	SV	100.00	76	0	0	2526780	2526855	792671	792746	7e-30	141
CP002797	SV	100.00	76	0	0	2526459	2526534	792782	792857	7e-30	141
CP002797	SV	100.00	76	0	0	741678	741753	792860	792935	7e-30	141
CP002797	SV	100.00	76	0	0	2526459	2526534	792987	793062	7e-30	141
CP002797	SV	100.00	76	0	0	741364	741439	793190	793265	7e-30	141
CP002797	SV	100.00	76	0	0	2526780	2526855	793190	793265	7e-30	141
CP002797	SV	100.00	76	0	0	741364	741439	793299	793374	7e-30	141
CP002797	SV	100.00	76	0	0	741569	741644	793299	793374	7e-30	141
CP002797	SV	96.47	85	3	0	4952657	4952741	1440389	1440473	7e-30	141
CP002797	SV	76.47	272	57	7	1305370	1305639	1477725	1477991	7e-30	141
CP002797	SV	89.91	109	11	0	4896818	4896926	1601432	1601324	7e-30	141
CP002797	SV	100.00	76	0	0	4539085	4539160	2086277	2086202	7e-30	141
CP002797	SV	100.00	76	0	0	4538974	4539049	2086277	2086202	7e-30	141
CP002797	SV	100.00	76	0	0	741285	741360	2710907	2710982	7e-30	141
CP002797	SV	100.00	76	0	0	2526701	2526776	2710907	2710982	7e-30	141
CP002797	SV	100.00	76	0	0	2526459	2526534	2711149	2711224	7e-30	141
CP002797	SV	96.47	85	3	0	3264015	3264099	2747937	2748021	7e-30	141
CP002797	SV	96.47	85	3	0	2563501	2563585	3533028	3533112	7e-30	141
CP002797	SV	77.19	285	37	14	2441186	2441449	4906783	4906506	7e-30	141
CP002797	SV	91.35	104	7	1	4636680	4636781	4906506	4906609	7e-30	141
CP002797	SV	91.35	104	7	1	4636582	4636685	4906702	4906803	7e-30	141
CP002797	SV	85.40	137	18	2	958720	958855	4975577	4975442	7e-30	141
CP002797	SV	81.12	196	18	11	271215	271405	2317666	2317485	2e-29	139
CP002797	SV	88.14	118	12	2	2373111	2373227	2554456	2554572	2e-29	139
CP002797	SV	88.14	118	12	2	4971290	4971406	2554687	2554803	2e-29	139
CP002797	SV	80.71	197	22	12	2141249	2141436	5082612	5082801	2e-29	139
CP002797	SV	87.60	121	12	1	4890003	4890120	789193	789313	9e-29	137
CP002797	SV	85.94	128	18	0	1987514	1987641	1281125	1280998	9e-29	137
CP002797	SV	85.94	128	18	0	1253005	1253132	2060162	2060035	9e-29	137
CP002797	SV	93.48	92	6	0	4832474	4832565	3253035	3253126	9e-29	137
CP002797	SV	80.32	188	32	5	4696831	4697015	3348217	3348402	9e-29	137
CP002797	SV	95.35	86	4	0	3785560	3785645	3991467	3991552	9e-29	137
CP002797	SV	71.27	616	155	19	4687023	4687627	4173585	4172981	9e-29	137
CP002797	SV	89.09	110	12	0	2122562	2122671	4969285	4969394	9e-29	137
CP002797	SV	81.48	189	15	9	718540	718711	5082851	5082666	9e-29	137
CP002797	SV	93.48	92	5	1	4506417	4506508	4944441	4944351	3e-28	135
CP002797	SV	79.90	199	26	10	2141152	2141343	579763	579954	1e-27	134
CP002797	SV	83.66	153	13	5	3063415	3063555	623581	623733	1e-27	134
CP002797	SV	90.20	102	10	0	2441350	2441451	2622918	2623019	1e-27	134
CP002797	SV	90.20	102	10	0	2441168	2441269	2623100	2623201	1e-27	134
CP002797	SV	95.24	84	4	0	3264016	3264099	2747838	2747921	1e-27	134
CP002797	SV	83.66	153	13	5	576821	576973	3249817	3249957	1e-27	134
CP002797	SV	100.00	72	0	0	962050	962121	3356365	3356294	1e-27	134
CP002797	SV	95.24	84	4	0	2563402	2563485	3533029	3533112	1e-27	134
CP002797	SV	86.29	124	16	1	4330194	4330316	4466545	4466668	1e-27	134
CP002797	SV	86.29	124	16	1	4126132	4126255	4627738	4627860	1e-27	134
CP002797	SV	82.39	159	20	7	238547	238700	579517	579672	4e-27	132
CP002797	SV	80.00	195	25	10	2141152	2141339	579663	579850	4e-27	132
CP002797	SV	83.89	149	12	9	4624625	4624762	623733	623586	4e-27	132
CP002797	SV	80.57	175	30	4	2141208	2141381	768685	768514	4e-27	132
CP002797	SV	80.57	175	30	4	718540	718711	2317754	2317581	4e-27	132
CP002797	SV	94.19	86	5	0	3525915	3526000	4552958	4552873	4e-27	132
CP002797	SV	83.89	149	12	9	576826	576973	4892978	4892841	4e-27	132
CP002797	SV	97.44	78	1	1	4653945	4654021	4942462	4942385	4e-27	132
CP002797	SV	79.90	194	25	10	4636582	4636766	579664	579852	1e-26	130
CP002797	SV	79.90	194	25	10	4636582	4636766	579764	579952	1e-26	130
CP002797	SV	79.90	194	25	10	2141151	2141339	4906602	4906786	1e-26	130
CP002797	SV	80.85	188	17	9	718540	718711	5083052	5082868	1e-26	130
CP002797	SV	91.40	93	8	0	237840	237932	265243	265335	5e-26	128
CP002797	SV	80.12	171	34	0	2717568	2717738	995846	996016	5e-26	128
CP002797	SV	84.29	140	12	5	271222	271358	2317561	2317429	5e-26	128
CP002797	SV	79.59	196	26	10	4636578	4636764	2317522	2317712	5e-26	128
CP002797	SV	80.23	172	32	2	981202	981372	2887558	2887728	5e-26	128
CP002797	SV	98.61	72	1	0	962050	962121	4195970	4195899	5e-26	128
CP002797	SV	85.48	124	17	1	4330194	4330316	4466453	4466576	5e-26	128
CP002797	SV	85.48	124	17	1	4126040	4126163	4627738	4627860	5e-26	128
CP002797	SV	89.32	103	10	1	4614673	4614775	4627760	4627861	5e-26	128
CP002797	SV	96.15	78	3	0	4395052	4395129	4692625	4692702	5e-26	128
CP002797	SV	89.32	103	10	1	4330216	4330317	4882889	4882991	5e-26	128
CP002797	SV	100.00	69	0	0	4954184	4954252	4933352	4933284	5e-26	128
CP002797	SV	84.67	137	10	7	2141207	2141336	261768	261900	2e-25	126
CP002797	SV	81.76	159	21	7	238547	238700	579717	579872	2e-25	126
CP002797	SV	87.39	111	12	2	4203025	4203134	623703	623594	2e-25	126
CP002797	SV	82.86	140	24	0	4894520	4894659	1601163	1601024	2e-25	126
CP002797	SV	82.19	146	26	0	1554119	1554264	1601069	1601214	2e-25	126
CP002797	SV	82.19	146	26	0	1554119	1554264	1601363	1601508	2e-25	126
CP002797	SV	84.78	138	8	7	235106	235238	2317580	2317709	2e-25	126
CP002797	SV	85.19	135	7	9	3853878	3854008	2317587	2317712	2e-25	126
CP002797	SV	85.19	135	7	9	2141214	2141339	4058729	4058859	2e-25	126
CP002797	SV	87.50	112	10	3	576834	576943	4512639	4512530	2e-25	126
CP002797	SV	94.94	79	4	0	238547	238625	264503	264581	7e-25	124
CP002797	SV	83.57	140	16	6	271269	271405	265378	265243	7e-25	124
CP002797	SV	84.29	140	8	8	4943215	4943346	2317561	2317428	7e-25	124
CP002797	SV	83.69	141	13	7	271269	271406	4906788	4906655	7e-25	124
CP002797	SV	84.56	136	9	7	1132844	1132968	5082768	5082902	7e-25	124
CP002797	SV	91.95	87	7	0	3853869	3853955	299610	299524	2e-24	122
CP002797	SV	87.16	109	13	1	4953965	4954073	1478852	1478959	2e-24	122
CP002797	SV	84.06	138	10	8	238547	238679	2317582	2317712	2e-24	122
CP002797	SV	83.11	148	11	7	718535	718671	5082756	5082612	2e-24	122
CP002797	SV	91.11	90	6	2	1132881	1132969	579563	579651	9e-24	121
CP002797	SV	81.01	158	24	6	238547	238700	579617	579772	9e-24	121
CP002797	SV	84.38	128	14	4	3761215	3761337	623605	623731	9e-24	121
CP002797	SV	83.82	136	13	6	4636633	4636764	768686	768556	9e-24	121
CP002797	SV	84.09	132	13	8	2141209	2141339	1148231	1148355	9e-24	121
CP002797	SV	82.14	140	25	0	4894520	4894659	1599693	1599554	9e-24	121
CP002797	SV	100.00	65	0	0	4961687	4961751	2248945	2248881	9e-24	121
CP002797	SV	100.00	65	0	0	4855697	4855761	2248881	2248945	9e-24	121
CP002797	SV	84.09	132	13	8	1132844	1132968	2317582	2317712	9e-24	121
CP002797	SV	88.24	102	10	2	3649513	3649614	2832273	2832174	9e-24	121
CP002797	SV	100.00	65	0	0	2093309	2093373	3294511	3294447	9e-24	121
CP002797	SV	88.24	102	10	2	2662184	2662283	3882565	3882464	9e-24	121
CP002797	SV	84.38	128	14	4	576845	576971	3966846	3966968	9e-24	121
CP002797	SV	83.82	136	13	6	718582	718712	4906786	4906655	9e-24	121
CP002797	SV	78.77	179	36	2	3492732	3492909	490901	490724	3e-23	119
CP002797	SV	88.12	101	10	2	1150859	1150958	623604	623703	3e-23	119
CP002797	SV	88.12	101	10	2	576844	576943	1173784	1173883	3e-23	119
CP002797	SV	88.66	97	11	0	1689561	1689657	1774392	1774488	3e-23	119
CP002797	SV	78.77	179	36	2	456748	456925	4576264	4576441	3e-23	119
CP002797	SV	79.79	188	19	8	718540	718711	5082951	5082767	3e-23	119
CP002797	SV	91.95	87	2	4	245109	245192	261853	261769	1e-22	117
CP002797	SV	91.95	87	2	4	235107	235191	271889	271806	1e-22	117
CP002797	SV	74.65	288	62	8	1302609	1302892	1475061	1475341	1e-22	117
CP002797	SV	83.33	138	11	8	238547	238679	2317486	2317616	1e-22	117
CP002797	SV	93.67	79	4	1	4680388	4680465	3336529	3336607	1e-22	117
CP002797	SV	91.76	85	6	1	3516522	3516606	3718464	3718547	1e-22	117
CP002797	SV	93.59	78	5	0	271222	271299	4058806	4058729	1e-22	117
CP002797	SV	91.76	85	6	1	3438839	3438922	4552764	4552680	1e-22	117
CP002797	SV	89.47	95	7	3	237840	237932	5082868	5082961	1e-22	117
CP002797	SV	83.70	135	11	6	1132844	1132968	5082869	5083002	1e-22	117
CP002797	SV	95.83	72	2	1	4953143	4953214	245088	245018	4e-22	115
CP002797	SV	82.84	134	17	4	235107	235240	394482	394609	4e-22	115
CP002797	SV	78.46	195	28	8	2141250	2141437	579464	579651	4e-22	115
CP002797	SV	80.82	146	28	0	1554119	1554264	1599893	1600038	4e-22	115
CP002797	SV	82.35	136	21	3	718540	718673	2317561	2317427	4e-22	115
CP002797	SV	83.46	133	13	5	3853878	3854008	2317491	2317616	4e-22	115
CP002797	SV	89.13	92	10	0	2141152	2141243	2317718	2317809	4e-22	115
CP002797	SV	95.83	72	2	1	4945159	4945229	2901046	2900975	4e-22	115
CP002797	SV	95.83	72	2	1	4953143	4953214	3722075	3722145	4e-22	115
CP002797	SV	95.83	72	2	1	4945159	4945229	4301720	4301791	4e-22	115
CP002797	SV	95.83	72	2	1	4945159	4945229	4416209	4416280	4e-22	115
CP002797	SV	95.83	72	2	1	4953143	4953214	4545334	4545264	4e-22	115
CP002797	SV	95.83	72	2	1	4945159	4945229	4585532	4585603	4e-22	115
CP002797	SV	90.70	86	6	2	4135042	4135126	261853	261769	1e-21	113
CP002797	SV	83.08	130	16	6	3853878	3854005	261775	261900	1e-21	113
CP002797	SV	79.57	186	17	12	2141208	2141381	394482	394658	1e-21	113
CP002797	SV	84.82	112	17	0	4891683	4891794	1602083	1602194	1e-21	113
CP002797	SV	85.32	109	16	0	1309407	1309515	2143917	2143809	1e-21	113
CP002797	SV	83.08	130	16	6	235113	235238	4058729	4058856	1e-21	113
CP002797	SV	90.70	86	6	2	235107	235191	4475539	4475455	1e-21	113
CP002797	SV	83.09	136	11	7	1132844	1132968	5082667	5082801	1e-21	113
CP002797	SV	88.54	96	7	3	237840	237932	5082767	5082861	1e-21	113
CP002797	SV	84.48	116	15	3	576831	576944	233226	233340	5e-21	111
CP002797	SV	81.88	138	20	5	238547	238681	579817	579952	5e-21	111
CP002797	SV	84.48	116	15	3	209106	209220	623591	623704	5e-21	111
CP002797	SV	92.31	78	6	0	1722719	1722796	1807923	1808000	5e-21	111
CP002797	SV	92.31	78	6	0	1722638	1722715	1808004	1808081	5e-21	111
CP002797	SV	82.58	132	18	5	4325963	4326089	2317583	2317714	5e-21	111
CP002797	SV	92.41	79	4	2	4611441	4611518	4475532	4475455	5e-21	111
CP002797	SV	82.58	132	18	5	2141210	2141341	4623507	4623633	5e-21	111
CP002797	SV	92.41	79	4	2	4135042	4135119	4879734	4879657	5e-21	111
CP002797	SV	87.88	99	4	5	2141249	2141347	44779	44689	2e-20	110
CP002797	SV	85.85	106	12	3	514553	514656	288488	288592	2e-20	110
CP002797	SV	88.54	96	4	4	4614689	4614778	293689	293783	2e-20	110
CP002797	SV	89.01	91	6	2	2141249	2141339	440627	440713	2e-20	110
CP002797	SV	88.89	90	8	2	1132881	1132969	579763	579851	2e-20	110
CP002797	SV	78.87	194	17	10	271221	271408	768513	768688	2e-20	110
CP002797	SV	88.89	90	8	2	271270	271358	1148356	1148268	2e-20	110
CP002797	SV	82.03	128	23	0	4879208	4879335	1601760	1601633	2e-20	110
CP002797	SV	87.88	99	4	5	28502	28592	2317720	2317622	2e-20	110
CP002797	SV	89.01	91	6	2	406651	406737	2317622	2317712	2e-20	110
CP002797	SV	88.89	90	8	2	4391186	4391274	2491908	2491820	2e-20	110
CP002797	SV	75.77	227	49	5	926778	927001	3325932	3325709	2e-20	110
CP002797	SV	100.00	59	0	0	3785500	3785558	3991335	3991393	2e-20	110
CP002797	SV	86.14	101	14	0	4614674	4614774	4466476	4466576	2e-20	110
CP002797	SV	88.89	90	8	2	2310825	2310913	4688993	4688905	2e-20	110
CP002797	SV	86.14	101	14	0	4126063	4126163	4882890	4882990	2e-20	110
CP002797	SV	88.54	96	4	4	265387	265481	4882905	4882994	2e-20	110
CP002797	SV	92.50	80	1	3	4679619	4679693	4933394	4933315	2e-20	110
CP002797	SV	89.66	87	7	2	514573	514658	5082868	5082953	2e-20	110
CP002797	SV	87.37	95	11	1	514565	514659	264494	264587	7e-20	108
CP002797	SV	74.72	265	55	11	300012	300269	317444	317703	7e-20	108
CP002797	SV	74.72	265	55	11	289242	289501	328256	328513	7e-20	108
CP002797	SV	88.89	90	6	3	2356221	2356306	440498	440587	7e-20	108
CP002797	SV	87.37	95	11	1	237832	237925	548569	548663	7e-20	108
CP002797	SV	88.04	92	9	2	496391	496480	548570	548661	7e-20	108
CP002797	SV	89.53	86	8	1	1132885	1132969	579466	579551	7e-20	108
CP002797	SV	85.85	106	10	2	4278523	4278623	2317607	2317712	7e-20	108
CP002797	SV	81.95	133	18	6	3228001	3228132	2352493	2352366	7e-20	108
CP002797	SV	88.89	90	6	3	406522	406611	2537454	2537539	7e-20	108
CP002797	SV	81.95	133	18	6	2175913	2176040	3497145	3497014	7e-20	108
CP002797	SV	95.59	68	2	1	4684221	4684287	4156170	4156237	7e-20	108
CP002797	SV	85.85	106	10	2	2141234	2141339	4406660	4406760	7e-20	108
CP002797	SV	82.58	132	13	6	4325963	4326087	4906658	4906786	7e-20	108
CP002797	SV	88.89	90	7	3	1132881	1132968	5082612	5082700	7e-20	108
CP002797	SV	88.76	89	9	1	3605633	3605720	5082800	5082712	7e-20	108
CP002797	SV	88.76	89	9	1	3605633	3605720	5082901	5082813	7e-20	108
CP002797	SV	91.03	78	7	0	2523685	2523762	245299	245222	2e-19	106
CP002797	SV	89.53	86	6	3	271440	271523	261852	261768	2e-19	106
CP002797	SV	87.37	95	9	3	271212	271305	261861	261769	2e-19	106
CP002797	SV	89.53	86	5	4	271436	271520	271804	271886	2e-19	106
CP002797	SV	88.76	89	6	4	237836	237921	288504	288591	2e-19	106
CP002797	SV	87.37	95	9	3	235107	235199	299607	299514	2e-19	106
CP002797	SV	89.53	86	5	4	245107	245189	299638	299722	2e-19	106
CP002797	SV	89.53	86	6	3	235106	235190	299725	299642	2e-19	106
CP002797	SV	82.14	140	10	9	2141152	2141285	394528	394658	2e-19	106
CP002797	SV	90.36	83	5	3	4318141	4318222	768591	768511	2e-19	106
CP002797	SV	88.17	93	6	5	3853919	3854008	2317429	2317519	2e-19	106
CP002797	SV	91.03	78	7	0	4318142	4318219	2317485	2317562	2e-19	106
CP002797	SV	82.14	140	10	9	4943215	4943345	2317658	2317525	2e-19	106
CP002797	SV	82.01	139	11	8	4943215	4943345	2317754	2317622	2e-19	106
CP002797	SV	91.03	78	7	0	4945363	4945440	2708210	2708133	2e-19	106
CP002797	SV	91.03	78	7	0	3442239	3442316	2708133	2708210	2e-19	106
CP002797	SV	91.03	78	7	0	3523741	3523818	2708133	2708210	2e-19	106
CP002797	SV	91.03	78	7	0	218560	218637	2708210	2708133	2e-19	106
CP002797	SV	91.03	78	7	0	2523685	2523762	3721864	3721941	2e-19	106
CP002797	SV	84.26	108	17	0	3484571	3484678	3763915	3764022	2e-19	106
CP002797	SV	84.26	108	17	0	3484268	3484375	3764218	3764325	2e-19	106
CP002797	SV	96.88	64	1	1	3784986	3785048	3991099	3991162	2e-19	106
CP002797	SV	96.88	64	1	1	3784986	3785048	3991582	3991645	2e-19	106
CP002797	SV	85.29	102	15	0	4614673	4614774	4466567	4466668	2e-19	106
CP002797	SV	91.03	78	7	0	2523685	2523762	4545545	4545468	2e-19	106
CP002797	SV	90.36	83	5	3	718537	718617	4615766	4615685	2e-19	106
CP002797	SV	85.71	105	9	5	4126154	4126255	4882889	4882990	2e-19	106
CP002797	SV	90.91	77	7	0	2523570	2523646	245299	245223	9e-19	104
CP002797	SV	88.51	87	8	2	514572	514657	579515	579600	9e-19	104
CP002797	SV	81.48	135	18	5	1132840	1132968	768689	768556	9e-19	104
CP002797	SV	81.48	135	18	5	718582	718715	1148355	1148227	9e-19	104
CP002797	SV	80.00	140	28	0	4894520	4894659	1600281	1600142	9e-19	104
CP002797	SV	91.03	78	6	1	2025207	2025283	2138311	2138388	9e-19	104
CP002797	SV	86.87	99	5	5	28502	28592	2317527	2317429	9e-19	104
CP002797	SV	87.91	91	7	2	406651	406737	2317429	2317519	9e-19	104
CP002797	SV	90.91	77	7	0	4945364	4945440	2708094	2708018	9e-19	104
CP002797	SV	90.91	77	7	0	3442239	3442315	2708018	2708094	9e-19	104
CP002797	SV	90.91	77	7	0	3523741	3523817	2708018	2708094	9e-19	104
CP002797	SV	90.91	77	7	0	218561	218637	2708094	2708018	9e-19	104
CP002797	SV	90.91	77	7	0	2523570	2523646	3721864	3721940	9e-19	104
CP002797	SV	87.64	89	11	0	2131372	2131460	4194070	4194158	9e-19	104
CP002797	SV	90.91	77	7	0	2523570	2523646	4545545	4545469	9e-19	104
CP002797	SV	94.12	68	4	0	962050	962117	4975146	4975079	9e-19	104
CP002797	SV	89.41	85	5	3	237840	237921	5082666	5082749	9e-19	104
CP002797	SV	88.64	88	7	3	514573	514658	5082767	5082853	9e-19	104
CP002797	SV	87.37	95	6	6	4325996	4326087	5082911	5083002	9e-19	104
CP002797	SV	88.04	92	5	4	28506	28592	5083005	5082915	9e-19	104
CP002797	SV	88.64	88	7	3	514573	514658	5082968	5083054	9e-19	104
CP002797	SV	88.51	87	6	3	4330231	4330316	44779	44696	3e-18	102
CP002797	SV	77.08	192	35	7	4636582	4636767	265191	265379	3e-18	102
CP002797	SV	88.64	88	5	4	4135042	4135127	271806	271890	3e-18	102
CP002797	SV	81.82	132	14	7	3853875	3854005	394485	394607	3e-18	102
CP002797	SV	87.10	93	9	3	514566	514657	530359	530449	3e-18	102
CP002797	SV	88.37	86	8	2	271222	271306	548660	548576	3e-18	102
CP002797	SV	78.19	188	21	9	718540	718711	579699	579516	3e-18	102
CP002797	SV	78.42	190	17	10	718540	718711	579899	579716	3e-18	102
CP002797	SV	90.79	76	7	0	656498	656573	706268	706343	3e-18	102
CP002797	SV	89.87	79	8	0	656382	656460	706373	706451	3e-18	102
CP002797	SV	87.91	91	5	6	4636679	4636765	1148268	1148356	3e-18	102
CP002797	SV	81.29	139	14	9	238547	238680	2317679	2317810	3e-18	102
CP002797	SV	91.78	73	6	0	3228001	3228073	2352165	2352093	3e-18	102
CP002797	SV	88.51	87	6	3	3314347	3314433	2636057	2635975	3e-18	102
CP002797	SV	91.78	73	6	0	2175640	2175712	3497086	3497014	3e-18	102
CP002797	SV	88.51	87	6	3	2454225	2454307	3594013	3593927	3e-18	102
CP002797	SV	86.96	92	10	2	2141152	2141243	4058770	4058859	3e-18	102
CP002797	SV	89.16	83	7	2	4394960	4395040	4432432	4432514	3e-18	102
CP002797	SV	88.64	88	5	4	245109	245193	4475455	4475540	3e-18	102
CP002797	SV	90.79	76	7	0	4093834	4093909	4594304	4594379	3e-18	102
CP002797	SV	88.51	87	6	3	28509	28592	4627860	4627775	3e-18	102
CP002797	SV	89.16	83	7	2	4093832	4093914	4692874	4692954	3e-18	102
CP002797	SV	87.91	91	5	6	1132881	1132969	4906701	4906787	3e-18	102
CP002797	SV	87.64	89	10	1	3605633	3605720	5082699	5082611	3e-18	102
CP002797	SV	88.51	87	7	3	514573	514657	5082666	5082751	3e-18	102
CP002797	SV	87.64	89	9	2	3605633	3605720	5083001	5082914	3e-18	102
CP002797	SV	88.24	85	8	2	4213677	4213760	44696	44779	1e-17	100
CP002797	SV	88.37	86	7	3	4636678	4636761	82177	82261	1e-17	100
CP002797	SV	88.24	85	9	1	4943215	4943298	261852	261768	1e-17	100
CP002797	SV	89.02	82	7	2	4611438	4611518	261773	261853	1e-17	100
CP002797	SV	87.50	88	10	1	271322	271408	288592	288505	1e-17	100
CP002797	SV	77.83	212	13	15	2141207	2141388	299725	299518	1e-17	100
CP002797	SV	87.64	89	8	3	514569	514656	299610	299524	1e-17	100
CP002797	SV	90.67	75	7	0	656713	656787	705941	706015	1e-17	100
CP002797	SV	90.67	75	7	0	656713	656787	706053	706127	1e-17	100
CP002797	SV	90.67	75	7	0	4871711	4871785	2070226	2070152	1e-17	100
CP002797	SV	81.06	132	20	5	4325963	4326089	2317487	2317618	1e-17	100
CP002797	SV	88.24	85	8	2	4213676	4213759	2537537	2537454	1e-17	100
CP002797	SV	98.25	57	1	0	3785500	3785556	3990852	3990908	1e-17	100
CP002797	SV	86.32	95	9	3	4325996	4326087	4058766	4058859	1e-17	100
CP002797	SV	100.00	54	0	0	812166	812219	4195352	4195299	1e-17	100
CP002797	SV	88.24	85	8	2	2356221	2356304	4523264	4523181	1e-17	100
CP002797	SV	88.24	85	8	2	28509	28592	4523182	4523265	1e-17	100
CP002797	SV	86.32	95	9	4	3853915	3854008	4623540	4623631	1e-17	100
CP002797	SV	89.02	82	7	2	235111	235191	4879654	4879734	1e-17	100
CP002797	SV	88.37	86	7	3	65889	65973	4906700	4906783	1e-17	100
CP002797	SV	98.25	57	1	0	4645873	4645929	4956224	4956168	1e-17	100
CP002797	SV	86.00	100	5	6	2141152	2141251	44779	44689	4e-17	99.0
CP002797	SV	88.10	84	9	1	361360	361442	261769	261852	4e-17	99.0
CP002797	SV	88.89	81	7	2	4611438	4611517	299721	299642	4e-17	99.0
CP002797	SV	88.10	84	8	2	576860	576942	548528	548610	4e-17	99.0
CP002797	SV	86.67	90	10	2	1132881	1132969	579663	579751	4e-17	99.0
CP002797	SV	87.36	87	9	2	514572	514657	579715	579800	4e-17	99.0
CP002797	SV	86.67	90	10	2	1132881	1132969	579863	579951	4e-17	99.0
CP002797	SV	98.21	56	1	0	4890120	4890175	611033	610978	4e-17	99.0
CP002797	SV	88.10	84	8	2	514524	514606	623620	623702	4e-17	99.0
CP002797	SV	93.94	66	3	1	4950430	4950495	2171796	2171860	4e-17	99.0
CP002797	SV	81.16	138	13	8	235106	235238	2317484	2317613	4e-17	99.0
CP002797	SV	86.00	100	5	6	28502	28592	2317624	2317525	4e-17	99.0
CP002797	SV	81.68	131	13	6	4636634	4636761	2623058	2622936	4e-17	99.0
CP002797	SV	90.00	80	3	3	4605198	4605275	4727871	4727795	4e-17	99.0
CP002797	SV	90.00	80	3	3	4429880	4429956	4873491	4873414	4e-17	99.0
CP002797	SV	88.89	81	7	2	271440	271519	4879733	4879654	4e-17	99.0
CP002797	SV	86.32	95	8	4	4325996	4326087	5082709	5082801	4e-17	99.0
CP002797	SV	86.32	95	8	5	4325996	4326087	5082810	5082902	4e-17	99.0
CP002797	SV	88.24	85	7	3	361360	361442	5082868	5082951	4e-17	99.0
CP002797	SV	83.49	109	12	5	4203025	4203129	233339	233233	1e-16	97.1
CP002797	SV	86.67	90	9	3	2332728	2332816	271805	271892	1e-16	97.1
CP002797	SV	87.36	87	8	3	237837	237921	299610	299525	1e-16	97.1
CP002797	SV	86.67	90	9	3	271321	271408	548661	548573	1e-16	97.1
CP002797	SV	77.42	186	26	6	718540	718711	579799	579616	1e-16	97.1
CP002797	SV	86.96	92	5	4	4326001	4326087	768645	768556	1e-16	97.1
CP002797	SV	87.06	85	11	0	1307561	1307645	1296361	1296445	1e-16	97.1
CP002797	SV	95.08	61	3	0	4944542	4944602	1452449	1452389	1e-16	97.1
CP002797	SV	95.24	63	0	3	2087770	2087831	2246825	2246885	1e-16	97.1
CP002797	SV	86.02	93	9	4	4326001	4326089	2317429	2317521	1e-16	97.1
CP002797	SV	85.86	99	4	7	514573	514668	2317485	2317576	1e-16	97.1
CP002797	SV	86.67	90	9	3	245108	245195	2513961	2514049	1e-16	97.1
CP002797	SV	92.65	68	4	1	4684221	4684287	3293240	3293307	1e-16	97.1
CP002797	SV	83.49	109	12	5	209113	209219	4512634	4512530	1e-16	97.1
CP002797	SV	81.06	132	15	7	4636636	4636764	4623507	4623631	1e-16	97.1
CP002797	SV	86.96	92	5	4	718582	718671	4623631	4623545	1e-16	97.1
CP002797	SV	89.16	83	2	3	4766766	4766841	5082893	5082975	1e-16	97.1
CP002797	SV	85.87	92	11	1	4278534	4278623	5082911	5083002	1e-16	97.1
CP002797	SV	86.52	89	11	1	406650	406737	5082914	5083002	1e-16	97.1
CP002797	SV	85.71	98	6	5	4318142	4318231	5082968	5083065	1e-16	97.1
CP002797	SV	85.42	96	10	3	237840	237932	5082968	5083062	1e-16	97.1
CP002797	SV	86.67	90	6	3	3853919	3854008	44779	44696	5e-16	95.3
CP002797	SV	84.54	97	14	1	406642	406737	265181	265277	5e-16	95.3
CP002797	SV	85.15	101	6	4	718529	718620	288604	288504	5e-16	95.3
CP002797	SV	86.02	93	7	3	4330231	4330317	293688	293780	5e-16	95.3
CP002797	SV	83.64	110	9	5	3063436	3063544	381136	381035	5e-16	95.3
CP002797	SV	87.06	85	10	1	235106	235190	394575	394658	5e-16	95.3
CP002797	SV	86.21	87	12	0	4326001	4326087	440627	440713	5e-16	95.3
CP002797	SV	88.24	85	3	4	4318142	4318219	548577	548661	5e-16	95.3
CP002797	SV	86.36	88	11	1	4326001	4326087	579563	579650	5e-16	95.3
CP002797	SV	88.46	78	9	0	4384348	4384425	768686	768609	5e-16	95.3
CP002797	SV	100.00	51	0	0	3751850	3751900	1677436	1677486	5e-16	95.3
CP002797	SV	88.46	78	9	0	4318142	4318219	2317678	2317755	5e-16	95.3
CP002797	SV	83.64	110	9	5	347913	348014	3249946	3249838	5e-16	95.3
CP002797	SV	86.67	90	6	3	28509	28592	4058859	4058770	5e-16	95.3
CP002797	SV	84.16	101	13	2	4325988	4326087	4406662	4406760	5e-16	95.3
CP002797	SV	90.28	72	7	0	4297381	4297452	4432438	4432509	5e-16	95.3
CP002797	SV	95.00	60	3	0	3485412	3485471	4554058	4553999	5e-16	95.3
CP002797	SV	88.61	79	7	2	4318137	4318214	4594302	4594379	5e-16	95.3
CP002797	SV	88.24	85	3	4	514573	514657	4615686	4615763	5e-16	95.3
CP002797	SV	88.46	78	9	0	2141305	2141382	4615686	4615763	5e-16	95.3
CP002797	SV	84.16	101	13	2	4278525	4278623	4623532	4623631	5e-16	95.3
CP002797	SV	86.21	87	12	0	406651	406737	4623545	4623631	5e-16	95.3
CP002797	SV	86.02	93	7	3	265386	265478	4627775	4627861	5e-16	95.3
CP002797	SV	88.46	78	9	0	718635	718712	4682144	4682067	5e-16	95.3
CP002797	SV	96.49	57	2	0	4394958	4395014	4692985	4693041	5e-16	95.3
CP002797	SV	86.67	90	7	3	4636679	4636764	5082612	5082700	5e-16	95.3
CP002797	SV	87.06	85	7	2	3066706	3066787	40238	40321	2e-15	93.5
CP002797	SV	84.85	99	7	5	265379	265477	44786	44696	2e-15	93.5
CP002797	SV	86.36	88	9	2	4326000	4326087	44780	44696	2e-15	93.5
CP002797	SV	79.56	137	23	5	271225	271359	265322	265189	2e-15	93.5
CP002797	SV	86.21	87	11	1	514573	514659	265243	265328	2e-15	93.5
CP002797	SV	86.67	90	4	4	718634	718715	288593	288504	2e-15	93.5
CP002797	SV	84.85	99	7	5	28509	28599	293779	293681	2e-15	93.5
CP002797	SV	87.06	85	8	3	361360	361442	299607	299524	2e-15	93.5
CP002797	SV	87.06	85	8	3	4943215	4943297	299524	299607	2e-15	93.5
CP002797	SV	87.06	85	8	3	271222	271305	394564	394482	2e-15	93.5
CP002797	SV	86.67	90	4	3	4318142	4318224	579516	579604	2e-15	93.5
CP002797	SV	83.84	99	14	2	4278528	4278624	579553	579651	2e-15	93.5
CP002797	SV	86.21	87	10	2	514572	514657	579615	579700	2e-15	93.5
CP002797	SV	86.21	87	10	2	514572	514657	579815	579900	2e-15	93.5
CP002797	SV	85.71	91	9	3	238593	238679	2317429	2317519	2e-15	93.5
CP002797	SV	86.52	89	7	3	235154	235238	2317429	2317516	2e-15	93.5
CP002797	SV	86.17	94	3	6	271433	271523	2317666	2317580	2e-15	93.5
CP002797	SV	84.69	98	10	5	3605626	3605719	2317718	2317622	2e-15	93.5
CP002797	SV	86.90	84	9	2	24051	24134	3253108	3253189	2e-15	93.5
CP002797	SV	84.69	98	10	5	2141249	2141345	3838670	3838577	2e-15	93.5
CP002797	SV	96.49	57	0	2	2087770	2087826	4183039	4183093	2e-15	93.5
CP002797	SV	83.96	106	7	7	4203025	4203130	4432470	4432375	2e-15	93.5
CP002797	SV	83.96	106	7	7	4093775	4093870	4512635	4512530	2e-15	93.5
CP002797	SV	86.36	88	9	2	28509	28593	4623631	4623544	2e-15	93.5
CP002797	SV	88.10	84	2	3	4766766	4766841	5082792	5082875	2e-15	93.5
CP002797	SV	85.56	90	11	2	406650	406737	5082813	5082902	2e-15	93.5
CP002797	SV	87.50	80	8	2	4422001	4422079	44774	44696	7e-15	91.6
CP002797	SV	93.44	61	4	0	514546	514606	233278	233338	7e-15	91.6
CP002797	SV	86.90	84	8	3	271223	271305	264583	264502	7e-15	91.6
CP002797	SV	80.15	136	15	9	1132844	1132969	265244	265377	7e-15	91.6
CP002797	SV	81.98	111	17	3	406642	406750	265281	265390	7e-15	91.6
CP002797	SV	86.21	87	9	3	2257479	2257564	271806	271890	7e-15	91.6
CP002797	SV	86.05	86	10	2	2332730	2332814	299642	299726	7e-15	91.6
CP002797	SV	81.98	111	17	3	238584	238693	440618	440726	7e-15	91.6
CP002797	SV	93.44	61	4	0	209158	209218	548550	548610	7e-15	91.6
CP002797	SV	86.05	86	11	1	238547	238631	548578	548663	7e-15	91.6
CP002797	SV	83.33	102	14	3	271440	271538	579899	579798	7e-15	91.6
CP002797	SV	86.21	87	9	3	245109	245193	2438449	2438534	7e-15	91.6
CP002797	SV	86.05	86	10	2	271440	271524	2513963	2514047	7e-15	91.6
CP002797	SV	98.11	53	0	1	2087774	2087826	3338716	3338767	7e-15	91.6
CP002797	SV	86.36	88	6	4	4330231	4330316	4523265	4523182	7e-15	91.6
CP002797	SV	86.36	88	6	4	4213677	4213760	4627860	4627775	7e-15	91.6
CP002797	SV	87.50	80	9	1	28509	28587	4719994	4719915	7e-15	91.6
CP002797	SV	85.56	90	9	3	4326001	4326087	5082612	5082700	7e-15	91.6
CP002797	SV	84.95	93	11	2	4278534	4278623	5082810	5082902	7e-15	91.6
CP002797	SV	86.90	84	6	4	4611438	4611519	271885	271805	2e-14	89.8
CP002797	SV	82.52	103	16	2	4171078	4171179	281780	281679	2e-14	89.8
CP002797	SV	84.78	92	11	3	4636633	4636721	288507	288598	2e-14	89.8
CP002797	SV	87.06	85	3	4	2141305	2141381	288508	288592	2e-14	89.8
CP002797	SV	86.36	88	5	2	718539	718619	299523	299610	2e-14	89.8
CP002797	SV	87.06	85	4	2	4318141	4318218	299608	299524	2e-14	89.8
CP002797	SV	86.42	81	11	0	2257480	2257560	299642	299722	2e-14	89.8
CP002797	SV	84.95	93	9	4	4636679	4636768	440627	440717	2e-14	89.8
CP002797	SV	85.23	88	12	1	4278538	4278624	440627	440714	2e-14	89.8
CP002797	SV	86.36	88	5	4	718540	718620	548660	548573	2e-14	89.8
CP002797	SV	84.04	94	13	2	4325996	4326087	579457	579550	2e-14	89.8
CP002797	SV	84.78	92	11	2	406650	406739	579562	579652	2e-14	89.8
CP002797	SV	85.23	88	12	1	4326001	4326087	579763	579850	2e-14	89.8
CP002797	SV	86.36	88	5	4	514569	514656	768594	768514	2e-14	89.8
CP002797	SV	85.23	88	12	1	4326001	4326087	1148268	1148355	2e-14	89.8
CP002797	SV	90.00	70	5	1	1287448	1287517	1275923	1275990	2e-14	89.8
CP002797	SV	86.42	81	11	0	271440	271520	2438450	2438530	2e-14	89.8
CP002797	SV	85.23	88	12	1	406651	406738	4406675	4406761	2e-14	89.8
CP002797	SV	82.52	103	16	2	253429	253530	4480684	4480583	2e-14	89.8
CP002797	SV	86.75	83	7	3	4421999	4422079	4523262	4523182	2e-14	89.8
CP002797	SV	88.16	76	8	1	718544	718618	4594379	4594304	2e-14	89.8
CP002797	SV	88.16	76	8	1	4297377	4297452	4615684	4615758	2e-14	89.8
CP002797	SV	86.36	88	5	2	271319	271406	4615765	4615685	2e-14	89.8
CP002797	SV	85.23	88	12	1	1132881	1132968	4623545	4623631	2e-14	89.8
CP002797	SV	85.23	88	12	1	271271	271358	4623631	4623545	2e-14	89.8
CP002797	SV	96.30	54	2	0	4394906	4394959	4692739	4692792	2e-14	89.8
CP002797	SV	96.30	54	2	0	4394906	4394959	4692853	4692906	2e-14	89.8
CP002797	SV	96.30	54	2	0	4394906	4394959	4692966	4693019	2e-14	89.8
CP002797	SV	86.75	83	8	2	4213677	4213757	4719994	4719913	2e-14	89.8
CP002797	SV	86.75	83	8	3	245108	245188	4879735	4879654	2e-14	89.8
CP002797	SV	84.95	93	9	4	406651	406741	4906701	4906790	2e-14	89.8
CP002797	SV	91.04	67	4	2	347931	347996	5082903	5082838	2e-14	89.8
CP002797	SV	84.54	97	8	3	4318142	4318231	5082868	5082964	2e-14	89.8
CP002797	SV	91.04	67	4	2	347931	347996	5083003	5082938	2e-14	89.8
CP002797	SV	82.14	112	11	5	260199	260301	233237	233348	9e-14	87.9
CP002797	SV	86.75	83	5	6	238547	238625	288509	288589	9e-14	87.9
CP002797	SV	90.91	66	4	2	3063491	3063556	288627	288690	9e-14	87.9
CP002797	SV	82.86	105	11	5	28500	28600	394618	394517	9e-14	87.9
CP002797	SV	86.21	87	5	2	4318142	4318221	579716	579802	9e-14	87.9
CP002797	SV	82.83	99	15	2	4278528	4278624	579753	579851	9e-14	87.9
CP002797	SV	86.36	88	3	4	4318142	4318221	579816	579902	9e-14	87.9
CP002797	SV	100.00	47	0	0	4891638	4891684	611368	611322	9e-14	87.9
CP002797	SV	79.56	137	16	9	238546	238680	1148230	1148356	9e-14	87.9
CP002797	SV	80.33	122	18	6	3649510	3649629	1195053	1194936	9e-14	87.9
CP002797	SV	84.78	92	9	3	4636678	4636764	2317428	2317519	9e-14	87.9
CP002797	SV	83.67	98	11	5	3605626	3605719	2317525	2317429	9e-14	87.9
CP002797	SV	90.91	66	4	2	260325	260388	3249893	3249958	9e-14	87.9
CP002797	SV	85.39	89	7	5	4636679	4636763	3838670	3838584	9e-14	87.9
CP002797	SV	80.33	122	18	6	1172011	1172128	3882580	3882461	9e-14	87.9
CP002797	SV	98.00	50	1	0	3751851	3751900	3957392	3957441	9e-14	87.9
CP002797	SV	82.83	99	15	2	271270	271368	4406761	4406665	9e-14	87.9
CP002797	SV	83.84	99	9	4	4611438	4611535	4432440	4432532	9e-14	87.9
CP002797	SV	86.90	84	4	2	271222	271305	4615762	4615686	9e-14	87.9
CP002797	SV	83.84	99	9	4	4093840	4093932	4879654	4879751	9e-14	87.9
CP002797	SV	78.99	138	22	5	238547	238682	4906657	4906789	9e-14	87.9
CP002797	SV	85.39	89	7	5	3605633	3605719	4906785	4906701	9e-14	87.9
CP002797	SV	84.44	90	12	2	406650	406737	5082611	5082700	9e-14	87.9
CP002797	SV	84.44	90	12	2	406650	406737	5082712	5082801	9e-14	87.9
CP002797	SV	81.65	109	16	3	238547	238652	5082969	5083076	9e-14	87.9
CP002797	SV	84.62	91	9	4	2441364	2441451	82265	82177	3e-13	86.1
CP002797	SV	86.42	81	8	3	271329	271408	264577	264499	3e-13	86.1
CP002797	SV	84.44	90	11	2	4278537	4278624	265289	265377	3e-13	86.1
CP002797	SV	84.95	93	5	5	2141208	2141293	299607	299517	3e-13	86.1
CP002797	SV	86.42	81	8	3	238547	238625	299606	299527	3e-13	86.1
CP002797	SV	83.00	100	11	5	3862052	3862150	381144	381050	3e-13	86.1
CP002797	SV	84.27	89	13	1	1132881	1132969	440627	440714	3e-13	86.1
CP002797	SV	79.58	142	12	7	718540	718670	579599	579464	3e-13	86.1
CP002797	SV	84.62	91	8	4	4636680	4636766	579464	579552	3e-13	86.1
CP002797	SV	85.71	84	9	3	237840	237921	579516	579598	3e-13	86.1
CP002797	SV	82.69	104	10	3	260197	260292	623600	623703	3e-13	86.1
CP002797	SV	85.54	83	10	2	4614693	4614774	817387	817468	3e-13	86.1
CP002797	SV	84.27	89	13	1	406651	406738	1148268	1148356	3e-13	86.1
CP002797	SV	78.91	128	25	2	3694029	3694155	1779010	1779136	3e-13	86.1
CP002797	SV	88.57	70	8	0	2080947	2081016	2238791	2238722	3e-13	86.1
CP002797	SV	84.62	91	9	2	4278538	4278623	2317429	2317519	3e-13	86.1
CP002797	SV	84.62	91	9	4	65889	65977	2623201	2623114	3e-13	86.1
CP002797	SV	84.44	90	10	4	3267202	3267291	2748022	2747937	3e-13	86.1
CP002797	SV	80.00	125	17	6	3862062	3862180	3249840	3249962	3e-13	86.1
CP002797	SV	84.44	90	10	4	2563501	2563586	3536304	3536215	3e-13	86.1
CP002797	SV	85.23	88	7	5	4213678	4213760	3838584	3838670	3e-13	86.1
CP002797	SV	78.91	128	25	2	1693725	1693851	3927157	3927283	3e-13	86.1
CP002797	SV	85.06	87	10	2	4943210	4943294	4058811	4058726	3e-13	86.1
CP002797	SV	83.00	100	11	5	347928	348022	4067282	4067184	3e-13	86.1
CP002797	SV	80.00	125	17	6	3063438	3063560	4067194	4067312	3e-13	86.1
CP002797	SV	85.23	88	7	4	3605633	3605719	4523183	4523265	3e-13	86.1
CP002797	SV	83.87	93	11	2	4943266	4943354	4623628	4623536	3e-13	86.1
CP002797	SV	84.04	94	10	5	2141152	2141245	4623545	4623633	3e-13	86.1
CP002797	SV	96.15	52	2	0	4884385	4884436	4692676	4692625	3e-13	86.1
CP002797	SV	85.54	83	10	2	765766	765847	4882909	4882990	3e-13	86.1
CP002797	SV	85.39	89	5	4	4318142	4318222	5082666	5082754	3e-13	86.1
CP002797	SV	83.87	93	12	2	4278534	4278623	5082709	5082801	3e-13	86.1
CP002797	SV	83.67	98	8	4	4318142	4318231	5082767	5082864	3e-13	86.1
CP002797	SV	85.39	89	4	6	4614689	4614774	44778	44696	1e-12	84.2
CP002797	SV	90.48	63	6	0	3063464	3063526	233278	233340	1e-12	84.2
CP002797	SV	100.00	45	0	0	2092781	2092825	236215	236259	1e-12	84.2
CP002797	SV	84.09	88	12	2	2257477	2257563	261855	261769	1e-12	84.2
CP002797	SV	85.06	87	8	3	4943264	4943345	261902	261816	1e-12	84.2
CP002797	SV	84.44	90	9	5	4326001	4326087	265190	265277	1e-12	84.2
CP002797	SV	78.99	138	17	5	718582	718711	265376	265243	1e-12	84.2
CP002797	SV	84.44	90	8	6	4326001	4326087	265290	265376	1e-12	84.2
CP002797	SV	86.05	86	3	5	4093835	4093913	271890	271807	1e-12	84.2
CP002797	SV	82.52	103	10	3	576840	576942	288447	288541	1e-12	84.2
CP002797	SV	78.52	149	17	10	4394970	4395108	299719	299576	1e-12	84.2
CP002797	SV	83.70	92	12	2	271269	271359	440715	440626	1e-12	84.2
CP002797	SV	82.08	106	11	6	2776908	2777007	548583	548686	1e-12	84.2
CP002797	SV	84.09	88	12	2	4278539	4278624	579464	579551	1e-12	84.2
CP002797	SV	84.27	89	11	3	4326001	4326087	579663	579750	1e-12	84.2
CP002797	SV	83.70	92	12	2	406650	406739	579762	579852	1e-12	84.2
CP002797	SV	78.83	137	20	4	718582	718711	579950	579816	1e-12	84.2
CP002797	SV	84.27	89	11	3	4326001	4326087	579863	579950	1e-12	84.2
CP002797	SV	81.73	104	16	3	4330215	4330316	817366	817468	1e-12	84.2
CP002797	SV	94.44	54	3	0	4384373	4384426	817366	817419	1e-12	84.2
CP002797	SV	83.51	97	9	5	4213674	4213765	817472	817378	1e-12	84.2
CP002797	SV	89.39	66	7	0	2327873	2327938	1067411	1067476	1e-12	84.2
CP002797	SV	85.71	84	7	5	3605633	3605714	1148354	1148274	1e-12	84.2
CP002797	SV	100.00	45	0	0	2092781	2092825	2268321	2268365	1e-12	84.2
CP002797	SV	100.00	45	0	0	2092781	2092825	2279221	2279177	1e-12	84.2
CP002797	SV	84.09	88	12	2	235107	235193	2438533	2438447	1e-12	84.2
CP002797	SV	89.39	66	7	0	1052304	1052369	2508840	2508905	1e-12	84.2
CP002797	SV	82.08	106	11	6	514579	514682	2947086	2947185	1e-12	84.2
CP002797	SV	90.48	63	6	0	209158	209220	3249866	3249928	1e-12	84.2
CP002797	SV	85.71	84	7	5	1132887	1132967	3838665	3838584	1e-12	84.2
CP002797	SV	100.00	45	0	0	2092781	2092825	4160312	4160356	1e-12	84.2
CP002797	SV	86.05	86	3	5	245110	245193	4432513	4432435	1e-12	84.2
CP002797	SV	81.82	110	10	5	4624655	4624754	4512530	4512639	1e-12	84.2
CP002797	SV	83.51	97	9	5	765757	765851	4523270	4523179	1e-12	84.2
CP002797	SV	85.23	88	6	6	4614689	4614774	4523264	4523182	1e-12	84.2
CP002797	SV	88.57	70	7	1	2141305	2141373	4594306	4594375	1e-12	84.2
CP002797	SV	81.73	104	16	3	765745	765847	4627759	4627860	1e-12	84.2
CP002797	SV	94.44	54	3	0	765745	765798	4682092	4682145	1e-12	84.2
CP002797	SV	78.52	149	17	10	271374	271517	4693022	4692884	1e-12	84.2
CP002797	SV	85.23	88	6	6	4213677	4213759	4882990	4882905	1e-12	84.2
CP002797	SV	85.39	89	4	6	28509	28591	4882990	4882905	1e-12	84.2
CP002797	SV	81.82	110	10	5	4203025	4203134	4892871	4892970	1e-12	84.2
CP002797	SV	100.00	45	0	0	2092781	2092825	4927576	4927620	1e-12	84.2
CP002797	SV	84.27	89	11	2	4278538	4278623	5082612	5082700	1e-12	84.2
CP002797	SV	85.37	82	9	2	4943266	4943345	44699	44779	4e-12	82.4
CP002797	SV	85.06	87	5	4	718541	718620	264583	264498	4e-12	82.4
CP002797	SV	89.39	66	5	2	347932	347996	265376	265312	4e-12	82.4
CP002797	SV	83.00	100	7	8	2141305	2141397	548577	548673	4e-12	82.4
CP002797	SV	82.98	94	12	4	3605629	3605720	579653	579562	4e-12	82.4
CP002797	SV	85.06	87	6	2	4318142	4318221	579616	579702	4e-12	82.4
CP002797	SV	97.87	47	1	0	4891638	4891684	611870	611824	4e-12	82.4
CP002797	SV	85.06	87	6	2	271322	271408	768514	768593	4e-12	82.4
CP002797	SV	85.06	87	5	4	237836	237921	768594	768515	4e-12	82.4
CP002797	SV	87.50	72	8	1	4297381	4297452	768588	768518	4e-12	82.4
CP002797	SV	78.68	136	19	5	238547	238679	768684	768556	4e-12	82.4
CP002797	SV	90.48	63	5	1	4948509	4948570	2171351	2171413	4e-12	82.4
CP002797	SV	83.70	92	10	5	1132881	1132968	2317429	2317519	4e-12	82.4
CP002797	SV	85.54	83	6	3	361360	361442	2317485	2317561	4e-12	82.4
CP002797	SV	87.50	72	8	1	4297381	4297452	2317487	2317557	4e-12	82.4
CP002797	SV	83.00	100	7	8	514573	514669	2317678	2317770	4e-12	82.4
CP002797	SV	81.13	106	17	3	4135042	4135146	2513962	2514065	4e-12	82.4
CP002797	SV	84.27	89	9	4	2762793	2762876	2636062	2635974	4e-12	82.4
CP002797	SV	84.09	88	10	4	3267200	3267287	2747924	2747841	4e-12	82.4
CP002797	SV	84.27	89	9	5	2454224	2454312	2933054	2932971	4e-12	82.4
CP002797	SV	83.52	91	12	2	4636678	4636768	3253335	3253422	4e-12	82.4
CP002797	SV	84.09	88	10	4	2563405	2563488	3536300	3536213	4e-12	82.4
CP002797	SV	84.44	90	7	6	4326001	4326086	3838670	3838584	4e-12	82.4
CP002797	SV	84.09	88	10	4	4278538	4278622	3838670	3838584	4e-12	82.4
CP002797	SV	85.37	82	9	2	361363	361442	4058726	4058806	4e-12	82.4
CP002797	SV	84.09	88	10	4	3605633	3605719	4406759	4406675	4e-12	82.4
CP002797	SV	81.13	106	17	3	2332729	2332832	4475455	4475559	4e-12	82.4
CP002797	SV	82.83	99	9	2	260202	260292	4480586	4480684	4e-12	82.4
CP002797	SV	84.27	89	9	4	3605633	3605719	4623630	4623545	4e-12	82.4
CP002797	SV	83.52	91	12	2	3066820	3066907	4906700	4906790	4e-12	82.4
CP002797	SV	78.36	134	24	5	238571	238700	5082590	5082722	4e-12	82.4
CP002797	SV	82.29	96	13	4	3066812	3066903	82169	82264	1e-11	80.5
CP002797	SV	80.95	105	17	3	3444220	3444321	243294	243190	1e-11	80.5
CP002797	SV	83.91	87	11	2	2332729	2332813	261853	261768	1e-11	80.5
CP002797	SV	83.15	89	13	2	1132881	1132968	265190	265277	1e-11	80.5
CP002797	SV	82.35	102	9	5	209117	209218	288449	288541	1e-11	80.5
CP002797	SV	82.65	98	9	2	4171081	4171178	288452	288541	1e-11	80.5
CP002797	SV	83.87	93	6	5	4318141	4318224	288507	288599	1e-11	80.5
CP002797	SV	84.52	84	9	2	4326001	4326084	394528	394607	1e-11	80.5
CP002797	SV	97.83	46	1	0	2518230	2518275	548623	548668	1e-11	80.5
CP002797	SV	83.33	90	12	2	406652	406739	579464	579552	1e-11	80.5
CP002797	SV	85.90	78	8	3	237840	237915	579716	579792	1e-11	80.5
CP002797	SV	92.73	55	4	0	543884	543938	579747	579801	1e-11	80.5
CP002797	SV	92.73	55	4	0	4590026	4590080	817420	817366	1e-11	80.5
CP002797	SV	92.73	55	4	0	4624689	4624743	1173839	1173785	1e-11	80.5
CP002797	SV	85.54	83	4	5	237840	237921	2317485	2317560	1e-11	80.5
CP002797	SV	88.24	68	7	1	4297381	4297448	2317680	2317746	1e-11	80.5
CP002797	SV	84.52	84	10	3	4611440	4611522	2514039	2513958	1e-11	80.5
CP002797	SV	83.91	87	11	2	235106	235191	2514046	2513962	1e-11	80.5
CP002797	SV	83.91	87	11	2	3066820	3066903	2623201	2623115	1e-11	80.5
CP002797	SV	97.83	46	1	0	514619	514664	2702678	2702723	1e-11	80.5
CP002797	SV	84.52	84	9	4	4636684	4636766	2976231	2976311	1e-11	80.5
CP002797	SV	82.29	96	13	3	260197	260292	3249836	3249927	1e-11	80.5
CP002797	SV	82.29	96	13	4	65881	65976	3253327	3253418	1e-11	80.5
CP002797	SV	83.91	87	11	2	2441365	2441451	3253418	3253335	1e-11	80.5
CP002797	SV	83.91	87	11	3	271320	271406	3518421	3518504	1e-11	80.5
CP002797	SV	83.33	90	12	2	238592	238680	4406674	4406761	1e-11	80.5
CP002797	SV	100.00	43	0	0	4636677	4636719	4487759	4487717	1e-11	80.5
CP002797	SV	80.95	105	17	3	3444220	3444321	4583809	4583705	1e-11	80.5
CP002797	SV	92.73	55	4	0	765745	765799	4858296	4858242	1e-11	80.5
CP002797	SV	84.52	84	10	3	2332725	2332806	4879738	4879656	1e-11	80.5
CP002797	SV	92.73	55	4	0	1150860	1150914	4892959	4892905	1e-11	80.5
CP002797	SV	100.00	43	0	0	4178212	4178254	4906741	4906699	1e-11	80.5
CP002797	SV	84.52	84	9	4	2805838	2805918	4906706	4906788	1e-11	80.5
CP002797	SV	84.09	88	8	6	3249408	3249490	5082752	5082666	1e-11	80.5
CP002797	SV	82.95	88	13	1	765760	765847	40239	40324	5e-11	78.7
CP002797	SV	100.00	42	0	0	237832	237873	233297	233338	5e-11	78.7
CP002797	SV	100.00	42	0	0	209177	209218	264494	264535	5e-11	78.7
CP002797	SV	82.95	88	13	1	4278538	4278623	265190	265277	5e-11	78.7
CP002797	SV	88.06	67	6	2	347931	347996	265278	265213	5e-11	78.7
CP002797	SV	82.11	95	13	3	3063434	3063524	288447	288541	5e-11	78.7
CP002797	SV	85.19	81	7	5	3249415	3249491	288586	288507	5e-11	78.7
CP002797	SV	84.88	86	4	7	2141208	2141285	288508	288592	5e-11	78.7
CP002797	SV	86.96	69	9	0	260292	260360	299640	299572	5e-11	78.7
CP002797	SV	82.61	92	13	3	238549	238638	299722	299632	5e-11	78.7
CP002797	SV	83.72	86	11	3	3249408	3249490	579601	579516	5e-11	78.7
CP002797	SV	83.72	86	11	3	3249408	3249490	579801	579716	5e-11	78.7
CP002797	SV	82.95	88	13	1	24052	24137	817381	817468	5e-11	78.7
CP002797	SV	82.42	91	14	2	4278537	4278625	1148267	1148357	5e-11	78.7
CP002797	SV	95.92	49	1	1	4834203	4834250	1298754	1298802	5e-11	78.7
CP002797	SV	89.06	64	6	1	4093817	4093879	2421529	2421466	5e-11	78.7
CP002797	SV	84.15	82	11	2	4611438	4611518	2438529	2438449	5e-11	78.7
CP002797	SV	83.91	87	8	4	4636678	4636761	2623201	2623118	5e-11	78.7
CP002797	SV	83.33	90	10	4	4213677	4213761	3536303	3536214	5e-11	78.7
CP002797	SV	83.52	91	7	6	4943266	4943349	4058856	4058767	5e-11	78.7
CP002797	SV	82.42	91	14	2	1132880	1132970	4406674	4406762	5e-11	78.7
CP002797	SV	83.15	89	11	2	4636679	4636765	4406675	4406761	5e-11	78.7
CP002797	SV	89.06	64	6	1	2240498	2240561	4432479	4432417	5e-11	78.7
CP002797	SV	84.09	88	6	3	4394960	4395039	4475543	4475456	5e-11	78.7
CP002797	SV	83.33	90	10	4	3267201	3267290	4523266	4523182	5e-11	78.7
CP002797	SV	86.08	79	3	4	271330	271407	4594375	4594304	5e-11	78.7
CP002797	SV	83.33	90	9	6	238593	238679	4623545	4623631	5e-11	78.7
CP002797	SV	79.82	114	17	4	4780676	4780783	4692800	4692913	5e-11	78.7
CP002797	SV	84.09	88	6	3	4135043	4135130	4692953	4692874	5e-11	78.7
CP002797	SV	83.15	89	11	2	765761	765848	4719910	4719995	5e-11	78.7
CP002797	SV	84.15	82	11	2	2257479	2257559	4879734	4879654	5e-11	78.7
CP002797	SV	83.91	87	8	4	2441368	2441451	4906783	4906700	5e-11	78.7
CP002797	SV	83.15	89	11	2	4278538	4278624	4906701	4906787	5e-11	78.7
CP002797	SV	88.06	67	6	2	347931	347996	5082701	5082636	5e-11	78.7
CP002797	SV	88.06	67	6	2	347931	347996	5082802	5082737	5e-11	78.7
CP002797	SV	83.91	87	8	6	3249409	3249490	5082852	5082767	5e-11	78.7
CP002797	SV	83.91	87	8	6	3249409	3249490	5083053	5082968	5e-11	78.7
CP002797	SV	83.15	89	10	4	4213676	4213761	40325	40239	2e-10	76.8
CP002797	SV	83.53	85	10	3	235154	235238	44779	44699	2e-10	76.8
CP002797	SV	83.53	85	10	3	28512	28592	261900	261816	2e-10	76.8
CP002797	SV	84.52	84	5	2	4318141	4318217	264501	264583	2e-10	76.8
CP002797	SV	91.23	57	4	1	271349	271405	265397	265342	2e-10	76.8
CP002797	SV	97.78	45	0	1	4718273	4718316	288620	288664	2e-10	76.8
CP002797	SV	94.12	51	1	2	406702	406752	288626	288674	2e-10	76.8
CP002797	SV	84.52	84	5	4	4093839	4093915	299722	299640	2e-10	76.8
CP002797	SV	92.59	54	2	2	576909	576961	381088	381036	2e-10	76.8
CP002797	SV	87.88	66	6	2	238615	238679	381118	381054	2e-10	76.8
CP002797	SV	84.15	82	10	2	3853875	3853955	394579	394658	2e-10	76.8
CP002797	SV	94.12	51	1	2	260324	260372	440678	440728	2e-10	76.8
CP002797	SV	91.23	57	4	1	238645	238700	579516	579572	2e-10	76.8
CP002797	SV	80.81	99	17	2	4278528	4278624	579653	579751	2e-10	76.8
CP002797	SV	80.81	99	17	2	4278528	4278624	579853	579951	2e-10	76.8
CP002797	SV	92.59	54	2	2	347914	347966	623721	623669	2e-10	76.8
CP002797	SV	82.95	88	12	1	4421996	4422080	817382	817469	2e-10	76.8
CP002797	SV	92.45	53	4	0	4954916	4954968	961099	961047	2e-10	76.8
CP002797	SV	80.58	103	16	4	4203025	4203125	1173883	1173783	2e-10	76.8
CP002797	SV	100.00	41	0	0	2240503	2240543	1195053	1195013	2e-10	76.8
CP002797	SV	97.73	44	1	0	3649507	3649550	2421468	2421511	2e-10	76.8
CP002797	SV	100.00	41	0	0	1172088	1172128	2421511	2421471	2e-10	76.8
CP002797	SV	97.73	44	1	0	4971255	4971298	2554700	2554743	2e-10	76.8
CP002797	SV	83.72	86	9	4	4421999	4422079	3536218	3536303	2e-10	76.8
CP002797	SV	97.73	44	1	0	2240500	2240543	3882458	3882501	2e-10	76.8
CP002797	SV	84.52	84	5	4	271438	271520	4432515	4432439	2e-10	76.8
CP002797	SV	80.39	102	18	2	1150858	1150958	4512630	4512530	2e-10	76.8
CP002797	SV	83.15	89	10	4	24052	24138	4523266	4523181	2e-10	76.8
CP002797	SV	85.19	81	4	4	271226	271305	4594379	4594306	2e-10	76.8
CP002797	SV	84.52	84	5	2	237839	237921	4615685	4615761	2e-10	76.8
CP002797	SV	81.82	99	10	6	265380	265477	4719903	4719994	2e-10	76.8
CP002797	SV	86.96	69	7	2	3098245	3098312	4778005	4777938	2e-10	76.8
CP002797	SV	84.15	82	10	2	4422001	4422079	4882909	4882990	2e-10	76.8
CP002797	SV	97.73	44	1	0	2933646	2933689	4971825	4971868	2e-10	76.8
CP002797	SV	97.78	45	0	1	260318	260362	5029974	5030017	2e-10	76.8
CP002797	SV	97.73	44	1	0	260258	260301	5082666	5082709	2e-10	76.8
CP002797	SV	97.73	44	1	0	260258	260301	5082767	5082810	2e-10	76.8
CP002797	SV	83.72	86	9	5	3249409	3249490	5082952	5082868	2e-10	76.8
CP002797	SV	97.73	44	1	0	260258	260301	5082868	5082911	2e-10	76.8
CP002797	SV	82.42	91	11	4	2441183	2441270	82264	82176	7e-10	75.0
CP002797	SV	97.67	43	1	0	4326048	4326090	233300	233342	7e-10	75.0
CP002797	SV	88.89	63	4	3	4656584	4656645	233711	233771	7e-10	75.0
CP002797	SV	83.33	90	6	6	2141305	2141387	264502	264589	7e-10	75.0
CP002797	SV	91.07	56	4	1	238547	238602	265343	265397	7e-10	75.0
CP002797	SV	79.13	115	19	5	576860	576973	288579	288689	7e-10	75.0
CP002797	SV	100.00	40	0	0	3701422	3701461	291518	291557	7e-10	75.0
CP002797	SV	82.98	94	4	7	4213677	4213760	293779	293688	7e-10	75.0
CP002797	SV	87.88	66	5	3	1132905	1132968	381118	381054	7e-10	75.0
CP002797	SV	82.61	92	9	5	3605633	3605721	440712	440625	7e-10	75.0
CP002797	SV	82.22	90	13	2	718582	718671	440713	440627	7e-10	75.0
CP002797	SV	90.91	55	5	0	543884	543938	579547	579601	7e-10	75.0
CP002797	SV	84.62	78	9	3	237840	237915	579616	579692	7e-10	75.0
CP002797	SV	85.92	71	8	2	3250245	3250313	579708	579638	7e-10	75.0
CP002797	SV	84.62	78	9	3	237840	237915	579816	579892	7e-10	75.0
CP002797	SV	87.69	65	6	2	260325	260387	623669	623733	7e-10	75.0
CP002797	SV	85.71	77	4	2	2247255	2247331	768583	768514	7e-10	75.0
CP002797	SV	82.22	90	13	2	406651	406737	768645	768556	7e-10	75.0
CP002797	SV	87.88	66	5	3	347932	347996	1148355	1148292	7e-10	75.0
CP002797	SV	81.19	101	11	8	2662186	2662282	1194953	1195049	7e-10	75.0
CP002797	SV	100.00	40	0	0	2933650	2933689	1479960	1479999	7e-10	75.0
CP002797	SV	84.21	76	12	0	4896851	4896926	1601693	1601618	7e-10	75.0
CP002797	SV	84.93	73	11	0	1689585	1689657	1774611	1774683	7e-10	75.0
CP002797	SV	100.00	40	0	0	2933650	2933689	2271110	2271149	7e-10	75.0
CP002797	SV	83.33	90	6	6	237840	237927	2317678	2317760	7e-10	75.0
CP002797	SV	85.71	77	4	2	718540	718609	2428299	2428223	7e-10	75.0
CP002797	SV	83.15	89	7	6	4093832	4093913	2438537	2438450	7e-10	75.0
CP002797	SV	88.52	61	7	0	4093813	4093873	2514068	2514008	7e-10	75.0
CP002797	SV	82.42	91	11	4	65888	65976	2623020	2622933	7e-10	75.0
CP002797	SV	81.13	106	9	8	2613850	2613955	2747927	2747833	7e-10	75.0
CP002797	SV	81.13	106	9	8	2563397	2563491	2783945	2783840	7e-10	75.0
CP002797	SV	82.00	100	7	5	4093781	4093870	2832174	2832272	7e-10	75.0
CP002797	SV	81.00	100	13	6	1172028	1172124	2832176	2832272	7e-10	75.0
CP002797	SV	97.67	43	1	0	4780745	4780787	2832235	2832277	7e-10	75.0
CP002797	SV	100.00	40	0	0	4318138	4318177	2976271	2976310	7e-10	75.0
CP002797	SV	82.22	90	13	3	406649	406736	3838672	3838584	7e-10	75.0
CP002797	SV	91.07	56	4	1	4780729	4780783	3882519	3882464	7e-10	75.0
CP002797	SV	100.00	40	0	0	263216	263255	3934550	3934589	7e-10	75.0
CP002797	SV	95.65	46	2	0	3785513	3785558	3991831	3991876	7e-10	75.0
CP002797	SV	82.00	100	7	5	2662184	2662282	4432381	4432470	7e-10	75.0
CP002797	SV	88.52	61	7	0	2332775	2332835	4432473	4432413	7e-10	75.0
CP002797	SV	92.45	53	2	2	4780731	4780782	4432419	4432470	7e-10	75.0
CP002797	SV	83.15	89	7	6	2257480	2257567	4432513	4432432	7e-10	75.0
CP002797	SV	82.98	94	4	7	265386	265477	4523265	4523182	7e-10	75.0
CP002797	SV	100.00	40	0	0	1436413	1436452	4594306	4594345	7e-10	75.0
CP002797	SV	100.00	40	0	0	2805878	2805917	4615682	4615721	7e-10	75.0
CP002797	SV	97.67	43	1	0	209180	209222	4623592	4623634	7e-10	75.0
CP002797	SV	89.83	59	5	1	4590023	4590081	4682148	4682091	7e-10	75.0
CP002797	SV	89.83	59	5	1	4384372	4384429	4858297	4858239	7e-10	75.0
CP002797	SV	97.67	43	1	0	2933688	2933730	4974375	4974417	7e-10	75.0
CP002797	SV	95.65	46	2	0	260258	260303	5082968	5083013	7e-10	75.0
CP002797	SV	91.07	56	4	1	3649513	3649568	5097018	5096964	7e-10	75.0
CP002797	SV	92.45	53	2	2	4093819	4093870	5096966	5097017	7e-10	75.0
CP002797	SV	97.67	43	1	0	2662245	2662287	5096980	5097022	7e-10	75.0
CP002797	SV	100.00	39	0	0	938137	938175	40239	40277	2e-09	73.1
CP002797	SV	100.00	39	0	0	718582	718620	233339	233301	2e-09	73.1
CP002797	SV	80.00	105	15	5	4286341	4286440	243282	243385	2e-09	73.1
CP002797	SV	83.53	85	6	3	4093836	4093913	261769	261852	2e-09	73.1
CP002797	SV	100.00	39	0	0	265443	265481	261769	261807	2e-09	73.1
CP002797	SV	100.00	39	0	0	4614740	4614778	261769	261807	2e-09	73.1
CP002797	SV	82.02	89	12	4	2141152	2141240	261816	261900	2e-09	73.1
CP002797	SV	82.35	85	14	1	4326001	4326084	261816	261900	2e-09	73.1
CP002797	SV	97.62	42	1	0	260254	260295	264498	264539	2e-09	73.1
CP002797	SV	97.62	42	1	0	377920	377961	265284	265243	2e-09	73.1
CP002797	SV	93.88	49	2	1	4614732	4614779	271898	271850	2e-09	73.1
CP002797	SV	100.00	39	0	0	1204891	1204929	288592	288554	2e-09	73.1
CP002797	SV	95.65	46	1	1	347923	347968	288669	288625	2e-09	73.1
CP002797	SV	100.00	39	0	0	4318142	4318180	290656	290694	2e-09	73.1
CP002797	SV	100.00	39	0	0	4780747	4780785	293744	293782	2e-09	73.1
CP002797	SV	100.00	39	0	0	235107	235145	293745	293783	2e-09	73.1
CP002797	SV	84.81	79	4	4	4297381	4297452	299605	299528	2e-09	73.1
CP002797	SV	97.67	43	0	1	2805881	2805922	299608	299566	2e-09	73.1
CP002797	SV	95.65	46	1	1	260323	260367	381090	381045	2e-09	73.1
CP002797	SV	86.96	69	4	4	2141272	2141339	381118	381054	2e-09	73.1
CP002797	SV	100.00	39	0	0	4429920	4429958	440586	440548	2e-09	73.1
CP002797	SV	90.74	54	5	0	260238	260291	548557	548610	2e-09	73.1
CP002797	SV	100.00	39	0	0	1436412	1436450	579515	579553	2e-09	73.1
CP002797	SV	84.81	79	4	4	4297381	4297452	579518	579595	2e-09	73.1
CP002797	SV	100.00	39	0	0	1436412	1436450	579615	579653	2e-09	73.1
CP002797	SV	82.56	86	12	3	3249408	3249490	579701	579616	2e-09	73.1
CP002797	SV	81.52	92	14	2	406650	406739	579662	579752	2e-09	73.1
CP002797	SV	100.00	39	0	0	1436412	1436450	579715	579753	2e-09	73.1
CP002797	SV	100.00	39	0	0	1436412	1436450	579815	579853	2e-09	73.1
CP002797	SV	82.56	86	12	3	3249408	3249490	579901	579816	2e-09	73.1
CP002797	SV	81.52	92	14	2	406650	406739	579862	579952	2e-09	73.1
CP002797	SV	97.67	43	0	1	1317048	1317089	590153	590195	2e-09	73.1
CP002797	SV	100.00	39	0	0	718582	718620	623703	623665	2e-09	73.1
CP002797	SV	82.22	90	10	2	2805838	2805921	768640	768551	2e-09	73.1
CP002797	SV	100.00	39	0	0	576905	576943	768594	768556	2e-09	73.1
CP002797	SV	100.00	39	0	0	260254	260292	768594	768556	2e-09	73.1
CP002797	SV	100.00	39	0	0	209181	209219	768594	768556	2e-09	73.1
CP002797	SV	100.00	39	0	0	4178215	4178253	768608	768646	2e-09	73.1
CP002797	SV	100.00	39	0	0	741214	741252	793189	793227	2e-09	73.1
CP002797	SV	81.72	93	11	4	3267200	3267290	817380	817468	2e-09	73.1
CP002797	SV	97.62	42	1	0	4093830	4093871	1195009	1195050	2e-09	73.1
CP002797	SV	97.67	43	0	1	1308314	1308355	2285560	2285518	2e-09	73.1
CP002797	SV	100.00	39	0	0	24052	24090	2297278	2297240	2e-09	73.1
CP002797	SV	86.96	69	4	4	347932	347996	2317712	2317645	2e-09	73.1
CP002797	SV	93.75	48	3	0	2662235	2662282	2421522	2421475	2e-09	73.1
CP002797	SV	100.00	39	0	0	4780744	4780782	2421513	2421475	2e-09	73.1
CP002797	SV	82.35	85	14	1	2332729	2332812	2438449	2438533	2e-09	73.1
CP002797	SV	82.35	85	14	1	2257479	2257563	2513962	2514045	2e-09	73.1
CP002797	SV	100.00	39	0	0	2613856	2613894	2748022	2747984	2e-09	73.1
CP002797	SV	100.00	39	0	0	2563548	2563586	2783884	2783846	2e-09	73.1
CP002797	SV	93.75	48	3	0	2240507	2240554	2832272	2832225	2e-09	73.1
CP002797	SV	82.22	90	11	5	271264	271353	2976315	2976231	2e-09	73.1
CP002797	SV	82.22	90	10	2	718577	718666	2976314	2976231	2e-09	73.1
CP002797	SV	100.00	39	0	0	4961751	4961789	3114393	3114431	2e-09	73.1
CP002797	SV	93.75	48	3	0	3649512	3649559	3276141	3276188	2e-09	73.1
CP002797	SV	100.00	39	0	0	4898715	4898753	3312854	3312816	2e-09	73.1
CP002797	SV	81.72	93	11	4	765759	765847	3536213	3536303	2e-09	73.1
CP002797	SV	100.00	39	0	0	4700279	4700317	3558404	3558366	2e-09	73.1
CP002797	SV	80.00	105	15	4	4286341	4286440	3723879	3723776	2e-09	73.1
CP002797	SV	93.75	48	3	0	3089626	3089673	3882463	3882510	2e-09	73.1
CP002797	SV	100.00	39	0	0	4683919	4683957	4156066	4156104	2e-09	73.1
CP002797	SV	97.62	42	1	0	1172084	1172125	4432430	4432471	2e-09	73.1
CP002797	SV	83.53	85	6	3	235107	235190	4432436	4432513	2e-09	73.1
CP002797	SV	100.00	39	0	0	718634	718672	4487720	4487758	2e-09	73.1
CP002797	SV	100.00	39	0	0	4856006	4856044	4545688	4545726	2e-09	73.1
CP002797	SV	80.00	105	15	5	4286341	4286440	4583797	4583900	2e-09	73.1
CP002797	SV	95.65	46	0	2	2805873	2805918	4594299	4594342	2e-09	73.1
CP002797	SV	100.00	39	0	0	262354	262392	4615686	4615724	2e-09	73.1
CP002797	SV	82.35	85	14	1	235154	235238	4623545	4623628	2e-09	73.1
CP002797	SV	82.56	86	11	4	3267205	3267290	4719913	4719994	2e-09	73.1
CP002797	SV	83.53	85	6	5	4614693	4614774	4719915	4719994	2e-09	73.1
CP002797	SV	97.67	43	0	1	2662240	2662282	4719953	4719994	2e-09	73.1
CP002797	SV	100.00	39	0	0	406572	406610	4727873	4727835	2e-09	73.1
CP002797	SV	100.00	39	0	0	1970862	1970900	4807190	4807152	2e-09	73.1
CP002797	SV	100.00	39	0	0	1970862	1970900	4807302	4807264	2e-09	73.1
CP002797	SV	100.00	39	0	0	1970862	1970900	4807413	4807375	2e-09	73.1
CP002797	SV	93.88	49	2	1	245153	245201	4882995	4882948	2e-09	73.1
CP002797	SV	100.00	39	0	0	4780747	4780785	4882955	4882993	2e-09	73.1
CP002797	SV	100.00	39	0	0	235107	235145	4882956	4882994	2e-09	73.1
CP002797	SV	100.00	39	0	0	2118747	2118785	4971828	4971866	2e-09	73.1
CP002797	SV	95.56	45	2	0	2100720	2100764	4974418	4974374	2e-09	73.1
CP002797	SV	100.00	39	0	0	4961751	4961789	4974374	4974412	2e-09	73.1
CP002797	SV	95.56	45	2	0	209185	209229	5082666	5082710	2e-09	73.1
CP002797	SV	95.56	45	2	0	209185	209229	5082767	5082811	2e-09	73.1
CP002797	SV	97.62	42	1	0	2855707	2855748	5082815	5082856	2e-09	73.1
CP002797	SV	95.56	45	2	0	209185	209229	5082868	5082912	2e-09	73.1
CP002797	SV	100.00	39	0	0	377923	377961	5083006	5082968	2e-09	73.1
CP002797	SV	100.00	39	0	0	2240507	2240545	5097017	5096979	2e-09	73.1
CP002797	SV	100.00	39	0	0	265442	265480	5096982	5097020	2e-09	73.1
CP002797	SV	100.00	39	0	0	4614739	4614777	5096982	5097020	2e-09	73.1
CP002797	SV	100.00	38	0	0	3759530	3759567	40278	40241	9e-09	71.3
CP002797	SV	82.93	82	11	3	765766	765847	44774	44696	9e-09	71.3
CP002797	SV	100.00	38	0	0	271371	271408	233339	233302	9e-09	71.3
CP002797	SV	100.00	38	0	0	3249454	3249491	233341	233304	9e-09	71.3
CP002797	SV	100.00	38	0	0	4952926	4952963	245398	245361	9e-09	71.3
CP002797	SV	100.00	38	0	0	4856007	4856044	245444	245481	9e-09	71.3
CP002797	SV	83.33	84	6	3	4394964	4395039	261769	261852	9e-09	71.3
CP002797	SV	100.00	38	0	0	4780748	4780785	261769	261806	9e-09	71.3
CP002797	SV	100.00	38	0	0	576905	576942	264498	264535	9e-09	71.3
CP002797	SV	100.00	38	0	0	260258	260295	265243	265280	9e-09	71.3
CP002797	SV	89.47	57	5	1	514573	514629	265342	265397	9e-09	71.3
CP002797	SV	83.53	85	5	4	4394963	4395039	271890	271807	9e-09	71.3
CP002797	SV	97.56	41	1	0	265441	265481	271891	271851	9e-09	71.3
CP002797	SV	100.00	38	0	0	1112467	1112504	288592	288555	9e-09	71.3
CP002797	SV	100.00	38	0	0	4326050	4326087	288624	288661	9e-09	71.3
CP002797	SV	100.00	38	0	0	262352	262389	288625	288662	9e-09	71.3
CP002797	SV	100.00	38	0	0	260323	260360	290654	290691	9e-09	71.3
CP002797	SV	97.56	41	1	0	245154	245194	293783	293743	9e-09	71.3
CP002797	SV	97.62	42	0	1	4325996	4326037	299564	299524	9e-09	71.3
CP002797	SV	100.00	38	0	0	1436413	1436450	299607	299570	9e-09	71.3
CP002797	SV	95.56	45	1	1	4718271	4718314	299616	299572	9e-09	71.3
CP002797	SV	100.00	38	0	0	576906	576943	299610	299573	9e-09	71.3
CP002797	SV	100.00	38	0	0	260255	260292	299610	299573	9e-09	71.3
CP002797	SV	100.00	38	0	0	209182	209219	299610	299573	9e-09	71.3
CP002797	SV	82.61	92	4	10	4325999	4326087	381136	381054	9e-09	71.3
CP002797	SV	97.56	41	1	0	238547	238587	411176	411136	9e-09	71.3
CP002797	SV	100.00	38	0	0	260257	260294	411178	411141	9e-09	71.3
CP002797	SV	97.56	41	1	0	4318136	4318176	411183	411143	9e-09	71.3
CP002797	SV	89.47	57	5	1	238645	238700	548577	548633	9e-09	71.3
CP002797	SV	82.35	85	11	4	2805838	2805918	579468	579552	9e-09	71.3
CP002797	SV	82.35	85	11	2	2805838	2805918	579568	579652	9e-09	71.3
CP002797	SV	85.33	75	3	4	4297381	4297448	579718	579791	9e-09	71.3
CP002797	SV	80.85	94	14	4	3605629	3605720	579853	579762	9e-09	71.3
CP002797	SV	82.35	85	11	4	2805838	2805918	579768	579852	9e-09	71.3
CP002797	SV	100.00	38	0	0	4297381	4297418	579918	579955	9e-09	71.3
CP002797	SV	100.00	38	0	0	2607344	2607381	606727	606690	9e-09	71.3
CP002797	SV	100.00	38	0	0	237836	237873	623665	623702	9e-09	71.3
CP002797	SV	100.00	38	0	0	271371	271408	623703	623666	9e-09	71.3
CP002797	SV	97.56	41	1	0	4203024	4203064	768555	768595	9e-09	71.3
CP002797	SV	100.00	38	0	0	4898263	4898300	792671	792708	9e-09	71.3
CP002797	SV	100.00	38	0	0	741215	741252	792860	792897	9e-09	71.3
CP002797	SV	100.00	38	0	0	741215	741252	793066	793103	9e-09	71.3
CP002797	SV	100.00	38	0	0	4898263	4898300	793190	793227	9e-09	71.3
CP002797	SV	97.62	42	0	1	741211	741252	793296	793336	9e-09	71.3
CP002797	SV	100.00	38	0	0	4898263	4898300	793299	793336	9e-09	71.3
CP002797	SV	82.93	82	11	3	28509	28587	817468	817387	9e-09	71.3
CP002797	SV	100.00	38	0	0	1204891	1204928	1127854	1127891	9e-09	71.3
CP002797	SV	100.00	38	0	0	893833	893870	1157987	1158024	9e-09	71.3
CP002797	SV	100.00	38	0	0	1112467	1112504	1227816	1227853	9e-09	71.3
CP002797	SV	97.62	42	0	1	543935	543976	1304281	1304321	9e-09	71.3
CP002797	SV	100.00	38	0	0	4696659	4696696	1479997	1479960	9e-09	71.3
CP002797	SV	100.00	38	0	0	2118748	2118785	1479960	1479997	9e-09	71.3
CP002797	SV	100.00	38	0	0	2100727	2100764	1482542	1482505	9e-09	71.3
CP002797	SV	100.00	38	0	0	2933688	2933725	1482506	1482543	9e-09	71.3
CP002797	SV	100.00	38	0	0	1923231	1923268	1997568	1997605	9e-09	71.3
CP002797	SV	100.00	38	0	0	4859415	4859452	2043333	2043296	9e-09	71.3
CP002797	SV	100.00	38	0	0	952577	952614	2142461	2142424	9e-09	71.3
CP002797	SV	95.56	45	1	1	4656601	4656645	2265834	2265877	9e-09	71.3
CP002797	SV	100.00	38	0	0	4696659	4696696	2271147	2271110	9e-09	71.3
CP002797	SV	100.00	38	0	0	2100727	2100764	2273692	2273655	9e-09	71.3
CP002797	SV	100.00	38	0	0	4961751	4961788	2273655	2273692	9e-09	71.3
CP002797	SV	83.33	84	7	4	361360	361442	2317581	2317658	9e-09	71.3
CP002797	SV	100.00	38	0	0	4422042	4422079	2421512	2421475	9e-09	71.3
CP002797	SV	100.00	38	0	0	877447	877484	2431202	2431239	9e-09	71.3
CP002797	SV	100.00	38	0	0	4884449	4884486	2537490	2537453	9e-09	71.3
CP002797	SV	100.00	38	0	0	741215	741252	2711229	2711266	9e-09	71.3
CP002797	SV	100.00	38	0	0	560471	560508	2777371	2777334	9e-09	71.3
CP002797	SV	100.00	38	0	0	4422042	4422079	2832235	2832272	9e-09	71.3
CP002797	SV	100.00	38	0	0	4081150	4081187	2897505	2897468	9e-09	71.3
CP002797	SV	100.00	38	0	0	4856007	4856044	2900712	2900675	9e-09	71.3
CP002797	SV	82.93	82	11	2	4326006	4326087	2976231	2976309	9e-09	71.3
CP002797	SV	100.00	38	0	0	271369	271406	2976311	2976274	9e-09	71.3
CP002797	SV	100.00	38	0	0	2943752	2943789	3083663	3083700	9e-09	71.3
CP002797	SV	100.00	38	0	0	4696659	4696696	3111885	3111848	9e-09	71.3
CP002797	SV	100.00	38	0	0	2118748	2118785	3111848	3111885	9e-09	71.3
CP002797	SV	100.00	38	0	0	2100727	2100764	3114430	3114393	9e-09	71.3
CP002797	SV	100.00	38	0	0	2600694	2600731	3290879	3290916	9e-09	71.3
CP002797	SV	97.62	42	0	1	4954253	4954294	3315935	3315975	9e-09	71.3
CP002797	SV	100.00	38	0	0	209184	209221	3518504	3518467	9e-09	71.3
CP002797	SV	100.00	38	0	0	2022307	2022344	3558366	3558403	9e-09	71.3
CP002797	SV	100.00	38	0	0	4497927	4497964	3559616	3559579	9e-09	71.3
CP002797	SV	100.00	38	0	0	4856007	4856044	3721720	3721683	9e-09	71.3
CP002797	SV	100.00	38	0	0	4952926	4952963	3721766	3721803	9e-09	71.3
CP002797	SV	80.85	94	14	4	271268	271359	3838580	3838671	9e-09	71.3
CP002797	SV	100.00	38	0	0	24054	24091	3965198	3965161	9e-09	71.3
CP002797	SV	100.00	38	0	0	1243128	1243165	4140116	4140079	9e-09	71.3
CP002797	SV	100.00	38	0	0	4856007	4856044	4302054	4302091	9e-09	71.3
CP002797	SV	100.00	38	0	0	4856007	4856044	4416543	4416580	9e-09	71.3
CP002797	SV	100.00	38	0	0	4422042	4422079	4432433	4432470	9e-09	71.3
CP002797	SV	97.56	41	1	0	4780745	4780785	4475542	4475502	9e-09	71.3
CP002797	SV	97.56	41	1	0	718581	718621	4512529	4512569	9e-09	71.3
CP002797	SV	100.00	38	0	0	4952926	4952963	4545643	4545606	9e-09	71.3
CP002797	SV	100.00	38	0	0	4856007	4856044	4585866	4585903	9e-09	71.3
CP002797	SV	100.00	38	0	0	4718277	4718314	4594304	4594341	9e-09	71.3
CP002797	SV	97.56	41	1	0	377927	377967	4615720	4615680	9e-09	71.3
CP002797	SV	97.62	42	0	1	271222	271262	4623581	4623540	9e-09	71.3
CP002797	SV	82.61	92	4	10	347932	348014	4623631	4623543	9e-09	71.3
CP002797	SV	82.93	82	11	2	2805838	2805916	4623550	4623631	9e-09	71.3
CP002797	SV	100.00	38	0	0	260322	260359	4623594	4623631	9e-09	71.3
CP002797	SV	82.93	82	10	4	4422001	4422079	4627780	4627860	9e-09	71.3
CP002797	SV	83.53	85	5	4	245110	245193	4692953	4692877	9e-09	71.3
CP002797	SV	83.33	84	6	3	235107	235190	4692878	4692953	9e-09	71.3
CP002797	SV	82.93	82	11	2	4330236	4330316	4719915	4719994	9e-09	71.3
CP002797	SV	100.00	38	0	0	2240507	2240544	4719994	4719957	9e-09	71.3
CP002797	SV	100.00	38	0	0	4093833	4093870	4719957	4719994	9e-09	71.3
CP002797	SV	100.00	38	0	0	4780745	4780782	4719957	4719994	9e-09	71.3
CP002797	SV	95.56	45	1	1	4656601	4656645	4925089	4925132	9e-09	71.3
CP002797	SV	100.00	38	0	0	4894781	4894818	4943614	4943651	9e-09	71.3
CP002797	SV	100.00	38	0	0	1243128	1243165	4953846	4953883	9e-09	71.3
CP002797	SV	100.00	38	0	0	4683920	4683957	4953986	4954023	9e-09	71.3
CP002797	SV	100.00	38	0	0	4696659	4696696	4971866	4971829	9e-09	71.3
CP002797	SV	100.00	38	0	0	2022307	2022344	5008594	5008557	9e-09	71.3
CP002797	SV	95.56	45	1	1	271370	271414	5030015	5029972	9e-09	71.3
CP002797	SV	97.56	41	1	0	4135089	4135129	5097020	5096980	9e-09	71.3
CP002797	SV	100.00	38	0	0	4422042	4422079	5096980	5097017	9e-09	71.3
CP002797	SV	100.00	38	0	0	235107	235144	5096983	5097020	9e-09	71.3
CP002797	SV	100.00	37	0	0	3066821	3066857	30859	30895	3e-08	69.4
CP002797	SV	100.00	37	0	0	4832436	4832472	30859	30895	3e-08	69.4
CP002797	SV	81.61	87	12	2	4614689	4614774	40241	40324	3e-08	69.4
CP002797	SV	100.00	37	0	0	560469	560505	82228	82264	3e-08	69.4
CP002797	SV	100.00	37	0	0	4718277	4718313	233303	233339	3e-08	69.4
CP002797	SV	100.00	37	0	0	2141305	2141341	233305	233341	3e-08	69.4
CP002797	SV	83.12	77	12	1	3249416	3249491	264577	264501	3e-08	69.4
CP002797	SV	100.00	37	0	0	260324	260360	265341	265377	3e-08	69.4
CP002797	SV	100.00	37	0	0	262353	262389	265341	265377	3e-08	69.4
CP002797	SV	100.00	37	0	0	1436413	1436449	265342	265378	3e-08	69.4
CP002797	SV	100.00	37	0	0	2805882	2805918	265342	265378	3e-08	69.4
CP002797	SV	100.00	37	0	0	4213675	4213711	271853	271889	3e-08	69.4
CP002797	SV	100.00	37	0	0	2240506	2240542	271854	271890	3e-08	69.4
CP002797	SV	100.00	37	0	0	1172089	1172125	271890	271854	3e-08	69.4
CP002797	SV	100.00	37	0	0	238644	238680	288626	288662	3e-08	69.4
CP002797	SV	97.56	41	0	1	347932	347971	290690	290650	3e-08	69.4
CP002797	SV	100.00	37	0	0	3605633	3605669	290689	290653	3e-08	69.4
CP002797	SV	100.00	37	0	0	4326051	4326087	290654	290690	3e-08	69.4
CP002797	SV	100.00	37	0	0	238644	238680	290655	290691	3e-08	69.4
CP002797	SV	100.00	37	0	0	406702	406738	290655	290691	3e-08	69.4
CP002797	SV	80.81	99	10	6	4421989	4422079	293682	293779	3e-08	69.4
CP002797	SV	100.00	37	0	0	4126077	4126113	293688	293724	3e-08	69.4
CP002797	SV	100.00	37	0	0	4126169	4126205	293688	293724	3e-08	69.4
CP002797	SV	95.45	44	1	1	4135084	4135127	293786	293744	3e-08	69.4
CP002797	SV	100.00	37	0	0	3649513	3649549	293780	293744	3e-08	69.4
CP002797	SV	100.00	37	0	0	2662247	2662283	293744	293780	3e-08	69.4
CP002797	SV	95.45	44	1	1	377920	377962	299565	299608	3e-08	69.4
CP002797	SV	100.00	37	0	0	406703	406739	299607	299571	3e-08	69.4
[truncated: 1,474 more rows]
