# Supplementary material for: The Complete Genome Sequence of Escherichia coli EC958: A High Quality Reference Sequence for the Globally Disseminated Multidrug Resistant E. coli O25b:H4-ST131 Clone
Source: PLoS One. 2014 Aug 15;9(8):e104400. doi: 10.1371/journal.pone.0104400 (PMC4134206; doi:10.1371/journal.pone.0104400)
Supplement: Dataset S1 — Genome sequences of EC958, EC958-sim and NA114 and BLASTn comparison files required to create an ACT image as seen in figure 6C . (ZIP) [file pone.0104400.s001.zip › SupplementaryDatasetS1/EC958-sim.contigs.fa]

>>NODE_7_length_159526_cov_92.598450 NODE_7_length_159526_cov_92.598450 undefined product 1:159570 forward
CATAATGCCTGATGCGACGCTTGTCGCGTCTTATCATGCCTACAAGTCTGTGCCGAACCGTAGGCCGTATCCGGCATGTCACAAATAGAGCGCCGGAAATATCAACCGGCTCACCCCGCGCACCTTTAACGCATCAGCCAACGGCTCAACGTCTTCCGGCGTGGCGCTCGCCCAGCTTTGCGCCTCGCCATACACGCCGTGGGCATGAAACGCGTTCAGGCGTACCGGAACATCGCCGAGTCCCTTGATAAACGCCGCCAGTTCTTCGATGTGTTGCAAATAATCCACCTGGCCAGGGATCACCAGCAAACGCAGTTCCGCCAGCTTACCGCGCTCTGCCAGCAAACAGATGCTGCGCTTAATCTGCTGATTATCGCGTCCGGTTAATTGCTGATGACATTCGCTCCCCCACGCTTTGAGATCGAGCATTGCGCCGTCGCACACCGGGAGTAATTTTTCCCAGCCGGTTTCGCTCAACATACCGTTACTGTCCACCAGGCAGGTGAGGTGGCGCAGTTGCGGATCGTTTTTGATAGCAGTAAACAGCGCCACTACAAACGGCAGTTGGGTCGTGGCTTCGCCGCTGCTTACCGTTATCCCTTCAATAAACAGCACCGCTTTGCGGACATGGCTAAGCACTTCGTCCACGCTCATGGATTGCGCCATTGGCGTGGCATGTTGCGGACACCTCTTCAGGCAGGTATCACACTGCTCGCAAACCACAGCGTTCCACACCACTTTGCCGTCAACAATCTGCAACGCCTGATGCGGACACTGTGGCACGCACTCCCCACAGTCATTGCAACGTCCCATCGTCCACGGATTGTGACAGTTTTTGCAGCGCAGATTGCAGCCCTGCAAAAACAGAGCCAGACGACTGCCTGGCCCGTCAACGCAGGAGAAGGGGATAATCTTACTGACTAAAGCGCATCTGCTGTTCATGGCTTATCACGCGCGGCTGGCGTTCCAGAATACGAGTGTTGCGTGCGGCTTCTTCTCCCAGCCAGGTGGTGTTGGTGCGTGAACCTTCGGCGCGATATTTTTCTAAATCCGACAAACGCACCATATAACCGGTAACGCGAACCAGATCGTTACCGCTGACATTGGCGGTAAATTCACGCATTCCGGCTTTAAAGGCACCGAGGCAAAGCTGTACCAGCGCCTGCGGATTACGTTTGATGGTTTCGTCGAGCGTCAGAATGTCGCTGATGCCGGAATAATAATAAGCATGATGCGGGGCGACAGTTTGCAGATGGGTAATCGGATCTGGCTCATCACCATATGGCAAACGCGCGCCCGGCGTGGTGCCGATATCGGAACTGATCCCCGACTGTGCGTGTAACATGGCGCGTTTTTGCCAGCCATATTTCACGGGGGTATTGGCGACAAACTCCGCCAGTTGCGCGCTAATGCGATAACCCACTTCATTTGCGGCGGCCTCTTTACCGTAGCGTGCGGCAATCCCTTCTTTTTCACACAGCAAGTTAACCGCTTCCGCCAGCCCATACATGCCAAACATCGGCACAAAACGTTCAGGATCAATCAACCCTTCTTTCACCAGGAAGCTATTCTCAAAGAAGTGTGATTGTTGATAGAGGAATTCACACCGCGCATCGATGATGGCGATCTGCTGTTGGCAGTAGTGCGGTAGAGTGCGCGTAAAGAAGTCATCCAGCGATTCGCTGCGCTCGGCAATGGCTTTCAGGTTAAGGCGTACCAGCGTGCTGCCACCACCCGCCAGCGGCAGTGAGTTGTAACAGCTCACAATCCCGTAGCCCCCTTTTGTGAAAATTTTATCATGCACCGGACCGTTGGCGATGTGCGGTTTGCTACATTCACAGACGTTTTTCGCCACTTCCAGCAGCAGGTCATCAGGGGTGATATCAGGATCGTAGATAAAGGTCAGGTTCGGTGAAACCTGCTTCAGCTCTGCGTCTGCACGTAATATTGCACGGGTAATGGGCGAATCAGACGGACCGATATTGGCATGCATAAAGGCGTCTGGCAGGGTTCTGTCGAGGTAACGCCAGAAACGTTTTATTCGAATATCGATCTCGTCTTGTGTTAGAATTCTAACATACGGTTGCAACAACGCATCCAGTTGCCCCAGGTAGACCGGCATCGATGTGACCGACGGTACATGGTGGTAAAGAATGGTCAGCAGAGAGAGTGCGTCATCAAGGTCTTTCGCGCCTTCCAGCTCCAGCCATTCGGAACCGTGCGCCAGAAAACGAGCGTAATCGGGTAAGACATAGCGCGGTTTGTACGGCGCATGACCTTCAAACATATCGCAGATTACCCCCTCATCCAGCGCGCGGCGGGCTTCGGCAGGCAGCTGTGGGTAAGGCAGATTGTTTTCTGCTTCCAGTGCCAGAAAATGGCGCTTCTGCTCCGGGCTAAGTACCGGGCTGGTGACAATTTGCTGGCAACGTTGTTGCAGTGCATTTTCATGAGAAGTGGGCATCTTCTTTTCCTTTTATGCCGAAGGTGATGCGCCATTGTAAGAAGTTTCGTGATGTTCACTTTGATCCTGATGCGTTTGCCACCACTGACGCATTCATTTGAAAGTGAATTATTTGAACCAGATCGCATTACAGTGATGCAAACTTGTAAGTAGATTTCCTTAATTGTGATGTACATCGAAGTGTGTTGCGGAGTAGATGTTAGAATACTAACAAACTCGCAAGGTGAATTTTATTGGCGACAAGCCAGGAGAATGAAATGACTGATCTGAAAGCAAGCAGCCTGCGTGCACTGAAATTGATGGACCTGACCACCCTGAATGACGACGACACCGATGAGAAAGTGATCGCACTGTGTCATCAGGCCAAAACTCCGGTCGGCAATACCGCCGCTATCTGTATCTATCCTCGCTTTATCCCGATTGCTCGCAAAACTCTGAAAGAGCAGGGCACCCCGGAAATCCGTATCGCTACGGTAACTAACTTCCCACACGGTAACGACGACATCGAAATCGCGCTGGCAGAAACCCGTGCGGCAATCGCCTACGGTGCCGATGAAGTTGACGTGGTGTTCCCGTACCGCGCGCTGATGGCAGGTAACGAGCAGGTTGGTTTTGACCTGGTGAAAGCCTGTAAAGAGGCTTGCGCTGCGGCGAACGTACTGCTGAAAGTGATTATTGAAACCGGCGAACTGAAAGACGAAGCGCTGATCCGTAAAGCGTCTGAAATCTCCATCAAAGCGGGTGCTGACTTCATCAAAACCTCTACCGGTAAAGTGGCTGTGAATGCGACGCCGGAAAGCGCGCGCATCATGATGGAAGTGATCCGCGATATGGGCGTAGAAAAAACCGTTGGTTTCAAACCGGCAGGCGGCGTGCGTACTGCGGAAGATGCGCAGAAATATCTCGCCATTGCAGATGAACTGTTCGGTGCTGACTGGGCTGATGCGCGTCACTACCGCTTTGGTGCTTCCAGCTTGCTGGCAAGCCTGCTGAAAGCTCTGGGCCACGGCGACGGTAAGAGCGCCAGCAGCTACTAAGGCTTGATTTGCCGGATGATGCAGCGATGCTCATCCGGTTCCCCGATTACCTCGTCTCTTTTCCACGGGAGGTTACCTTGTTTCTCGCACAAGAAATTATTCGTAAAAAACGTGATGGTCATGCGCTGAGTGATGAAGAAATTCGTTTCTTTATCAACGGCATTCGCGACAACACTATCTCCGAAGGGCAGATTGCCGCCCTCGCGATGACCATTTTCTTCCACGATATGACAATGCCTGAGCGTGTCTCGCTGACCATGGCGATGCGAGATTCAGGAACCGTTCTCGACTGGAAAAGCCTGCATCTGAATGGCCCGATTGTTGATAAACACTCGACCGGCGGTGTCGGCGATGTGACTTCGCTGATGTTGGGGCCAATGGTCGCTGCCTGTGGCGGCTATATTCCGATGATCTCCGGTCGCGGCCTCGGTCATACTGGCGGTACGCTCGACAAACTGGAATCCATCCCTGGCTTCGACATTTTCCCGGATGACAACCGTTTCCGCGAAATTATTAAAGACGTCGGCGTGGCGATTATCGGCCAGACCAGCTCACTGGCTCCGGCGGATAAACGTTTCTACGCGACCCGCGATATTACCGCAACCGTGGATTCAATCCCGCTGATCACCGCCTCTATTCTGGCGAAGAAACTGGCGGAAGGTCTGGACGCGCTGGTGATGGACGTGAAAGTGGGTAGCGGCGCGTTTATGCCGACCTACGAACTCTCTGAAGCCCTTGCCGAAGCGATTGTTGGCGTGGCTAACGGCGCTGGCGTGCGCACCACCGCGCTGCTCACCGATATGAATCAGGTACTGGCCTCCAGTGCAGGTAACGCGGTTGAAGTTCGTGAAGCGGTGCAGTTCCTGACGGGTGAACATCGTAACCCGCGTCTGTTTGATGTCACGATGGCACTGTGCGTGGAGATGCTGATCTCCGGCAAACTGGCGAAAAATGACGCCGAAGCGCGCGCGAAATTGCAGGCGGTGCTGGACAACGGTAAAGCGGCAGAAGTCTTTGGTCGTATGGTCGCGGCACAAAAAGGCCCGACCGACTTCGTTGAGAACTACGCGAAGTATCTGCCGACAGCGATGCTGACGAAAGCAGTCTATGCTGATACCGAAGGGTTTGTCAGTGAAATGGATACCCGCGCACTGGGGATGGCAGTGGTTGCAATGGGCGGCGGACGCCGTCAGGCATCTGACACCATCGATTACAGCGTCGGCTTTACTGATATGGCGCGTCTGGGCGACCAGGTAGACGGTCAGCGTCCGCTGGCAGTTATCCACGCGAAAGACGAAAACAGCTGGCAGGAAGCGGCGAAAGCGGTGAAAGCGGCAATTAAACTTGCCGATAAAGCACCGGAAAGCACACCAACTGTCTATCGCCGCATCAGCGAATAACGGTATACTGATCCGATCATTTAAATTTGAAGCACTGAGTACGGAGAACATATGAAACGTGCATTTATTATGGTGCTGGACTCATTCGGCATCGGCGCTACAGAAGATGCAGAACGCTTTGGTGACGTCGGGGCTGACACCCTGGGTCATATCGCAGAAGCTTGTGCCAAAGGCGAAGCTGACCACGGTCGTAAAGGCCCGCTCAATCTGCCAAATCTGACCCGTCTTGGGCTGGCGAAAGCACACGAAGGTTCTACCGGTTTCATTCCGGCGGGAATGGATGGCAACGCTGAAGTTATCGGCGCGTACGCATGGGCGCACGAAATGTCATCCGGTAAAGACACCCCGTCTGGTCACTGGGAAATTGCTGGTGTGCCGGTTCTGTTTGAGTGGGGATACTTCTCCGATCACGAAAACAGCTTCCCGCAAGAGTTGCTGGATAAACTGGTCGAACGCGCTAATCTGCCGGGTTACCTCGGTAACTGCCACTCTTCCGGTACGGTCATTCTGGATCAACTGGGCGAAGAGCATATGAAAACCGGCAAGCCGATTTTCTATACCTCCGCTGACTCCGTGTTCCAGATTGCCTGCCATGAAGAAACCTTTGGCCTGGATAAACTCTACGAGCTGTGCGAAATCGCCCGTGAAGAGCTGACCAACGGCGGCTACAACATCGGTCGTGTTATCGCTCGTCCGTTTATCGGCGACAAAGCCGGTAACTTCCAGCGTACTGGTAACCGTCACGACCTGGCTGTTGAGCCGCCAGCACCGACCGTGCTGCAGAAACTGGTTGATGAAAAACACGGCCAGGTGGTTTCGGTCGGTAAAATTGCAGACATCTATGCCAACTGCGGTATCACCAAAAAAGTGAAAGCGACCGGGCTGGACGCGCTGTTTGACGCCACCATCAAAGAGATGAAAGAAGCGGGTGATAACACCATCGTCTTCACCAACTTCGTTGACTTCGACTCTTCCTGGGGCCACCGCCGCGACGTCGCCGGTTATGCTGCGGGTCTGGAACTGTTCGACCGCCGTCTGCCGGAGCTGATGTCTTTGCTGCGCGATGACGATATTCTGATTCTCACTGCTGACCACGGTTGTGACCCGACCTGGACCGGTACTGACCACACGCGTGAACACATTCCGGTACTGGTTTACGGCCCGAAAGTGAAACCAGGTTCGCTGGGTCATCGTGAAACCTTCGCGGATATCGGCCAGACTCTGGCAAAATATTTTGGTACTTCTGATATGGAATATGGCAAAGCCATGTTCTGATGGATTTGGGCGGAGCAGTGACTCCGCCTTTAATATGTCACAAAAAGGATAAAACGATGGCTACTCCACACATTAATGCAGAAATGGGCGATTTTGCTGACGTAGTTTTGATGCCAGGCGACCCGCTGCGTGCGAAGTATATTGCTGAAACTTTCCTTGAAGATGCCCGTGAAGTGAACAACGTTCGCGGTATGCTGGGCTTCACTGGTACTTACAAAGGCCGCAAAATTTCCGTAATGGGCCACGGTATGGGTATCCCGTCCTGCTCCATCTACACCAAAGAACTGATCACTGATTTCGGCGTGAAGAAAATTATCCGCGTGGGTTCCTGTGGCGCTGTTCTGCCGCACGTAAAACTGCGCGACGTCGTTATCGGTATGGGTGCCTGCACCGATTCCAAAGTTAACCGCATCCGTTTTAAAGACCATGACTTTGCCGCTATCGCTGACTTCGACATGGTGCGTAACGCGGTAGACGCGGCAAAAGCACTGGGCGTTGATGCTCGCGTTGGTAACCTGTTCTCCGCTGACCTGTTCTACTCTCCGGACGGCGAAATGTTCGACGTGATGGAAAAATACGGCATCCTCGGCGTGGAAATGGAAGCGGCGGGTATCTACGGCGTCGCTGCAGAATTTGGCGCGAAAGCCCTGACCATCTGCACCGTGTCTGACCACATCCGCACTCACGAGCAGACCACTGCCGCTGAGCGTCAGACCACCTTCAACGACATGATCAAAATCGCGCTGGAATCCGTTCTGCTGGGCGATAAAGAGTAATTGTGTTTTGCTGAAAGGCGATTGTCGTGTGAAGCCGGAGTGGGAGACTGCTCCGGCTTTTTAGTATTTATTCATTTATCTCTCCAGCTTGAATATTTTCGCTATACTTTTCAGTGAAATATGTTAATAAATCTATTCAAGTATCTATTCACGAATCTATTCATTAATGAGCGAACTGACCGATCTTTTACTGCAAGGGCCGCGTTCTGCCCCGGAATTGCGCCAGCGTCTGGCAATCAGTCAGGCGACGTTCTCACGCCTTGTTGCCAGAGAAAATCGGGTGATTCGCTTTGGTAAAGCACGGGCAACGCGATATGTACTGCTGCGTCCTTATCGCGGAATTGAGCGTATTCCCGTCTGGCGGGTGGACGATGCCGGAAAGGCGCATAAATTCGCCGACATCCGGTTGTGCTGGCCACAGGGAAGTTGTCTGGTAACAGGCGCAGATGGCGACGAACAGTGGTTTGATGGTTTGCCCTGGTATTTGACCGATCTCCGACCGCAGGGCTTTTTAGGGCGCGCGTGGGGCAGAAAGTTAGCCGCGCAACTGAATCTGACTGATGATATACGTCTCTGGCAGGAAGAAGATGTGCTCTACGCCCTGACCGTATTTAACGGTGAATATACTGGCGGTTGGTTGGTCGGGGAGGGGAATTATCAGCGATGGATTACTGCACAACGCCCTGCGGAAATTCCTTTGGATCAAAAACTCACCCGTTACGAACAGTTGGCAAGCGATGCTCTGGCTGGAGAAATTGTGGGTTCTTCTGCGGGCGGCGAGCAGCCAAAATTTACCTGCTATGCACAAACGCCGTCAGGCAATAAACATGTGTTGGTGAAATTCACCGTGCCACAGCAAACCGCAGTCAGCCAACGTTGGGGGGACCTGCTAATTGCTGAATCTATTGCCGCGCAAATCCTGCGTGACGGCGGGATCCACGCCATCGAGTCAACGGTGCTTGTAACAAGTAACAGGCAGGTATTCCTGGAAGCGGAACGCTTTGACTGCAAAGGTAACGATGGTCGCTTGCCCATTGTGTCGCTGGAGGCGGTGCAAAGTGAGTTTATCTCTTCTCCGGGATCGTGGCCGGAGGCAATGCGGCATTTGTGTGAGCAACAACTTGTCACTCACCAGAGCGTGGCGCAAACAGAAGTGATCTGGGCGTTTGGGCGACTTATCGCCAACAGCGATATGCACGCAGGCAATTTATCATTTTATTTATCTGAACCACCATTTGCGCTGACACCCGTCTACGACATGCTGCCGATGGCCTATGCGCCAAACAGCGCCGGAATGCTGCGTGATGCTGCCATTGAGGTGAAGTTTGATCTTAACATCAGTAAAAGCGCATGGTTAACGGCGATCCCGCTGGCGCAGCAGTTCTGGCAAACGGTCGCCAGAGATCCGCGTATCAGCGAGGCGTTTCGCCACATTGCGCAAGAAATGCCGGAAAAAATCCGGCAAATCGAAGAGAAAGTTACCCGCATGGGTGGGTAACTACCGCACCGCCCCTGCCATCCATGCCGACAACTCCCGTAGCTCTTTTTCCTGTTCCTGGAAGTCAACCAGCAGCGCTTCGCACTCCTGTTGCAGCATATCCGCGCGGTACAGACAGCCTTGCAGTCGCCCGGCGAGGGCTTCCAGCGGCGCGGGGTTGAGACTGTCGGTAAACACCTGGGCGCGGGTGATATGGCCTTTTTCAACGTCGAAATGCAGTTCCACGCCGCCCCAGGTAAAGCGTTCATCCAGCAGATGCGAGAATGCCGGAGCCTGACCGAAGTTCCATTCCCAGCTACTCTGGCGGGCAAAGGTTTCGGCGAAGTTTGGCAAGTCTGGCGTTTTGTCCGGGGAGATGATTTCCGCTTCCACGCGCTCGCCATAATGGGCGAAAAAGGCCTCGGTTATGGCCTCGCAAACCTGCTCATGGGTGATCCCCGGTAGCAATTCGGTCAGATTGGTCACGCGGGAACGCACTGAGGTAATGCCTTTCGCCGCCAGTTTCTTTTTATCCGGATTGAGATAGTTTGCCAGGCGGCTAAGGTCGGCATTGAGCAGCAAAGTGCCGTGGTGGAAGCCACGATCTTTGGTTTCGCGATAGGCCGAGCCTGAGACTTTGCGGTCGCCTTCGGCGGTTTTCACCACCAGATCGTTACGCCCGGAAGCTTCGGCGCTGACGCCAAGCGCGTTCAGCGCATTGAGCACAATCGACGTGGAGATAGTTTTATCGTACTCCGGCTTGCCAGCCATAAAGGTAAAACAGGTATTGCCGAGATCGTGGAACACCGCGCCGCCACCGCTACTGCGCCGCGCCAGGCGGACGTTATCTTCTTCCATCCGCCGGGTATTACACTCTTTCCACGGGTTCTGCGCACGACCAATCACTACCGTGTCGGCATTGCGCCAGAGAAACAGAACGCGCTGCGTGGCGGGCATCTGGCGAAAAATACACTCCTCTACCGCCAGGTTAAACCACGGGTCGTAAGAGTCAGAGATGAGCAGGCGTAATGTGGACATAACGATTTCCTTTCTTGTAGTAATGGGTCACTCTTTTTTCTCGCTTTCTTCCTCTTCCGGCACCGGTTTGCTGGCGGTTAACAGGAAGGGCGATTGCTGCCAGCGGGTGCGTTTACCCTGTAGCAGCGTGCGGGTCAGCACTACGCCGATTGCCAGCGAGAGCAGCAACATCAGGCGTAAAATGTTAGTGGTGTTATCCACCTGTTGGGCTTCGGTGGCGAGCGTATGGGTGTCGAGCGTCAGGCGCAGATAGCCGAGCGGTCCGTTTTTACCCGCAATGGGTTCGACAATCTGCTGATTAAAATAGCCGCCCGCTTTTTTGCCGTCGAGCGCCAGCCGGTCGCGCACGTCGACGCTTTCGCCAGAACGGGCGATAAGATCGCCTTGTTCATCATATACGCCTGCGTCGAGAATGCGGCTTTCATCCGTTAACTGATCGAGGATCGCCTGAATGCGTTTTTCATCCGGTGAGTCGGTACGCATCAGCGGTGCAACGTTTAGCGTCACCTGCCGCGCCAGGGTGCGGGCCAGTTCTTCCAGTTGCGGATTACGCTGTCGCTGGTGGTTTTGACTAAACCATGACGCCCCCTGCATCAGCGCCACTAACAAGGCAAGACAGAACAGGACAATCACTGCCCGATGCAGCCGGAATTTCAGTTTTGTGCGAGCCATCTTCCACCCTTTGAAAATTTGAGACTTAATGTTGCCAGAAGCAATGGATACAAGGTAGCCTCATGCGTTATTTTCCCTGCTTCGAACGATTTTACAGGAGCCTTAATGCCTAACATTACCTGGTGCGACTTGCCTGAAGATGTCTCTTTATGGCCTGGTCTGCCTCTTTCATTAAGTGGTGATGAAGTGATGCCACTGGATTACCACGCAGGTCGTAGCGGCTGGCTGCTGTATGGTCGTGGGCTGGATAAACAACGTCTGACCCAATACCAGAGCAAACTGGGCGCGGCTATGGTGATTGTTGCCGCCTGGTGCGTGGAAGATTATCAGGTGATTCGTCTGGCAGGTTCACTCACTGCGCGGGCTACGCGCCTGGCCCATGAAGCGCAACTGGATGTCGCACCGCTGGGGAAAATCCCACACCTGCGCACGCCGGGTTTGCTGGTGATGGACATGGATTCCACCGCCATCCAGATTGAATGTATTGATGAAATTGCCAAACTGGCCGGAACGGGCGAGAGGGTGGCGGAGGTAACCGAACGGGCGATGCGCGGCGAACTCGATTTTACCGCCAGCCTGCGCAGCCGCGTGGCGACGCTGAAAGGCGCTGACGCCAATATTCTGCAACAGGTGCGTGAAAATCTGCCGCTGATGTCAGGCTTAACGCAGCTGGTACTCAAGCTGGAAACGCTGGGCTGGAAAGTGGCGATTGCCTCCGGCGGCTTTACTTTCTTTGCTGAATACCTGCGCGACAAGCTGCGCCTGACAGCCGTGGTAGCCAATGAACTGGAGATCATGGACGGTAAATTTACCGGCAATGTGATCGGCGACATCGTTGACGCGCAATATAAAGCGAAAACCCTGACCCGCCTCGCGCAGGAGTATGAAATCCCGCTGGCGCAGACCGTGGCGATTGGCGATGGAGCCAATGACCTGCCGATGATCAAAGCGGCAGGGCTGGGGATTGCCTACCATGCCAAGCCAAAAGTGAATGAAAAGACGGAAGTCACCATCCGTCACGCTGACCTGATGGGGGTATTCTGCATCCTCTCTGGCAGCCTGAATCAGAAGTAATTGTCCGCCCGTCATCCTGCGGGCGGCACAGCATTAACGAGGTACATCGTGGCAAAAGCTCCAAAACGCGCCTTTGTTTGTAATGAATGCGGGGCCGATTATCCGCGCTGGCAGGGGCAGTGCAGTGCCTGTCATGCCTGGAACACCATCACCGAGGTGCGTCTTGCAGCGTCGCCAACGGTGGCGCGTAACGAGCGTCTCAGTGGCTATGCCGGTAGCGCCGGAGTGGCAAAAGTCCAGAAACTTTCCGACATCAGCCTTGAAGAGCTGCCGCGTTTTTCCACCGGATTTAAAGAGTTCGACCGCGTATTAGGCGGCGGCGTGGTGCCGGGAAGCGCCATTCTGATTGGCGGTAACCCTGGTGCGGGGAAATCCACGCTGTTGCTGCAAACGCTGTGCAAACTGGCGCAGCAGATGAAAACGCTGTATGTCACCGGCGAAGAGTCGCTGCAACAGGTGGCAATGCGCGCTCATCGCCTTGGCCTGCCGACTGACAATCTTAATATGCTGTCGGAAACCAGCATCGAGCAGATCTGCCTGATTGCCGAAGAAGAGCAACCGAAGCTGATGGTAATTGACTCCATCCAGGTGATGCATATGGCGGATGTACAATCATCGCCTGGCAGCGTGGCACAGGTGCGTGAAACGGCGGCTTATCTGACGCGCTTCGCCAAAACGCGCGGTGTGGCGATTGTCATGGTTGGGCACGTAACCAAAGATGGCTCGCTGGCTGGCCCTAAAGTGCTGGAACACTGTATCGACTGTTCGGTGCTTTTGGATGGCGATGCCGACTCCCGTTTTCGCACCTTACGCAGCCATAAAAACCGCTTCGGCGCGGTGAATGAGCTGGGTGTCTTTGCAATGACCGAGCAGGGGCTGCGTGAAGTCAGCAACCCTTCGGCAATTTTCTTAAGTCGCGGCGATGAAGTGACCTCCGGTAGCTCAGTGATGGTAGTGTGGGAAGGAACGCGTCCGCTGCTGGTGGAGATTCAGGCGCTCGTCGATCACTCGATGATGGCGAATCCACGCCGCGTGGCAGTCGGGCTGGAGCAAAACCGTCTGGCAATCCTGCTGGCGGTGCTTCACCGTCACGGTGGTCTACAAATGGCCGATCAGGATGTGTTTGTTAACGTGGTCGGTGGCGTGAAGGTGACGGAAACCAGTGCCGATTTAGCGTTACTGCTGGCGATGGTTTCCAGCCTGCGTGACAGACCGCTACCGCAGGATCTGGTGGTGTTTGGTGAAGTCGGGCTGGCAGGGGAGATCCGCCCGGTGCCCAGCGGCCAGGAACGAATCTCAGAAGCGGCGAAACACGGTTTTCGCCGGGCGATTGTTCCGGCGGCTAACGTGCCGAAAAAAACGCCGGAAGGGATGCAGATTTTTGGCGTTAAAAAACTCTCCGACGCGCTTAGCGTGTTCGACGACTTATAATGAGAGATACGGAGGGAGATATGTCGTCATTTGATTACCTGAAAACTGCCATCAAGCAACAGGGCTGCACGCTACAGCAGGTAGCTGATGCCAGCGGTATGACCAAAGGGTATTTAAGCCAGTTACTGAATGCCAAAATTAAAAGCCCCAGCGCACAAAAGCTGGAGGCATTGCACCGTTATTTGGGACTTGAATTTCCCCGGCAGAAGAAAACGATCGGTGTCGTATTCGGTAAGTTTTACCCGCTGCATACCGGACATATCTACCTTATCCAGCGCGCCTGTAGCCAGGTTGACGAGCTGCATATCATTATGGGTTTTGACGATACCCGCGACCGCGCATTGTTCGAAGACAGCGCCATGTCGCAGCAGCCCACGGTGCCGGATCGTCTGCGCTGGCTATTGCAAACCTTTAAATATCAGAAAAATATCCGTATTCATGCTTTCAATGAAGAGGGCATGGAGCCATATCCACACGGCTGGGATGTATGGAGCAACGGCATCAAAAAGTTTATGGCTGAAAAAGGGATTCAGCCGGACCTGATCTACACCTCGGAAGAAGCCGATGCGCCACAGTATATGGAACATCTGGGGATCGAGACGGTGCTGGTCGATCCGAAGCGTACCTTTATGAGTATCAGCGGTGCGCAGATCCGCGAAAACCCGTTCCGCTACTGGGAATATATTCCTACGGAAGTGAAGCCATTCTTTGTGCGTACCGTGGCGATCCTCGGTGGTGAATCGAGCGGTAAATCCACCCTGGTAAACAAACTTGCCAATATCTTCAACACTACCAGTGCGTGGGAATATGGTCGTGATTATGTCTTTTCGCACCTCGGTGGCGATGAGATCGCGTTGCAGTATTCCGACTACGATAAAATCGCGCTGGGACATGCGCAATATATTGATTTTGCAGTGAAATATGCCAATAAAGTGGCGTTTATCGACACCGATTTTGTCACTACCCAGGCGTTCTGCAAAAAGTACGAAGGGCGTGAGCATCCGTTTGTGCAGGCGTTGATTGATGAATACCGTTTCGATCTGGTGATCCTGCTGGAGAACAACACGCCGTGGGTGGCGGATGGTTTACGCAGCCTCGGCAGTTCGGTGGATCGCAAAGAGTTCCAGAACTTGCTGGTGGAGATGCTGGAAGAGAACAATATCGAATTCGTGCGGGTTGAAGAGGACGATTACGACAGCCGTTTTCTGCGCTGCGTGGAGCTGGTGCGGGAGATGATGGGGGAGCAGAGGTAAGAACCAATGCCTGATGCGACGCTTACCGCGTCTTATCAGGCCTGGAGATTCACAACGTATTGAAATTGCTTGGTTTGTAGGCCGGATAAGGCGTTTACGCCGCATCCGGCATTTTACGCATTACTTCGCAATACGCTTGTACTTGATACGCTTCGGCTCCAGCGCGTCTGCGCCCAGCGTGCGTTTCTTGTACTCTTCGTACTCGGTAAAGTTACCTTCGAAGAACTCAACTTTACCTTCATCCTGGTAATCCAGAATGTGCGTGGCGATACGGTCGAGGAACCAACGGTCGTGCGAGATAACCATCGCGCAGCCCGGGAACTCCAGCAGGGCGTTTTCCAGCGCGCGCAGGGTTTCGATATCCAGGTCGTTGGTTGGTTCGTCGAGCAGCAGCATGTTGCCGCCAACCTGCAGCAGCTTCGCCAGATGCAGACGACCGCGCTCACCGCCGGAGAGTTCGCCAACGCGTTTACCCTGATCAACCCCTTTAAAGTTAAAGCGGCCAACGTAGGCGCGGCTCGGCATCTCGGTGTTGCCGATCTTCATGATATCCAGCCCGCCGGAAACTTCTTCCCAAACGGTTTTGCTGTTATCCATTGAGTCACGGAACTGATCAACCGACGCCAGTTTCACTGTTTCACCCAAAGTGATGGTGCCGCTGTCCGGCTGTTCCTGACCAGAGATCATACGGAACAGCGTCGATTTACCCGCACCGTTCGGACCGATGATCCCGACGATCGCTCCTTTCGGGATCGAGAAGCTCAGGGAGTCAATCAGCAGACGATCACCATAGGATTTACGCAGGTTGCTGACTTCCAGCACTTTATCGCCCAGACGCGGTCCAGGTGGAATAAACAGTTCGTTGGTTTCGTTACGTTTCTGATATTCGGTGCTGTTGAGTTCTTCAAAGCGCGCCAGACGTGCTTTACCTTTTGACTGACGGCCTTTAGTTCCCTGACGTACCCACTCCAGCTCTTTCTCGATCGACTTACGACGCGCCGCTTCTTGTGAAGCTTCCTGCGCCAGACGCTGATCTTTCTGCTCCAGCCAGGAGGAGTAGTTACCTTCCCACGGAATACCTTCACCGCGGTCAAGTTCGAGGATCCAGCCCGCAACGTTATCGAGGAAGTAACGGTCGTGGGTAATCGCCACCACGGTGCCTTCGAAGTCGTGCAGGAAGCGCTCCAGCCACGCTACGGATTCCGCATCCAGGTGGTTGGTCGGTTCGTCGAGCAGCAGCATGTCTGGTTTTTCCAGCAGCAGGCGGCACAACGCCACGCGACGACGCTCACCACCGGAAAGGTTAGCGATTTTCGCATCCCAGTCCGGCAGACGCAGCGCATCCGCCGCACGCTCCAGCTGAACGTTCAGGTTGTGACCGTCGTGAGCCTGAATGATCTCTTCCAGACGGCCTTGTTCAGCGGCCAGCTTGTCAAAATCGGCATCCGGATCGGCATACAGCGCATACACTTCATCCAGGCGTTTCAGGGCGTTAACCACTTCAGAAACCGCTTCTTCAATGGACTCACGAACGGTGTGTTCCGGGTTCAGCTGCGGTTCCTGCGGCAGATAACCAATCTTGATGTCTGGCTGCGGACGCGCTTCACCTTCGATGTCTTTATCAATGCCCGCCATAATGCGCAGCAGGGTGGACTTACCCGCGCCGTTCAGACCCAGGACACCAATTTTTGCCCCAGGGAAGAAACTCAGAGAGATGTTTTTCAAAATATGACGTTTCGGCGGAACAACTTTGCCGACACGATGCATGGTATAAACGAATTGAGCCACGTTGGACTTCGCCTCTATGTTTATCGTGATGATGAGTTTTCAAAGGCGAAGTGTAGCCTGTTTCCCTGTCTAATCCCAGCCAGTCGATCACCCCGTAAAAGTAAAAAAGTGTCCGTAACGTGGCGTAAACGGCAATGACTGGTTAGCATAAATCTATTACGCGGCATGACGCTGCATTGATGTATTTACACTTAGAGGATGCGCTTGTGGAAAAAGCCAAACACGTTACCTGGCGGCTGTTGGCTGCCGGTGTCTGTCTGCTGACGGTCAGCAGCGTGGCGCGAGCCGACTCACTGGATGAGCAGCGTAGCCGTTACGCGCAAATTAAGCAGGCCTGGGATAATCGACAAATGGATGTGGTCGAACAAATGATGCCTGGACTGAAAGATTACCCACTTTATCCCTACCTGGAATACCGCCAGATCACTGATGACCTGATGAATCAACCGGCGGTGACGGTCACTAACTTTGTTCGCGCTAACCCCACGCTTCCTCCCGCTCGCACGCTGCAATCTCGTTTCGTCAATGAACTGGCGCGGCGTGAAGACTGGCGTGGCTTGTTAGCCTTTAGCCCGGAAAAGCCCGGAACTACCGAAGCGCAATGTAATTACTACTATGCGAAATGGAACACCGGGCAGAGTGAAGAAGCCTGGCAAGGGGCGAAAGAGCTGTGGCTAACCGGCAAGAGCCAGCCTAACGCCTGTGACAAGTTATTTAGCGTCTGGCGTGCGTCAGGTAAACAAGATCCGCTGGCGTATTTAGAGCGTATCCGTCTGGCGATGAAAGCGGGTAACACCGGCCTGGTAACAGTGCTGGCAGGGCAGATGCCTGCCGATTACCAGACTATCGCTTCGGCAATCATTTCACTGGCGAACAACCCTAATACGGTACTGACCTTCGCGCGTACAACCGGCGCGACCGATTTTACCCGTCAAATGGCGGCGGTGGCGTTTGCCAGTGTGGCGCGGCAGGATGCTGAAAATGCACGGCTGATGATCCCGTCGCTTGCTCAGGCACAGCAGCTTAATGAAGATCAGATTCAGGAGCTGCGCGATATTGTCGCCTGGCGTTTGATGGGCAACGATGTCACCGACGAGCAGGCGAAATGGCGCGATGACGCGATTATGCGCTCGCAATCTACTTCGCTTATTGAACGCCGTGTGCGAATGGCGCTTGGCACCGGCGATCGTCGCGGCCTGAATACCTGGCTGGCGCGTCTGCCTATGGAAGCGAAAGAGAAAGATGAATGGCGTTACTGGCAGGCGGATTTACTGCTGGAACGCGGACGTGAAGCTGAAGCAAAAGAGATTTTGCATCAACTCATGCAACAGCGTGGTTTCTACCCGATGGTTGCTGCACAACGCATCGGCGAAGAGTATGAGCTGAAGATTGATAAAGCGCCGCAGAATGTTGACAGCGCCCTGACTCAGGGGCCGGAGATGGCGCGCGTGCGCGAGTTGATGTACTGGAATCTCGATAACACCGCGCGTAGCGAGTGGGCCAATCTGGTGAAGAGCAAGTCAAAAACAGAGCAGGCTCAACTGGCTCGGTATGCTTTCAATAACCAATGGTGGGATCTTAGCGTTCAGGCAACGATCGCCGGGAAGCTGTGGGATCATCTGGAAGAGCGATTCCCGCTGGCTTACAACGATCTTTTCAAACGCTACACCAGTGGTAAGGAGATCCCGCAAAGCTATGCGATGGCGATTGCTCGTCAGGAGAGTGCCTGGAATCCGAAAGTGAAATCACCGGTAGGGGCCAGCGGCCTGATGCAGATTATGCCTGGTACCGCGACCCATACGGTGAAGATGTTCTCTATTCCCGGTTATAGCAGCCCTGGGCAATTGCTGGATCCGGAAACGAACATCAACATTGGCACCAGTTACCTGCAATATGTTTATCAGCAGTTTGGCAATAACCGTATTTTCTCCTCAGCAGCTTATAACGCCGGACCAGGGCGGGTGCGGACCTGGCTTGGCAACAGCGCAGGGCGTATCGACGCAGTGGCATTTGTCGAGAGTATTCCATTCTCCGAGACGCGCGGTTATGTGAAAAACGTGCTGGCTTATGACGCTTACTACCGCTATTTCATGGGGGATAAACCGACGTTGATGAGCGCCACGGAATGGGGACGTCGTTACTGATCCACACGTTTATGATATGCTATCGTACTCTTTAGCGAGTACAACCGGGGGAGGCATTTTGCTTCCCCCGCTAACAATGGCGACATACTATGGCCCAACAATCACCCTATTCAGCAGCGATGGCAGAACAGCGTCACCAGGAGTGGTTACGTTTTGTCGACCTGCTTAAGAATGCCTACCAAAACGATCTCCATTTACCGTTGTTAAACCTGATGCTGACGCCAGATGAGCGCGAAGCGTTGGGGACTCGCGTGCGTATTGTCGAAGAGCTGTTGCGCGGCGAAATGAGCCAGCGTGAGTTAAAAAATGAACTCGGCGCGGGCATCGCGACGATTACGCGTGGATCTAATAGTCTGAAAGCCGCGCCCGTCGAGCTGCGCCAGTGGCTGGAAGACGTGTTGCTGAAAAGCGATTGATTTTGTAGGCCTGATAAGATGCGTCAGCGTCGCATCAGGCATCGTGCACCGAATGCCGGATGCGGCGTGAACGCCTAATCAGGCCTGCAATGGCTGATACACGGCATTATGAAACGGACTCAGCGCCAGGATCACCGCCTGGTGATAGACGCTGGTGCGAGTGAGTTTCCCGGCGGTAAACACGCCGATCGCCCCTTCCTTACGACCAATCTCATCAATACCGGTATAACGCGACATCACGGGACCAAGCGCCTCACCTTCACGCACTTTTTCCAGAATCACCGCAGGCAACGGCAAAGTAGCCGAACGCGCCTCGCCGCGCTGGCTGGCGTTTTCAATCACCACCCAACTGAAAGTGCTGTCACCATCGATGCCAGCTTCAATCGCCACCCAAAAATCAGCCTCAGGAAGTAAACGGCGGGCATTGGCTACCCTATTTCGTGCGCCAGCGCGCGTTTCCTCACTGCCAAAGGGCTGTTCCGGTACACCGCTCTCGACGGCAACGGATGCAATATGGCAGGATCCTTCGCCGAAGATCTCGTGAAATGCCTGCAGAATGGCCTGAATTTTAGCGGGATTGGTGGTCGCACAGACAACTTGGTGCATAATCAGCATTACTCAGAAAATTAACGTTACAGCAGTATACGGAAAAAAAGCATGTTACAGGTATACCTAGTCCGCCACGGTGAAACGCAGTGGAACGCCGAGCGACGTATTCAGGGCCAGTCTGACAGCCCGCTGACCGCCAAAGGTGAGCAACAGGCGATGCAGGTGGCAACCCGTGCCAAAGAGCTTGGCATTACGCATATCATCAGTAGCGATTTAGGACGCACCCGGCGCACGGCGGAAATCATCGCCCAGGCCTGCGGCTGTGACATCATATTTGATTCTCGCCTGCGTGAATTAAATATGGGTGTACTGGAAACAAGAAATATCGATTCACTCACCGAAGAAGAAGAGAACTGGCGTCGGCAACTGGTCAATGGCACCGTTGACGGGCGTATTCCTGAAGGCGAGTCAATGCAGGAGCTCAGCGATCGCGTTAATGCGGCACTGGAATCTTGCCGGGACTTACCGCAGGGAAGCCGACCGCTACTGGTGAGCCATGGTATTGCACTGGGATGCCTGGTGAGTACGATTCTCGGATTACCAGCATGGGCAGAGCGCCGCTTACGTCTGCGTAACTGTTCTATTTCGCGCGTGGATTATCAGGAAAGCCTGTGGCTGGCGTCTGGCTGGGTGGTTGAAACCGCAGGGGACATCTCGCATCTGGACGCCCCTGCATTAGATGAGCTGCAGCGTTAACGACGGATCGGAATCAGCAGTTCACAGCGCAGATTAATTGGGCGATCTCCCGCTTTGGCATCTTCTGCCGGGTAGTATCGCTCAATATCCTGACCTTTACGGCGCGTCAGGTTGAGCATTGGCATGCATGTTCCATATACCGTCAGGATAAACTCCTGCACGCCGGTTCCCAGACCTTCATAGGTAAACATCACATATTCGCCGCCCTGCAGCATCACCGGATGCCCCGTCAGTACATAGCCATCTGCCTGATCCTGGGCTAACGCGGTGGTATAGAATACCTCTTGTTCATCGTCTTTATCCTGACTCGGACGCGTTTCATTCAGGCCGTAGAGCACCGGCGGAATGGTCGGCGCGTTGCCGAGAAAATCGTGCCAGAACTGGTAGCGCATTTCATGGCGGAAATCAGAGATTTGCTCCAGCGAACAGGAGTAGCTCTGGGTAACACCAATCAGCGGCGTATCTTCCAGGGTGACAAATTTGTGCTCTGGCATAGTGAATTCACCCAGACGCAGCGGCGGGCGAATACCAAAGGCGCTCCATTCAGGAGAACGGCGGTAAAGTGCAGGAGTCTGGGCAAACTGCTTCTTGAATGCGCGGGTAAATGTCTGTTGAGAGTCGAAGCGGTATTGCAGCGCGATGTCCAGAATCGGACGCGCAGTCAGGCGTAGTGCGACCGCCGATTTCGACAAACGACGAGCACGAATATACGCGCCAATAGCATGGCCAGTGACATCTTTAAACATTCTCTGTAAGTGCCACTTGGAATAACCTGCTTTCGCCGCTACATTGTCGAGCGACAGGGGCTGATCCAGATGACCTTCCAGCCAGATTAAAAGGTCGCGAATAATGCCGGCCTGATCCATAAAATATCCTCATCCTTTCAACAACGAGCACCTGACATCAGGTAATTGGATAATAGCATTTTTTGCTGTTTTAGCATTCAGTGTTTTTTTCTTAGTCGAGTATGTTTTAGGGCTTGACGGAAATAAAAGTATTGAGATTTTGTTCTTAATCAATATGTTATTTACCGTGACGAACTAATTGCTCGTGTAATAGATAAAAATGGTAACAATATGAAATACAAGCATTTAATCCTTTCTTTAAGCCTGATAATGCTGGGGCCATTGGCTCATGCAGAAGAGATTGGTTCGGTCGACACCGTATTTAAAATGATCGGCCCGGATCACAAAATTGTTGTTGAAGCCTTTGACGATCCCGATGTGAAAAATGTCACCTGTTATGTGAGCCGGGCGAAAACCGGTGGTATTAAAGGGGGATTGGGCCTGGCAGAAGATACCTCCGATGCGGCCATTTCTTGTCAACAAGTCGGGCCGATTGAACTGTCGGATCGTATTAAAAACGGCAAAGCTCAGGGCGAGGTAGTATTCAAAAAACGCACGTCCCTGGTCTTTAAGTCGTTACAGGTCGTGCGCTTTTATGACGCTAAACGCAACGCGCTCGCTTATCTGGCTTACTCCGACAAAGTTGTAGAAGGTTCGCCGAAAAACGCGATTAGCGCGGTTCCTGTCATGCCGTGGCGGCAATAACAGAGGCGATTTATGCAACGGGAAACGGTCTGGTTAGTAGAAGACGAGCAAGGGATAGCCGATACGCTGGTCTACATGTTGCAACAGGAAGGTTTTGGCGTCGAGGTCTTTGAGCGAGGCTTGCCAGTGCTGGATAAAGCTCGCCAGCAGGTTCCCGATGTCATGATTCTCGATGTTGGTTTGCCTGATATCAGCGGCTTTGAATTGTGCCGCCAGTTACTGGCGCTCCATCCGGCGTTACCTGTACTGTTCCTGACGGCCCGAAGTGAAGAGGTCGATCGCCTGCTTGGGCTGGAAATTGGCGCTGACGACTACGTGGCTAAACCGTTTTCACCTCGCGAAGTGTGCGCCAGAGTGCGCACCTTACTGCGTCGGGTGAAGAAGTTCTCGACGCCGTCTCCCGTTATCCGTATTGGTCATTTTGAATTGAATGAACCTGCGGCGCAGATCAGCTGGTTTGACACGCCATTAACGCTGACGCGGTATGAGTTTTTATTGCTGAAGACGTTACTCAAGTCGCCGGGCCGCGTCTGGTCCCGCCAGCAACTAATGGATAGCGTGTGGGAAGATGCGCAGGACACCTACGATCGCACCGTCGATACCCACATTAAAACGCTGCGTGCCAAGCTGCGCGCCATCAACCCCGATCTTTCACCGATTAATACTCATCGCGGCATGGGATATAGCCTGAGGGGCCTGTAATGCGTATCGGCATGCGGTTGTTGCTGGGCTATTTTTTACTGGTGGCGGTGGCGGCCTGGTTCGTACTGGCTATTTTTGTCAAAGAAGTTAAACCGGGCGTGCGAAGAGCAACCGAGGGGACGTTAATCGACACCGCAACGTTGCTGGCGGAGCTGGCGCGTCCCGATTTGCTCTCTGGGGACCCAACGCATGGGCAACTGGCGCAGGCGTTTAATCAGCTACAACATCGCCCGTTTCGCGCCAATATCGGTGGCATTAACAAAGTGCGCAACGAATATCATGTCTATATGACCGATGCGCAGGGCAAAGTATTGTTTGATTCGGCAAATAAAGCCGTTGGACAGGATTATTCGCGCTGGAATGACGTCTGGCTAACGTTGCGTGGTCAGTATGGTGCGCGCAGCACGTTGCAAAATCCTGCCGATCCCGAAAGTTCTGTGATGTATGTTGCCGCGCCGATTATGGACGGCTCGCGGCTTATTGGCGTTTTGAGCGTAGGCAAACCGAACGCGGCGATGGCCCCGGTCATTAAGCGTAGCGAGCGGCGAATTTTATGGGCCAGCGCCATTTTGTTGGGGATTGCACTGGTGATTGGCGCAGGCATGGTTTGGTGGATCAACCGCTCTATTGCCCGGCTCACTCGCTATGCTGATTCCGTCACTGACAATAAGCCCGTTCCTCTCCCCGATCTCGGTAGTAGCGAGCTGCGTAAACTCGCGCAGGCGCTGGAAAGTATGCGCGTGAAGCTGGAAGGGAAAAACTATATTGAGCAGTATGTTTATGCGTTAACTCATGAGCTAAAAAGCCCACTGGCGGCGATTCGTGGCGCGGCGGAAATTTTACGCGAAGGTCCGCCGCCGGAAGTGGTGGCTCGTTTTACCGACAACATTCTGACGCAAAATGCGCGAATGCAGGCACTGGTGGAAACGTTACTACGCCAGGCAAGACTGGAGAATCGTCAGGAAGTCGTTCTGACTGCTGTTGATGTGGCGGCATTATTTCGCCGCGTCAGCGAAGCGCGCACCGTGCAGTTGGCAGAAAAAAACATCACTTTGCATGTTATGCCTACTGAGATTAACGTTGCTGCTGAACCGGCGTTACTGGAGCAGGCGCTGGGGAATTTACTGGATAACGCCATCGATTTTACTCCCGAGAGCGGTCGCATAACGCTAAGCGCCGAAGTGGATCAGGAATACGTCACCCTTAAGGTGCTGGATACCGGTAGTGGGATTCCTGACTACGCGCTGTCACGTATTTTTGAACGCTTTTACTCTTTGCCGCGTGCAAATGGGCAAAAAAGCAGCGGTCTGGGGTTGGCGTTTGTCAGTGAGGTCGCCCGTTTGTTTAACGGCGAAGTCACGCTGCGCAACGTGCAGGAAGGTGGCGTGCTGGCCTCGCTTCGACTTCACCGTCACTTCACATAGCTTCAAATTCTTCCCACATAGCCTTCGTATCCTGCTGTCATTGCAAAGGAGAAGACTATGTTGAAATCCCCCCTGTTCTGGAAAATGACCACCTTGTTTGGTGCAGTATTGCTGTTGTTGATTCCGATAATGCTGATTCGGCAGGTGATTGTCGAACGTGCCGATTACCGTAGCGATGTGGAAGATGTGATTCGCCAAAGTACCAGCGGGCCGCAAAAACTCGTTGGGCCGCTCATCGCTATTCCTGTGACCGAGCTTTATACGGTGCAGGAAGACGATAAAACCGTGGAGCGGAAACGAAGTTTTATTCATTTTTGGTTACCTGAGTCATTGATGGTTGATGGCAATCAGAATGTGGAAGAACGCAAGATAGGCATCTATACCGGTCAGGTCTGGCACAGTGATTTAACGCTAAAAGCCGATTTCGATGTTTCGCGTCTTAGCGAACTCGACGCGCCAAATATCACCTTAGGCAAGCCATTTATTGTGATTAGCGTCGGGGATGCGCGTGGTATTGGTGTGGTGAAAGCGCCTGAAGTTAACGGTACGGCGCTGACCATTGAACCCGGCACCGGGTTAGAGCAAGGCGGGCAGGGCGTGCATATCCCTTTACCCGAAGGGGACTTGCGCAAGCAGAACCTGAAGCTGAATGTGGCGCTGAATTTAAGCGGTACCGGCGATCTTTCTGTGGTGCCTGGCGGGCGTAATAGCGAAATGACCTTAACCAGCAACTGGCCGCATCCCAGTTTTTTAGGTGATTTTCTACCAGCCAAACGGGAAGTTAGCGAGTCAGGTTTTCAAGCGCAATGGCAAAGTAGCTGGTTTGCTAATAATCTCGGTGAGCGTTTTGCTTCAGGCAATGATACCGGCTGGGAAAACTTCCCCGCGTTTAGCGTCGCAGTGACGACGCCAGCCGATCAATACCAATTAACGGACCGGGCGACTAAGTACGCCATTCTGCTGATTGCGCTGACTTTTATGGCATTCTTTGTTTTTGAAACGCTCACCGCGCAACGTTTACACCCAATGCAATATTTGCTGGTGGGGCTTTCATTGGTGATGTTTTATTTGCTCTTGCTGGCGCTTTCTGAACATACCGGTTTTACTGTGGCATGGATAATCGCCAGTCTGATTGGGGCGTTAATGAACGGTATTTATTTGCAGGCGGTATTGAAAGGCTGGCGTAATAGCATGTTGTTTACCCTCGTGCTGTTGTTGCTGGATGGTGTGATGTGGGGACTGCTCAACTCTGCCGATAGCGCGCTGTTGTTGGGAACCAGTGTGCTGGTGGTGGCGCTGGCCGGCATGATGTTTGTGACCCGTAATATCGACTGGTATGCGTTTTCACTGCCGAAAATGAAAGCCAGTAAAGAAGTTACCATGGACGATGAGTTACGTATCTGGAAATAATGTTGAAAAATAAAAACGGCGCTAAAAAGCGCCGTTTTTTTTGACGGTGGTAAAGCCGATTAATCTTCCAGATCACCGCAGAAGCGATAACCTTCACCGTGAATGGTGGCGATGATTTCCGGCGTATCCGGCGTAGATTCGAAATGTTTACGAATACGGCGGATCGTCACGTCTACAGTACGGTCGTGCGGTTTCAGCTCACGGCCGGTCATTTTCTTCAGCAGTTCAGCACGGGACTGAATTTTACCTGGGTTTTCACAGAAGTGAAGCATGGCGCGGAACTCGCTGCGCGGCAGCTTGTACTGCTCGCCATCAGGGCCGATCAACGAACGGCTGTTGATGTCCAGTTCCCAACCATTGAACTTGTAGCTTTCAACGCTACGACGTTCTTCGCTGACAGTACCCAGATTCATGGTACGGGACAGCAGGTTGCGTGCACGAATAGTCAGTTCACGCGGGTTGAACGGTTTGGTGATGTAGTCATCTGCACCGATTTCGAGGCCGAGAATTTTATCGACTTCGTTGTCACGGCCAGTCAGGAACATCAACGCAACATTCGCCTGCTCGCGCAGTTCACGCGCTAACAGAAGACCGTTCTTACCCGGCAGATTGATATCCATGATCACCAGGTTGATGTCATATTCAGAGAGGATCTGATGCATTTCCGCGCCATCTGTCGCTTCGAAAACATCATAGCCTTCCGCTTCGAAAATACTTTTCAACGTGTTGCGTGTTACCAACTCGTCTTCAACGATAAGAATGTGCGGGGTCTGCATGTTTGCTACCTAAATTGCCAACTAAATCGAAACAGGAAGTACAAAAGTCCCTGACCTGCCTGATGCATGCTGCAAATTAACATGATCGGCGTAACATGACTAAAGTACGTAATTGCGTTCTTGATGCACTTTCCATCAACGTCAACAACATCATTAGCTTGGTCGTGGGTACTTTCCCTCAGGACCCGACAGTGTCAAAAACGGCTGTCATCCTAACCATTTTAACAGCAATATAACAGGCTAAGAGGGGCAGGACACCCAATAAAACTACGCTTCGTTGACATATATCAAGTTCAATTGTAGCACGTTAACAGTTTGATGAAATGATCGTATCTAAATGCTAGCTTTCGTCACATTATTTTAATAATCCAACTAGTTGCATCATACAACTAATAAACGTGGTGAATCCAATTATCGAGATTTATTTTTTATAAAATTATCCTAAGTAAACAGAAGGATATGTAGCATTTTTTAACAATTCAATCGTTAGTACAGTCAGGAAATAGTTTAGCCTTTTTTAAGCTAAGTAAAGGGCTTTTTCTGCGACTTACGTTAAGAATTTGTAAATTCTCACCGCGTAATAAGTTGACGGTGATCACCCTGTTCGCGGTTATTTGGTCAAGAAGAGTGGCAATATGCGTATAACGATTATTCTGGTTGCACCCGCCAGAGCAGAAAATATTGGGGCAGCGGCGCGGGCAATGAAAACGATGGGTTTTAGCGAACTGCGGATTGTCGATAGTCAGGCGTACCTGGAGCCAGCCGCCCGTTGGGTCGCACATGGATCTGGTGATATTATTGATAATATTAAAGTTTTCAAGACACTAGCTGAATCGTTACACGATGTCGATTTCACTGTCGCCACCACTGCGCGCAGTCGGGCGAAATATCATTACTACGCTACGCCAGTAGAACTGGTGCCGCTGTTAGAGGAAAAATCTTCATGGATGAGCCATGCCGCTCTGGTGTTTGGTCGCGAAGATTCCGGGCTGACTAACGAAGAGTTAGCGTTGGCTGACGTTCTTACTGGTGTGCCGATGGTGGCGGATTATCCTTCGCTCAATCTGGGGCAGGCGGTGATGGTCTATTGCTATCAATTAGCAACATTAATACAACAACCGGCGAAAAGTGACACAACGGCAGACCAACATCAACTGCAAGCTTTACGCGAACGAGCCATGACATTGCTGACGACTCTGGCAGTGGCAGATGACATAAAACTGGTCGACTGGTTACAACAACGCCTGGGGCTTTTAGAGCAACGAGACACGGCAATGTTGCACCGTTTGCTGCATGATATTGAAAAAAATATCACCAAATAAAAAACGCCTTAGTAAGTGATTTTCAGCTTTTCATTCTGACTGCAACGGGCAATATGTCTCTGTGTGGATTAAAAAAAGAGTGTCTGATAGCAGCTTCTGAACTGGTTACCTGCCGTGATCAAATTAAAATTTTATTGACTTAGGTCACTAAATACTTTAACCAATATAGGCATAGCGCACAGACAGATAAAAATTACAGAGTACACAACATCCATGAAACGCATTAGCACCACCATTACCACCACCATCACCATTACCACAGGTAACGGTGCGGGCTGACGCGTACAGGAAACACAGAAAAAAGCCCGCACCTGACAGTGCGGGCTTTTTTTTTCGACCAAAGGTAACGAGGTAACAACCATGCGAGTGTTGAAGTTCGGCGGTACATCAGTGGCAAATGCAGAACGTTTTCTGCGGGTTGCCGATATTCTGGAAAGCAATGCCAGGCAGGGGCAGGTGGCGACCGTCCTCTCTGCCCCCGCCAAAATTACCAACCATCTGGTAGCGATGATTGAAAAAACTATTAGCGGCCAGGATGCTTTACCCAATATCAGCGATGCCGAACGTATTTTTGCCGAACTTCTGACGGGACTCGCCGCCGCCCAGCCGGGATTTCCGCTGGCACAATTGAAAACTTTCGTCGACCAGGAATTTGCCCAAATAAAACATGTCCTGCATGGCATCAGTTTGTTGGGGCAGTGCCCGGATAGCATCAACGCTGCGCTGATTTGCCGTGGCGAGAAAATGTCGATCGCCATTATGGCCGGCGTGTTAGAAGCGCGTGGTCACAACGTTACCGTTATCGATCCGGTCGAAAAACTGCTGGCAGTGGGTCATTACCTCGAATCTACCGTTGATATTGCTGAATCCACCCGCCGTATTGCGGCAAGCCGCATTCCGGCTGACCACATGGTGCTGATGGCTGGTTTCACTGCCGGTAATGAAAAAGGCGAGCTGGTGGTTCTGGGACGCAACGGTTCCGACTACTCCGCTGCGGTGCTGGCGGCCTGTTTACGCGCCGATTGTTGCGAGATCTGGACGGATGTTGACGGTGTTTATACCTGCGATCCGCGTCAGGTGCCCGATGCGAGGTTGTTGAAGTCGATGTCCTATCAGGAAGCGATGGAGCTTTCTTACTTCGGCGCTAAAGTTCTTCACCCCCGCACCATTACCCCCATCGCCCAGTTCCAGATCCCTTGCCTGATTAAAAATACCGGAAATCCTCAAGCACCAGGTACGCTCATTGGTGCCAGCCGTGATGAAGACGAATTACCGGTCAAGGGCATTTCCAATCTGAATAACATGGCAATGTTCAGCGTTTCCGGCCCGGGGATGAAAGGGATGGTTGGCATGGCGGCGCGCGTCTTTGCAGCGATGTCACGCGCCCGTATTTCCGTGGTGCTGATTACGCAATCATCTTCCGAATACAGTATCAGTTTCTGCGTTCCGCAAAGCGACTGTGTGCGAGCTGAACGGGCAATGCAGGAAGAGTTCTACCTGGAACTGAAAGAAGGCTTACTGGAGCCGTTGGCGGTGACGGAACGGCTGGCCATTATCTCGGTGGTAGGTGATGGTATGCGCACCTTACGTGGGATCTCGGCGAAATTCTTTGCCGCGCTGGCCCGCGCCAACATCAATATTGTCGCCATTGCTCAGGGATCTTCTGAACGCTCAATCTCTGTCGTGGTCAATAACGATGATGCGACCACTGGCGTGCGCGTTACTCATCAGATGCTGTTCAATACCGATCAGGTTATCGAAGTGTTTGTGATTGGCGTCGGTGGCGTTGGCGGTGCGCTGCTGGAGCAACTGAAGCGTCAGCAAAGCTGGTTGAAGAATAAACATATCGACTTACGTGTCTGCGGTGTTGCTAACTCGAAGGCACTGCTCACCAATGTACATGGCCTTAATCTGGAAAACTGGCAGGAAGAACTGGCGCAAGCCAAAGAGCCGTTTAATCTCGGGCGCTTAATTCGCCTCGTGAAAGAATATCATCTGCTGAACCCGGTCATTGTTGACTGTACTTCCAGCCAGGCTGTGGCAGATCAATATGCCGACTTCCTGCGCGAAGGTTTCCACGTTGTTACGCCGAACAAAAAGGCCAACACCTCGTCGATGGATTACTACCATCAGTTGCGTTATGCGGCGGAAAAATCGCGGCGTAAATTCCTCTATGACACCAACGTTGGGGCTGGATTACCGGTTATTGAGAACCTGCAAAATCTGCTCAATGCTGGTGATGAATTGATGAAGTTCTCCGGCATTCTTTCAGGTTCGCTTTCTTATATCTTCGGCAAGTTAGACGAAGGCATGAGTTTCTCCGAGGCGACCACACTGGCGCGGGAAATGGGTTATACCGAACCGGACCCGCGAGATGATCTTTCTGGTATGGATGTGGCGCGTAAACTATTGATTCTCGCTCGTGAAACGGGACGTGAACTGGAGTTGGCGGATATTGAAATTGAACCTGTGCTGCCCGCAGAGTTTAACGCCGAGGGTGATGTTGCCGCTTTTATGGCGAATCTGTCACAGCTCGACGATCTCTTTGCCGCGCGTGTGGCGAAGGCTCGTGATGAAGGAAAAGTTTTGCGCTATGTTGGCAATATTGATGAAGATGGCGTCTGCCGCGTGAAGATTGCCGAAGTGGATGGTAATGATCCGCTGTTCAAAGTGAAAAATGGCGAAAACGCCCTGGCCTTCTATAGCCACTATTATCAGCCGCTGCCGTTGGTACTGCGCGGATATGGTGCGGGCAATGACGTTACAGCTGCCGGTGTCTTTGCTGATCTGCTACGTACCCTCTCATGGAAGTTAGGAGTCTGACATGGTTAAAGTTTATGCCCCGGCTTCCAGTGCCAATATGAGCGTCGGGTTTGATGTGCTCGGGGCGGCGGTGACACCTGTTGATGGTGCATTGCTCGGAGATGTAGTCACGGTTGAGGCAGCAGAGACATTCAGTCTCAACAACCTCGGACGCTTTGCCGATAAGCTGCCGTCAGAGCCACGGGAAAATATCGTTTATCAGTGCTGGGAGCGTTTTTGCCAGGAGCTTGGCAAGCAAATTCCAGTGGCGATGACTCTGGAAAAGAATATGCCGATCGGTTCGGGCTTAGGCTCCAGCGCCTGTTCAGTGGTCGCGGCGCTGATGGCGATGAATGAACACTGCGGCAAGCCGCTTAATGACACTCGTTTGCTGGCTTTGATGGGCGAGTTGGAAGGGCGTATCTCCGGCAGCATTCATTACGACAACGTGGCACCGTGTTTTCTTGGTGGTATGCAGTTGATGATTGAAGAAAACGACATCATCAGTCAGCAAGTGCCAGGGTTTGATGAGTGGCTGTGGGTGCTGGCGTATCCGGGGATTAAAGTCTCGACGGCAGAAGCCCGGGCTATTTTACCGGCGCAGTATCGCCGCCAGGATTGCATTGCGCACGGGCGACATTTGGCAGGATTCATTCACGCCTGCTATTCCCGTCAGCCTGAGCTTGCCGCGAAGCTGATGAAAGATGTTATCGCTGAACCCTACCGTGAACGGTTATTGCCTGGCTTCCGGCAGGCGCGGCAGGCGGTTGCGGAAATCGGCGCGGTTGCGAGCGGTATCTCCGGCTCCGGCCCGACCTTGTTCGCTCTGTGTGACAAGCCGGATACCGCTCAGCGCGTTGCCGACTGGTTGGGTAAGAACTACCTGCAAAATCAGGAAGGTTTTGTTCATATTTGCCAGCTGGATACGGCGGGCGCACGAGTACTGGAAAACTAAATGAAACTCTACAATCTGAAAGATCACAATGAGCAGGTCAGCTTTGCGCAAGCCGTAACCCAGGGGTTAGGCAAAAATCAGGGGCTGTTTTTTCCGCACGACCTGCCGGAATTCAGCCTGACTGAAATTGATGAGATGCTGAAGCTGGATTTTGTCACCCGCAGTGCGAAGATCCTCTCGGCGTTTATTGGTGATGAAATCCCGCAGGAAATCCTGGAAGAGCGCGTACGTGCGGCGTTTGCCTTCCCGGCTCCGGTCGCCAATGTTGAAAGCGATGTCGGTTGTCTGGAATTGTTCCACGGGCCAACGCTGGCATTTAAAGATTTCGGCGGTCGCTTTATGGCACAAATGCTGACCCATATTGCGGGCGATAAGCCAGTGACCATTCTGACCGCGACATCCGGTGATACTGGAGCGGCAGTGGCTCATGCTTTCTACGGTTTACCGAATGTGAAAGTGGTTATCCTCTATCCACGAGGCAAAATCAGTCCACTGCAAGAAAAACTGTTCTGTACATTGGGCGGCAATATCGAAACTGTTGCCATCGACGGCGATTTCGATGCCTGTCAGGCGCTGGTGAAGCAGGCGTTTGATGATGAAGAGCTGAAAGTGGCGCTGGGGCTAAACTCTGCTAACTCCATTAACATCAGCCGTTTGCTGGCGCAGATTTGCTACTACTTTGAAGCCGTGGCGCAGTTGCCGCAGGAAGCGCGCAACCAGCTGGTTGTCTCGGTGCCGAGCGGTAACTTCGGCGATTTGACAGCGGGCCTGCTGGCGAAATCTCTTGGCCTGCCGGTGAAGCGTTTTATTGCTGCGACCAACGTGAATGATACCGTGCCACGTTTCCTGCACGGCGGTCAGTGGTCACCCAAAGCGACTCAGGCGACGTTATCCAATGCGATGGATGTTAGCCAGCCAAACAACTGGCCGCGTGTGGAAGAGTTGTTCCGCCGCAAAATCTGGCAACTGAAAGAGCTGGGGTATGCAGCCGTGGATGATGAAACCACGCAACAGACAATGCGTGAGTTAAAAGAACTGGGCTATACCTCGGAGCCGCACGCTGCCGTAGCTTATCGTGCGCTGCGTGACCAGTTGAATCCAGGCGAATATGGCTTGTTCCTCGGCACCGCGCATCCGGCAAAATTTAAAGAGAGCGTGGAAGCGATTCTCGGTGAAACGTTGGATCTGCCAAAAGAGCTGGCAGAACGTGCTGATTTACCCTTGCTTTCGCATAACCTGCCCGCCGATTTTGCTGCGTTGCGTAAATTGATGATGAATCATCAGTAACATCTATTCATTATCTCAATCAGGCCGGGTTTGCTTTTATGCAGCCCGGCTTTTTTATGAAGAAAATATGGAGAAAAACGACAGGGAAAAAGGAGAAATTCTCAATAAATGCGGTAACTTAGAGATTAGGATTGCGGAGAATAACAACTGCCGTTCTCATCGCGTAATCTCCGGATATCGACCCATAACGGGCAATGATAAAAGGAGTAACCTGTGAAAAAGATGCAATCTATCGTACTCGCACTTTCCCTGGTTCTGTTCGCTCCCATGGCAGCGCAGGCTGCGGAAATTACGCTAGTCCCGTCAGTAAAATTACAGATAGGCGATCGTGATAATCGTGGCTATTACTGGGATGGCGGTCACTGGCGCGACCACGGCTGGTGGAAACAACATTATGAATGGCGAGGCAATCGCTGGCACCCATATGGACCGCCGCCATCGCCGCGCCATAACAAGCACAATGATCATCGTGGCGATCATCGTCCGGGGCCTGACAAACATCATCGCTAAATATCAATGCCGGATTGCCATCCGGCATTGACTACAAACTTAACGCTGCTCGTAGCGTTTAAACACCAGTTCGCCATTGCTGGAGGAAGCTTCATCAAAGAAGTAACCTTCGCTATTAAAACCAGTTAGTTGCTCTGGTTTGGTCAGCCGATTTTCAATAATGAAACGACTCATCAGACCGCGTGCTTTCTTAGCGTAGAAGCTGATTATCTTAAATTTGCCGTTCTTCTCATCGAGGAACACTGGCTTGATAATCTCGGCATTCAATTTCTTCGGCTTCACCGATTTAAAATACTCATCTGACGCCAGATTTATCACTACATTATCGCCTTGTGCTGCGAGCGCCTCGTTCAGCTTGTTGGTGATGATATCTCCCCAGAATTGATACAGATCTTTCCCTCGGGCATTCTCAAGACGTATCCCCATTTCCAGACGATAAGGCTGCATTAAATCGAGCGGGCGCAGTACGCCATACAAGCCGGAAAGCATTCGCAAATGCTGTTGGGCAAAATCGAAATCGTCTTCGCTGAAGGTTTCGGCCTGCAAGCCAGTGTAGACATCACCTTTAAACGCCAGAATTGCCTGGCGGGCATTTTCCGGTGTGAAATCTGGCTGCCAGTCATGAAAGCGAGCGGCGTTGATACCCGCCAGTTTATCGCTGATGCGCATCAGGGAGCTAATCTGCGGGGGCGTCAGTTTCCGCGCTTCATGGATCAGCTGCTGGGAGTTGTCTAACAGCTCCGGCAGCGTATAGCGCGTGGTGGTCAACGGGCTTTGGTAATCAAGCGTTTTCGCAGGTGAAATAAGAATCAGCATATCCAGTCCTTGCAGGAAATTTATGCCGACTTTAGCAAAAAAAGAGAATGAGTTGATCGATAGTTGTGATTACTCCTGCGAAACATCATCCCACGCGTCCGGAGAAAGCTGGCGACCGATCTCCGGATAACGCAACGGATCAAACACCGGGCGCACGCCGAGTTTACGCTGGCGTAGATAATCACTGGCAATGGTATGAACCACAGGCGAGAGCAGTAATATGGCGGTCAAATTGGTAATAGCCATGCAGGCCATAATGATATCTGCCAGTTGCCACATCAGCGGAAGACTTAGCAAGGTGCCGCCGATGACCGTTGCGAAGGTGCAGATCCGCAGACACCAGATCGCTTTAGGGGTGTTCAGGCGTAAAAAGAAGAGATTGTTTTCGGCATAAATGTAGTTGGCAACGATGGAGCTGAAGGCAAACAGAATAACCACGAGGGTAACAAACTCCGCACCCCAGGAACCCATTAGCACCCGCATCGCCTTCTGGATAAGCTGAATACCTTCCAGCGGCATGTAGGTTGTGCCGTTACCCGCCAGTAATATCAGCATGGCGCTTGCCGTACAGATGACCAGGGTGTCGATAAAAATGCCAATCATCTGGACAATTCCTTGCGCTGCCGGATGCGGAGGCCAGGACGCAGCTGCCGCTGCCGCGTTTGGCGTCGACCCCATTCCCGCCTCATTGGAAAACATACTGCGCTGAAAACCGTTAGTAATCGCCTGGCTTAAGGTATATCCCGCCGCGCCGCCTGCCGCTTCCTGCCAGCCAAAAGCACTCTCAAAAATAGACCAAATGACGTGGGGAAGTTGCCCGATATTCATTACGCAAATCACCAGGCTGGTCAGTACCCAGATTATCGCCATCAACGGGACAAACCCCTGCATGAGCCGGGCGACGCCATGAAGACCGCGAGTGATCGCCAGCATAGCAAAGACAGCGAGAATAATACCTGTCACCAGCGGGGGAAAATCAAAAGAAAAACTCAGGGCTCGCGCAACGGCGTTCGCCTGAACTCCGCTGAAAATTATGCCGTAGGCGATGAGCAAAAAGACGGCGAACAGAACGCCCATCCAGCGCATCCCCAGCCCGCGCGCCATATACCATGCCGGTCCGCCACGAAACTGCCCATTGGCATCACGTTCTTTATAAAGCTGTGCGAGGGAACATTCGGCAAACGAGGTCGCCATGCCGATAAATGCGGCAACCCACATCCAGAAGACGGCTCCAGGTCCACCGGCGGTAATTGCCAGCGCAACGCCGGCCAGGTTGCCGCTACCCACGCGCGCTGCAAGACTGGTACACAATGACTGAAATGAGGTTAAACCGCCTGGCTGTGGATGAATGCTATTTTTAAGACTTTTGCCAAACTGGCGGATGTAGCGAAACTGCACAAATCCGGTGCGAAAAGTGAACCAACAACCTGCGCCGAAGAGCAGGTAAATCATTACCGAACCCCAAAGGACGCTGTTAATAAAGGAGAAAAAATCTGGCATGCATATCCCTCTTATTGCCGGTCGCGATGACTTTCCTGTGTAAACGTTACCAATTGTTTAAGAAGTATATACGCTACGAGGTACTTGATAACTTCTGCGTAGCATACATGAGGTTTTGTATAAAAATGGCGGGCGATATCAACGCAGTGTCAGAAATCCGAAACAGTCTCGCCTGGCGATAACCGTCTTGTCGGCGGTTGCGCTGACGTTGCGTCGTGATATCATCAGGGCAGACCGGTTACATCCCCCTAACAAGCTGTTTAAAGAGAAATACTATCATGACGGACAAATTGACCTCCCTTCGTCAGTACACCACCGTAGTGGCCGACACTGGGGACATCGCGGCAATGAAGCTGTATCAACCGCAGGATGCCACAACCAACCCTTCTCTCATTCTTAACGCAGCGCAGATTCCGGAATACCGTAAGTTGATTGATGATGCTGTCGCCTGGGCGAAACAGCAGAGCAACGATCGCGCGCAGCAGATCGTGGACGCGACCGACAAACTGGCCGTAAATATTGGTCTGGAAATCCTGAAACTGGTTCCGGGCCGTATCTCAACTGAAGTTGATGCGCGTCTTTCCTATGACACCGAAGCGTCAATTGCGAAAGCAAAACGCCTGATCAAACTCTACAACGATGCAGGTATTAGCAACGATCGTATTCTGATCAAACTGGCTTCTACCTGGCAGGGTATCCGTGCTGCGGAACAGCTGGAAAAAGAAGGCATCAACTGTAACCTGACCCTGCTGTTCTCCTTCGCTCAGGCTCGTGCTTGTGCGGAAGCGGGCGTGTTCCTGATCTCGCCGTTTGTTGGCCGTATTCTTGACTGGTACAAAGCGAATACCGATAAGAAAGAGTACGCTCCGGCAGAAGATCCAGGCGTGGTTTCTGTATCTGAAATCTACCAGTACTACAAAGAGCACGGTTATGAAACCGTGGTTATGGGCGCAAGCTTCCGTAACATCGGCGAAATTCTGGAACTGGCAGGCTGCGACCGTCTGACCATCGCACCGGCACTGCTGAAAGAGCTGGCGGAGAGCGAAGGGGCTATCGAACGTAAACTGTCTTACACTGGTGAAGTGAAAGCGCGTCCGGCGCGTATCACTGAGTCCGAGTTCCTGTGGCAGCACAACCAGGATCCAATGGCAGTAGATAAACTGGCGGAAGGTATCCGTAAGTTTGCTGTTGACCAGGAAAAACTGGAAAAAATGATCGGCGATCTGCTGTAATCATTCTTAGCGTGACCGGGAAGTCGGTCACGCTACCTCTTCTGAAACCTGTCTGTCACTCCCTTCGCAGTGTATCATTCTGTTTAACGAGACTGTTTAAACGGAAAAATCTTGATGAATACTTTACGTATTGGCTTAGTTTCCATCTCTGATCGCGCATCCAGCGGCGTTTATCAGGATAAAGGCATCCCTGCGCTGGAAGAATGGCTGACATCGGCGCTAACCACGCCGTTTGAACTGGAAACCCGCTTAATTCCCGATGAGCAGGCGATCATCGAGCAAACGTTGTGTGAGCTGGTGGATGAAATGAGTTGCCATCTGGTGCTTACCACGGGCGGAACTGGCCCGGCGCGTCGTGACGTAACGCCCGATGCGACGCTGGCAGTAGCGGACCGCGAGATGCCAGGCTTTGGTGAACAGATGCGCCAGATCAGCCTGCATTTTGTACCAACTGCGATCCTTTCGCGTCAGGTGGGGGTGATTCGCAAACAGGCGCTGATCCTTAACTTACCCGGTCAACCGAAGTCTATTAAAGAGACGCTGGAAGGTGTGAAGGACGCTGAGGGTAACGTTGTGGTGCACGGTATTTTTGCCAGCGTACCGTACTGCATTCAGTTGCTGGAAGGGCCATACGTTGAAACGGCACCGGAAGTGGTTGCAGCATTCAGACCGAAGAGTGCAAGACGCGAAGTTAGCGAATAAAAAAATCCCCCCGAGCGGGGGGATCTCAAAACAATTAGTGGGATTCACCAATCGGCAGAACGGTGCGACCAAACTGCTCGTTCAGCACTTCACCCATCGCCAGATAGATTGCGCTGGCACCGCAGATAAGACCAATCCAGCCGGCAAAGTGGATGATCGCGGCGTTACCGGCAATGTTACCGATCGCCAGCAGGGCAAACAGCACGGTCAGGCTAAAGAAAACGAATTGCAGAACGCGTGCGCCTTTCAGCGTGCCGAAGAACATAAACAGCGTAAATATGCCCCACAGACCCAGGTAGACACCAAGGAACTGTGCATTTGGCGCATCGGTCAGCCCCAGTTTCGGCATCAGCAGAATTGCAACCAGCGTCAGCCAGAAAGAACCGTAAGAGGTGAATGCGGTTAAACCGAAAGTGTTGCCTTTTTTGTACTCCAGCAGACCGGCAAAAATTTGCGCGATGCCGCCGTAGAAAATGCCCATGGCAAGAATAATACCGTCCAGAGCAAAATAACCCACGTTGTGCAGGTTAAGCAGAATGGTGGTCATGCCGAAGCCCATCAGGCCCAGCGGTGCCGGATTAGCCAACTTAGTGTTGCCCATAATTCCTCAAAAATCATCATCGAATGAATGGTGAAATAATTTCCCTGAATAACTGTAGTGTTTTCAGGGCGCGGCATAATAATCAGCCAGTGGGGCAGTGTCTACGATCTTTTGAGGGGAAAATGAAAATTTTCCCCGGTTTCCGGTATCAGACCTGAGTGGCGCTAACCATCCGGCGCAGGCAGGCGATTTGCAGTACGGCTGGAATTGTCACGCGATAGGCACTGCCGCTGACCGCTTTAACCCCATTTAATGCTGCGCCCACAGGGCCTCCCAGACCCGCGCCGCGCAGCAAACCATGCCCAAGCACGCTCATTGCTGCGTGGGTGCGTAAAATGCGGGTCAATTGGCTGGAAAGCAAATGCGACACACCTTTTGCCAATAATTTGTCTTTCATCAGCAGCGGCAGCAGCTCTTCCAGCTCATTCACCCTGGCATCGACCGCGTGCAGAAACTCCTGCTTATGTTCCTCGTCCATTTTCTTCCAGGTATTACGCAGAAATTGTTCCAGTAACTGTTGCTCAATTTCAAACGTAGACATCTCTTTGTCGGCTTTCAGCTTCAATCGCTTTGAAACATCGAGCAAAATGGCGCGATACAATTTACCGTGTCCGCGCAGTTTGTTGGCGATACTATCGCCACCAAAATGCTGTAATTCTCCGGCAATCAGCTGCCAGTTGCGGCGGTGTCGCTCGGGATGTCCTTCCATCGATTTAAACAGTTCGTTGCGCATCAGTACGCTGGAGAGGCGAGTTTTGCCTTTTTCATTATGGGTGAGCAGCCGGGCGAAATTTGCCAACTGTTCCTCACTACAATGCTGGAGAAAATCCAGATCTGAATCATTCAGGTAATTAACATTCATTTTTTGTGGTTTCTATATTCTGGCGTTAGTCGTCGCCGATAATTTTCAGCGTGGCCATATCCGATGAGTTCACTGTATGACCGGAAAAGGTGATTTTTGAGACGCAGCGTTTGTTGTCGTTATCGCTGTTAATGTTGATCCAGTCAGTGGTTTGCCCTTCTTTTATTTCTGAAGGAATATTCAGGGTCTGACTGGCGCTTCGGGTGGCTTTGAAATAAATCGATGCACCGCTTAACTGCAAATCGCCATGGTCGGCTGAGAGTTGTATGCGTTTAACAATGCGACAAACAGGAAGTTTCAGCGCCAGATCGTTGGTTTCGTTTCGCGGCATTGCAATGACGCCGAGGATTTTATGGTCGTTTGCCTGCGCCGTGCAGCACAGCATCAGGCTAATCGCCAGGCTGGCGGAAATCGTAATAACGGATTTCATAAGGATTCTCTTGGTGGGGAGGGGTAAGGGGATGAAACTAGTTTACCGCTGATAAAGAGAAGTTTCAGGCACGTAATATTTTCTTTTTATTACAATTTTTTGATGAATGCCTTGCTGCGATTCATTCTTTATATGAATAAAATTGCTGTCAGTTTCACGTCTTGTCCTGCCATATCGCGAAATTTCTGCGCAAAAGCACAAAAAATTTTTGCATCTCCCCCTTGATGACGTGGGTTACGACCCCATTTAGTAGTCAACCGCAGTGAGTGAGTCTGCAAAAAAATGAAATTGGGCAGTTGAAACCAGACGTTTCGCCCCTATTACAGACTCACAACCACATGATGACCGAATATATAGTGGAGACGTTTAGATGGGTAAAATAATTGGTATCGACCTGGGTACTACCAACTCTTGTGTAGCGATTATGGATGGCACCACTCCTCGTGTACTGGAGAACGCCGAAGGCGATCGCACCACGCCTTCTATCATTGCCTATACCCAGGATGGTGAAACTCTGGTTGGTCAGCCGGCTAAACGTCAGGCAGTGACGAACCCGCAAAACACCCTGTTTGCGATTAAACGCCTGATTGGCCGCCGCTTCCAGGACGAAGAAGTACAGCGTGATGTTTCCATCATGCCGTTCAAAATTATTGCTGCTGATAACGGCGACGCATGGGTCGAAGTTAAAGGCCAGAAAATGGCACCGCCGCAGATCTCTGCTGAAGTGCTGAAAAAAATGAAGAAAACCGCTGAAGATTACCTGGGTGAACCGGTAACTGAAGCTGTTATTACCGTACCGGCATACTTTAACGATGCTCAGCGTCAGGCAACCAAAGACGCAGGCCGTATCGCTGGTCTGGAAGTAAAACGTATCATCAACGAACCGACCGCAGCTGCGCTGGCTTACGGTCTGGACAAAGGTACTGGCAACCGTACTATCGCGGTTTATGACCTGGGTGGTGGTACTTTCGATATTTCCATTATCGAAATCGACGAAGTTGACGGCGAAAAAACCTTCGAAGTTCTGGCAACCAACGGTGATACCCACCTGGGTGGTGAAGACTTCGACAGCCGTCTGATCAACTATCTGGTTGAAGAATTCAAGAAAGATCAGGGCATTGACCTGCGCAACGATCCGCTGGCAATGCAGCGCCTGAAAGAAGCGGCAGAAAAAGCGAAAATCGAACTGTCTTCCGCTCAGCAGACCGACGTTAACCTGCCGTACATCACTGCAGACGCGACCGGTCCGAAACACATGAACATCAAAGTGACTCGTGCGAAACTGGAAAGCCTGGTTGAAGATCTGGTAAACCGTTCCATTGAGCCGCTGAAAGTTGCACTGCAGGACGCTGGCCTGTCCGTATCTGATATCGACGACGTTATCCTCGTTGGTGGTCAGACTCGTATGCCAATGGTTCAGAAGAAAGTTGCTGAATTCTTTGGTAAAGAGCCGCGTAAAGATGTTAACCCGGACGAAGCTGTAGCCATCGGTGCTGCTGTTCAGGGTGGTGTTCTGACTGGTGACGTAAAAGACGTACTGCTGCTGGACGTTACCCCGCTGTCTCTGGGTATCGAAACCATGGGCGGTGTGATGACCACGCTGATCGCGAAAAACACCACTATCCCGACCAAGCACAGCCAGGTGTTCTCTACCGCTGAAGACAACCAGTCTGCGGTAACCATCCATGTGCTGCAGGGTGAACGTAAACGTGCGGCTGATAACAAATCTCTGGGTCAGTTCAACCTGGATGGTATCAACCCGGCACCGCGCGGCATGCCGCAGATCGAAGTTACCTTCGATATCGATGCTGACGGTATCCTGCACGTTTCCGCGAAAGACAAAAACAGCGGTAAAGAGCAGAAGATCACTATCAAGGCTTCTTCTGGTCTGAACGAAGATGAAATCCAGAAAATGGTACGCGACGCAGAAGCTAACGCCGAAGCTGACCGTAAGTTTGAAGAGCTGGTACAGACTCGCAACCAGGGCGACCATCTGCTGCACAGCACCCGTAAGCAGGTTGAAGAAGCAGGCGACAAACTGCCGGCTGACGACAAAACTGCTATCGAGTCTGCGCTGACTGCACTGGAAACTGCTCTGAAAGGTGAAGACAAAGCCGCTATCGAAGCGAAAATGCAGGAACTGGCACAGGTTTCCCAGAAACTGATGGAAATCGCCCAGCAGCAACATGCCCAGCAGCAGACTGCCGGTGCTGATGCTTCTGCAAACAACGCGAAAGATGACGATGTTGTCGACGCTGAATTTGAAGAAGTCAAAGACAAAAAATAATCGCCCTATAAACGGGTAATTATACTGACACGGGCGAAGGGGAATTTCCTCTCCGCCCGTGCATTCATCTAGGGGCAAATCAAAAAAGATGGCTAAGCAAGATTATTACGAGATTTTAGGCGTTTCCAAAACAGCGGAAGAGCGTGAAATCAAAAAGGCCTACAAACGCCTGGCCATGAAATACCACCCGGACCGTAACCAGGGTGACAAAGAGGCCGAGGCGAAATTTAAAGAGATCAAGGAAGCTTATGAAGTTCTGACCGACTCGCAAAAACGTGCGGCATACGATCAGTATGGTCATGCTGCGTTTGAGCAAGGCGGCATGGGCGGCGGCGGTTTTGGCGGCGGCGCAGACTTCAGCGATATTTTTGGTGACGTTTTCGGCGATATTTTTGGCGGCGGACGTGGTCGTCAACGTGCGGCGCGCGGTGCTGATTTACGCTATAACATGGAGCTCACCCTCGAAGAAGCTGTACGTGGCGTGACCAAAGAGATCCGCATTCCGACTCTGGAAGAGTGTGACGTTTGCCACGGTAGCGGTGCAAAACCAGGTACACAGCCGCAGACCTGTCCGACCTGTCATGGTTCTGGCCAGGTGCAGATGCGCCAGGGTTTCTTTGCCGTGCAGCAGACCTGTCCACACTGTCAGGGCCGCGGTACGCTGATCAAAGATCCGTGCAACAAATGTCATGGTCATGGTCGTGTTGAGCGCAGCAAAACGCTGTCCGTTAAAATCCCGGCAGGGGTGGACACTGGAGACCGCATCCGTCTTGCGGGCGAAGGTGAAGCGGGCGAACACGGCGCACCGGCAGGCGACCTGTACGTTCAGGTTCAGGTTAAACAGCACCCGATTTTCGAGCGTGAAGGCAACAACCTGTATTGCGAAGTCCCGATCAACTTCGCTATGGCGGCGCTGGGCGGCGAAATCGAAGTGCCGACCCTTGATGGTCGCGTTAAACTGAAAGTTCCTGGCGAAACCCAGACCGGTAAGCTGTTCCGTATGCGTGGTAAAGGCGTCAAGTCTGTCCGCGGCGGCGCACAGGGTGATTTGCTGTGCCGCGTTGTCGTCGAAACACCGGTAGGCCTGAACGAGAAGCAGAAACAGCTGCTGCAAGAGCTGCAAGAAAGCTTTGGTGGCCCAACCGGCGAGCACAACAGCCCGCGCTCAAAGAGCTTCTTTGATGGTGTGAAGAAGTTTTTCGACGACCTGACTCGCTAACCTCCCCAAAAGCCTGCCCGTGGGCAGGCCAGGTAAAAAAAAGGGTGCGTTGAAGATATGCGAGCACCTGTAAAGTGGCGGGGATCACTCCCCGCCGTTGCTCTTACTCGGATTCGTAAGCCGTGAAAACAGCAACCTCCGTCTGGCCAGTTCGGATGTGAACCTCACAGAGGTCTTTTCTCGTTACCAGCGCCGCCACTACGGCGGTGATACAGATGACGATCAGGGCGACAATCATCGCCTTATGCTGCTTCATTGCTCTCTTCTCCTTGACCTTTCGGTCAGTAAGAGGCACTCTACATGTGTTCTGCATATAGGGGGCCTCGGGTTGATGGTAAAATATCACTCGGGGCTTTTCTCTATCTGCCGTTCAGCCAATGCCTGAGACAGACAGCCTCAAGCACCCGCCGCTATTATACTGCGCTTTTAATTCACTTCTGTTTTATCAATTCTTTTTCTGAAGACGCCTCGCATTTTTGCGGAATAATATTTCAATACATCAATTTATTTAACTTAAATATATCCAGGGATTCACAAAAAAGGTGTTTTCCTCTATCAAAAGTGAATGGCTAAAGGAAATTAATTATTAAAGGTTAGTGTAATACTATAGAGAGACAAAGAAATACGTTCAGCAGCCAATGCTAAGTTCATCATGAAAAATGCCTATAAATCAAAGGGTGATATTTAAAACAGACACATTTTCTGAAACACGATATCCCTCCGCCCGTTCGCAAAAGTAATCTGCGATCTTCATCACGCTTCGATAGTCATCTTTAAATATACTGGCCTGGTCATTCTTAATAAAAATGAATTGTCTGGTGTATTAATTCCTATGGAATCATAAAAACAATGAATGGAGAACATATTATATGTCTGCCAAAAGACGACTTCTTATTGCGTGTACCCTGATAACAGCTATCTATCATTTTCCTGCATATTCTTCATTAGAATATAAAGGAACCTTTGGTTCAATAAATGCGGGTTATGCAGACTGGAATAGTGGATTTGTAAACACTCACCGTGGTGAAGTATGGAAAGTGACTGCGGATTTTGGGGTAAATTTTAAAGAAGCAGAATTTTACTCATTTTATGAAAGTAATGTACTCAATCATGCTGTAGCAGGGCGAAATCATACGGTTTCAGTAATGACGCATGTCAGACTCTTTGACTCTGATATGACATTCTTTGGCAAAATTTATGGCCAATGGGATAACTCATGGGGTGACGATCTGGACATGTTTTATGGATTCGGTTACCTCGGCTGGAACGGCGAGTGGGGCTTTTTTAAACCGTATATTGGATTACATAATCAATCTGGTGACTACGTATCAGCTAAATATGGTCAAACGAATGGTTGGAATGGTTATGTTGTTGGCTGGACAGCAGTATTACCATTTACGTTATTTGACGAAAAATTTGTTTTATCTAACTGGAATGAAATAGAACTGGACAGGAACGATGCTTACACGGAGCAGCAATTTGGCCGGAACGGGTTAAATGGCGGTTTAACTATTGCCTGGAAGTTCTATCCTCGCTGGAAAGCCAGTGTGACGTGGCGTTATTTCGATAATAAGCTGGGCTACGATGGCTTTGGCGATCAAATGATTTATATGCTTGGTTATGATTTCTAATTTTTTATCAGGGAATAATTATGCAGAAAACGTTAATGGCCAGTTTGATCGGCCTTGCAGTTTGCACAGGGAATGCTTTTAGTCCTGCCTTAGCCGCAGAGGCTAAACAACCTAATTTAGTCATTATTATGGCGGATGATTTAGGTTATGGCGATTTAGCAACATATGGTCATCAGATCGTTAAAACACCTAATATCGACAGGCTTGCCCAGGAAGGGGTCAAATTTACTGACTACTATGCCCCCGCTCCTTTAAGTTCACCTTCACGCGCAGGGCTATTAACCGGCCGGATGCCATTTCGTACTGGAATTCGCTCATGGATTCCTTCAGGCAAAGATGTTGCCTTAGGGCGTAACGAACTCACGATTGCTAATCTACTCAAAGCGCAAGGGTACGACACGGCAATGATGGGTAAGCTGCATCTGAATGCAGGCAGCGATCGCACCGATCAGCCACAAGCACAAGATATGGGCTTTGATTACTCACTGGTTAATACGGCGGGCTTTGTTACCGACGCCACGCTGGATAACGCTAAAGAACGCCCGCGTTATGGCATGGTTTACCCGACAGGCTGGCTACGTAACGGGCAACCCACTCCACGAGCCGATAAAATGAGCGGTGAGTATGTCAGTTCGGAAGTCGTCAACTGGCTGGATAACAAAAAGGACAGCAAGCCTTTCTTCCTCTATGTTGCTTTTACCGAAGTGCATAGCCCCCTGGCTTCGCCCAAAAAATACCTCGATATGTACTCACAATATATGAGCGCGTATCAGAAGCAGCATCCTGATTTATTTTATGGCGACTGGGCAGACAAACCCTGGCGTGGTGTGGGGGAATATTATGCCAATATCAGCTATCTGGATGCACAGGTTGGAAAAGTGCTGGATAAAATCAAAGCTGTGGGTGAAGAAGATAACACAATCGTTATTTTTACCAGTGATAACGGTCCGGTAACGCGTGAAGCGCGCAAAGTGTATGAGCTGAATTTGGCAGGGGAAACGGATGGATTACGCGGTCGCAAGGATAACCTTTGGGAAGGCGGAATTCGTGTTCCAGCCATTATTAAATATGGTAAACATCTACCACAGGGAATGGTTTCAGATACACCCGTTTATGGTCTGGACTGGATGCCTACTTTAGCGAAAATGATGAACTTCAAATTACCTACAGACCGTACTTTCGATGGTGAATCGCTGGTTCCTGTTCTTGAGCAAAAAGCATTGAAACGCGAAAAGCCATTAATTTTCGGGATTGATATGCCATTCCAGGATGATCCAACCGATGAATGGGCGATCCGTGATGGTGACTGGAAGATGATTATCGATCGCAATAATAAACCGAAATATCTCTACAATCTGAAATCTGATCGTTATGAAACACTTAATCTGATCGGTAAAAAACCAGATATTGAAAAACAGATGTATGGTAAGTTTTTAAAATATAAAACTGATATTGATAATGATTCTCTAATGAAAGCCAGAGGTGATAAACCAGAAGCGGTGACCTGGGGCTAACCTGATAATCATAATAAATGTAATGTATGCCATTTAGGGCTATGCCCGCCTGATTCAGTGCTACGCATTGAATCAGGTTCTTTTCGCGTTGAACAATATCAAGATACGGCTATTCGCAGGGAGTGGATATGTTTACCAACGTAAATGTTGATTGTTGCAAAACACCAGGATGTAAAAACCTGGGGTTGCTGAATAGCCAGGATTATGTCGCACAGGGTAAAAATATTTTATGCCGTGAATGTGGTTACTTGTTTCCAGTGATATCTGAACAGTCGCTTAATATTTATCGTAATATTGTGAATCACTCCTGGAGAGGTTTGATTTGCCAATGTTCAACTTGCGGAGGCACGTCCCTCAAAAAATATGGATATTCTGCACAAGGCCAGAGAAGAATGTATTGCCATCATTGTGAGAAAACATTTATCACTCTGGAACATGTAATTACCACACCACGAGGAGCCCAGTTAGCATTGATGATTGAGCAAGGGGAGGCACTTGCGGATATCAGAAAGTCATTACTTCTTAACAGCACTGGACTTAGCCGTGAACTGTTAAAATTAGCGCGTGAAGCAAACTATAAAGAAAGTCGACAGTGTTTCCCAGCTTCTGATATTACCCTGAGTACCCGCGCTTTTCGCGTCAAGTATAATGGTAGCAATAACTCTCTTTATGCTCTTGTTACCGCAGAAGAACAAAGCGGCAGGGTGGTTGCCATCTCAACCAATTACTCCCCATCTGCCGTAGAGCAACATTATCAATACACATCGAACTATGAAGAGCGTATGTCTCCAGGGACGCTGGCACATCATGTCCAGCGCAAAGAGTTACTTACTATGCGGCGGGATACCTTGTTTGATATTGATTACGGCCCGGCAGTTTTACATCAAAACGATCCGGGAATGTTGGTAAAACCGGTTCTTCCGGCATATCGTCATTTTGAACTGGTCAGAATACTGACCGATGAGCATTCCAACAACGTTCAGCATTACCTTGATCACGAATGCTTTATATTGGGCGGCTGCCTGATGGCTAATTTGCAGCATATTCATCAAGGTCGCTGCCATATTTCCTTTGTCAAAGAGCGCGGTGTGGCACCCGCCACCATTGATTTTCCGCCGCGATTATTCCTTAGTGGTGGGGTACGAAATAATGTCTGGCGTGCATTTTCTAACCGCAATTATTCAATGGCTGTATGCAATCTCACTGGCAGTAAGAAAGTCCGCGAGATGCGGCATGCAACATTGAACAGTGCGACGCGTTTTATCCACTTTGTGGAGAACCATCCTTTCCTTATATCATTGAACCGAATGTCTCCTGCGAATGTCGTTTCTACATTAGATATCCTCAAACATCTGTGGAATAAAAAACTAGAGCATGGAACAATTTAATTATTACTTTTCCGAATAATTTCTTCAGAAATCTTGACATTAGACTATGATTAATGGGGTTTAAGGTCATCAGCCGCCGCTTTCGGGCATCAAAAACTCATCTCTCGCTGATGGCGCAATTCTTTTAATAGATCGTAAAAAGCGAGCTATTCCTACACTATAATCTGATTTTAACGATGATTCGTGCGGGGTAAAATCGTGAAAACGATCTATTCACCTGAAGAGAAATAAAAAGTGAAACATCTGCATCGATTCTTTAGCAGTGATGCCTCGGGAGGCATTATTCTCATTATTGCCGCTGTATTAGCGATGATTATGGCCAACAGCGGTGCAACCAGTGGATGGTATCACGACTTTCTTGAGACGCCGGTTCAGCTCCGGGTTGGGACACTTGAGATCAACAAGAACATGCTGCTATGGATCAATGACGCTCTGATGGCGGTATTTTTCCTGTTGGTTGGTCTGGAAGTTAAACGCGAGCTGATGCAAGGTTCGCTGGCCAGTCTGCGCCAGGCGGCATTTCCTGTTATTGCCGCAATCGGCGGGATGATTGTCCCGGCATTGCTCTATCTGGCTTTTAACTATGCCGATCCTATCACTCGCGAAGGCTGGGCAATCCCGGCGGCGACTGACATTGCCTTTGCACTTGGTGTGTTGGCGCTGTTGGGAAGTCGTGTTCCGTTAGCGCTGAAGATCTTTTTGATGGCTCTGGCTATTATCGACGATCTTGGGGCCATCATTATCATCGCATTGTTCTACACTAATGACTTATCGATGGCCTCTCTTGGCGTCGCGGCTGTAGCAATTGCGGTACTCGCGGTATTGAATCTGTGTGGTGTACGCCGCACGGGCGTTTATATTCTGGTTGGCGTGGTGCTGTGGACAGCGGTGTTGAAATCAGGTGTCCATGCAACGCTGGCTGGCGTCATTGTCGGCTTCTTTATTCCGTTAAAAGAGAAGCATGGGCGCTCTCCGGCTAAACGTCTGGAGCATGTTTTGCATCCATGGGTGGCGTATCTGATTTTGCCGCTGTTTGCATTTGCTAATGCTGGCGTTTCACTGCAAGGTGTCACGCTGGAAGGTTTGACCTCCATTCTGCCATTAGGGATCATCGCTGGTTTGCTGATTGGCAAGCCACTGGGTATTAGTCTGTTCTGCTGGTTGGCGCTGCGTTTGAAACTGGCACATCTGCCAGAGGGAACGACTTACCAGCAAATTATGGCGGTTGGTATCCTGTGCGGTATCGGTTTTACTATGTCTATCTTTATTGCCAGCCTGGCATTTGGTAGCGTAGATCCAGAACTGATTAACTGGGCAAAATTAGGTATCCTTGTCGGTTCAATTTCTTCGGCGGTAATTGGATATAGCTGGTTACGCGTTCGTTTACGTCCATCAGTTTGACAGGACGATGTACTGGGGAGCCATAAACGGCTCCCTTTTCATTGTTATCAGGGAGAGAAATGAGCATGTCTCATATCAATTACAACCACTTGTATTACTTCTGGCATGTCTACAAAGAAGGTTCTGTGGTTGGCGCAGCGGAGGCGCTTTATTTAACACCACAAACCATTACCGGGCAGATCCGGGCGCTGGAAGAGCGCCTGCAAGGGAAACTATTTAAGCGTAAAGGACGTGGTCTGGAACCCAGCGAACTGGGGGAACTGGTCTATCGCTATGCCGATAAAATGTTCACCTTAAGCCAGGAAATGCTGGATATCGTCAACTATCGCAAAGAGTCCAACTTATTGTTTGATGTTGGTGTGGCAGATGCACTTTCCAAACGTCTGGTCAGTAGCGTACTTAACGCCGCAGTGGTAGAAGGCGAGCCGATTCATCTTCGCTGCTTCGAATCCACCCACGAAATGCTGCTGGAGCAATTAAGTCAGCATAAACTGGATATGATCATTTCCGACTGTCCGATAGATTCTACGCAGCAGGAAGGCCTGTTCTCCGTGAGAATTGGCGAATGTGGCGTGAGTTTCTGGTGTACAAATCCACCACCGGAAAAACCGTTCCCGGCTTGTCTGGAAGAACGGCGGCTTTTGATTCCTGGGCGACGTTCAATGTTAGGGCGCAAATTGCTTAACTGGTTTAACTCCCAGGGATTAAACGTAGAAATCCTTGGCGAGTTTGATGATGCCGCGTTGATGAAAGCTTTTGGTGCGATGCACAATGCAATCTTCGTTGCTCCAACGCTTTATGCATATGACTTTTATGCCGATAAAACTGTCGTAGAAATTGGTCGCGTCGAGAATGTGATGGAAGAGTACCATGCTATTTTTGCTGAGCGGATGATTCAGCACCCGGCGGTACAGCGAATCTGCAATACGGATTATTCTTCGTTGTTTTCTCCCGCCTCACGATAGCTATTAAAACTCACGCCCCGCTACATACGGGGCGTGCTAATGAACAAACGATGTCCTTTAAACGGGAAATATCTGGCGATATTTCCCTTTCTCGCGAATGAATACCGGTATCTGGTGCAGCGGTGCGCAATGATGAAGCGTTTGCCCACCCGCGTAGTGTTCATGGGTATAAAAATCGATCCATGTCTCTCCAGCAGGCAACCAGACATCACGTGAACGTGTACCTTCGTGCATTACAGGGGCAACGAGAAGGTCTGGGCCAAAGCAGTACTGATCATAAATATTCCAGCTTTCTGCCTGGTCAGGAAATTCAAAGAACATCGTGCGCATTATCGGGCTGTTCTTCTCGTGCGTCTCAGCCATAATTTTACTGATATAAGATTTCAGTTTTTCACGCAACTGCAGGCAGGAAGTGAGAATTTCACCGGTTTCTTCACCATAGCTCCAGACTTCATTCGGCGCGCCAGTCGGACATTGTGCTATGCCATCACGATAGGGTTGTTCAGGCAAAACCTGCGGGTCGCGGTTGCCATGTAAACGCATTACTGGGCTGAATACCCCCCACTGGAACCAGCGAATTAACAGTTCATGGAATTTCGGATCGTGAATATTACCGCCGTGGAAACCACCAATATCGGTTGTCCACCACGGGATCCCGGCAATTCCCATGTTCAAGCCAGCGGCAAACTGATTACGCAAAGAACGGAAAGAGGAGTGAATATCGCCTGACCACACCAGAGCGCCATATTTCTGACTGCCAGCCCAGGCACAGCGCAGCAGGTTAATCACCTGCTTTTCACCAGCCGCGGTCATACCATCGAAGAACGTTTTGGCGTACATACGCGGATAGATATTACCGACTTCCAGCACAGGCCCTGCGTAGTAACGATAGTTGTCATAATCGTAAACACCGAACTCTGGCTCGGCTTCATCCAGCCAGAACAGTTTCACGCCTTTATCGTAATAATTGCGTTTGGCTTTGTTCCAGACATATTCCCGTGCGCCAGGATGGGTAGCATCAAAGAACGTGGTGTTGCCAAGGAAATCCATATTGATAGGCAAACCACGCTCGGTGTGGACCAGCCAGCCGTTTTCTTTCATCTCCCGATAACTCTCGGTACGGTTATCAACCGTGGGCCAGAAGGAGACCATCAGTTCAATGCCCATCTCTTTTAGTTCGGCAATCATGGCATCGGGATCGGGCCAGTCGCGCAGATCGAACATCCAGTCACCCTGATTCGGCCAATGGAAGAAATCGATGACAATCACCGAAATAGGCAAATTACGCTGCTTGTAGCCACGTGCAACTTCTAGTAACTCTTGCTGATTACGGTAGCGCAACTTGCACTGCCAGAATCCCATGGCGTAATCGGGCATCATTGGCGGCGTACCGGTAACACGTGCATAGGCGGCGCTGATTTCTGCGGGAGTATCCCCTGCGGTAACCCAGTAGTCCAACTGTTCGCTAACTTCTGCCACCCATTCCGTGCCATTTTGCGCGAAAGTGACGCGACCCACCGCTGGGTTATTCCACAGAAAACCATAGCCGCGATTAGAAAGCAGGAAGGGAACCGATGCCTGAGAATTACGCTGCGCCAGCTCTAGCATACAGCCTTTTAAATCCAGATTTGGCTGCTGGTACTGCCCCATGCCAAACAACTTTTCGCCATCGTTGGCTTCGAACCGCGCCTTGATTGTGTATTTCCCGCCGGGAATCGGTTTGAACTCGCGGGCCTGTAAATTCAGGGCGCTGACATACTGACCGTGGGCCGACTCATCTTCGCCAATTTCGCCGCGCTGACGCCAGAACTCCTGCAGCAGGCATTTTTCTGCATTACGCCAGAAAGAGATCTGACCCTGCAGATTAACAATGGCGGTGATTTTGCCGTTTTGTAGTGTTGCCTGCTTTTCTTCATATGTGATATAGGCGACAGCATCACCTTTTTCTTCTGTTAATGCCCAGTTTTCATTGCGCATCATCGGCAGATGGCGACCGCTACGCACACGTAAACTGTTCTCACCCCATGCTTCAATCCAGAGATAACGATCGTCTTGTTGCCAGACCAGACGATGGGGATCTTGCTTAATAAACGACATAATTTCCTCCAGGAGCTTGTGACATGTTTAAGGGTTATGAACTTGCAAATCGTGTTGGATGCACTCTTCCATCGCTTCATATTTACGAAAGAAGAGCAGTGGAATGGCGGCGAGTGCAAAGAGCACGGCTGGCACCCAGATAAACGCCCAGCTAATACCGTCCAGACCGGCGGCAGTTTGTGGCTGGTTGGGAATATAGCCAAAGCTGTTCATAATCCAGGCGGCGAAGGCGGTGCCGATACCACTGCCCATCTTGATGCAGAAGGTACTGCCGAAGGCGATTAGAATGCCGGTAGCTTTAATCCCTGTTTTCCAGCGACCAAAATCAACCGCGAAACCAAGCATGGCGAAGGGCATAGAGCAGGCAATGCCACTGCCAATATTCGCCAGCATCCAGGCGGCAATCATCAAAGGAATATTGTCTCCAGCCAGCCACATCAGTCCTCCGCCGAACATGGCGACCAGCAGGCCGGTGATCCAAATCCAGGTTTTGGAGAGGTAACGGCTGAAAAACGGAATTGCGATGATAAACAAAATCTGAATGGTGGCGAGGCTGTTGATCAAGGGAACTAAATCTTTGCGATCCAGGTTGTAGGTTAAATAGTAAACAATGGTTGTGTTGCGCTGCTGTAAGGCAATCCAGAAGATGAGATTTGCCAGCACCATCAGGATCCACGGCCAGTTGCCTTTCATTGCCGAAAAGCTCTTTTTCATCGGCAGACGTGGTTCCTGCTGTATTTTGTCGGTATCCAGTTCTCGAATATTTTTGAAGGCAAATAGCGTTAGCGCACAGGAGATTACGGAAAAGACGATAGCAGTATAAATAAATCCTGCCTTATCATTACCGTTTCCAAGAAAAGCCACTAACGGTAGCGCCGTCGCATTCATTAATAACACGCCAATTTGCCCGCCGGTCATCCGGTAAGAGTTTAATACCAACCGTTCTTTTGGTGATAACGTCATCAAAGGTAATATTGCGCTTAGCGGCGTGTTTAAACCGGTAAAAAGAATGCTGGCTAACATGTACGATATTGCTGAATATATGGTTTTACCTGTCATACTGATATCTGGCGACCAGAATGAGAGTGCGCTAAATACAGCAAAAGGTAATGGCAACCATAAAAACCACGGCCGACATTTACCGTAGCGGGAATGCGTTTTATCAATAATAATCCCCCATACCGGGGCATCGATACCGTCTACAATACGCGCCAGTAGCAGGATGATGCCAGCTACGGCAAGGCTTATGCCCGCCACGTCAGTGTAGAAATAGAGAATGTAGGTGGAGCCAAAACAGTAGAGCAGATTACCTGCAACATCCAGCGAACCATAGCTGATCCGTTGTATTAAAGGCAGTGAATCGGATGCGGATGATTTATCAGTTTCAAGTACGGAACTCATTATATTCTCTCCAGAACAAGAATGCCTGGCTCAGAAAAACGACTTTTACTTTCTAAGCAAATACATGCTAACTATCCTTGATGCGTATTTATTAATGATGTAAAGCAACGTTGTGGCAATGAGAGTAATTAAAGTGGGGAAGAGCGACAATTATAATTTTTCGTTTTAAGGTTGCGTTAATTAGTTTTTTATTCAGTTTTCCTGCTATTTGTTATACAGTTCACGTTTTACAGCCAAATGAAATATTTTATCTTTCACAATGAAAAAGCATCAATTATATTTATGATGTATTCATGGAGAAAATATATAATCGATTAACGGTAACTTCCGCAGGCATAAAAAAACCCGCCAGAGCGGGTTTTTTTACAAAGCTGACAACAACAGGCAATTAAGCCAGTTTGTTGATCTGTGCAGTCAGGTTAGCCTTATGACGTGCAGCTTTGTTTTTGTGGATCAGACCTTTAGCAGCCTGACGGTCCACGATTGGTTGCATTTCGTTAAATGCTTTCTGTGCAGCAGCTTTGTCGCCAGCTTCGATAGCTGCGTATACTTTCTTGATGAAAGTACGCATCATAGAGCGACGGCTTGCGTTGTGCTTACGAGCCTTTTCAGACTGAATGGCGCGCTTCTTAGCTGATTTGATATTAGCCAAGGTCCAACTCCCAAATGTGTTCTATATGGACAATTCAAAGGCCGAGGAATATGCCCTTTTAGCCTTCTTTTGTCAATGGATTTGTGCAAATAAGCGCCGTTAATGTGCCGGCACTCGTTACGTAGTGATGGCGCAGGATTCTACCAGCTTGCGGGGTGTGAATACAGCTTTTCCGCGAGAAAAATTGCAGTAGGCGGTCAGTTTCTTCCCATGATTTGCGCCATAGCAATGAAAAGCCACTTCTTTCTGATTTCGGTACTCAATCGCCGGTTAACCTTGACCGCTGTACAAGGTATACTCGGACGATTTTCACTGTTTTGAGCCAGACATGAAGCTGATACGCGGCATACATAATCTCAGCCAGGCCCCGCAAGAAGGGTGTGTGCTGACTATTGGTAATTTCGACGGCGTGCATCGCGGTCATCGCGCGCTGTTACAGGGCTTGCAGGAAGAAGGGCGCAAGCGCAACTTACCGGTGATGGTGATGCTTTTTGAACCTCAACCACTGGAACTGTTTGCTACTGATAAAGCCCCGGCACGGCTGACCCGGCTGCGGGAAAAACTGCGTTATCTTGCAGAGTGTGGCGTTGATTACGTGCTGTGCGTGCGTTTTGACAGGCGTTTTGCGGCGTTAACCGCGCAAAACTTCATCAGTGATCTTCTGGTGAAGCACTTGCGGGTAAAATTTCTTGCCGTAGGTGACGATTTCCGCTTTGGCGCTGGTCGTGAAGGCGATTTCTTGTTATTACAGAAAGCGGGTATGGAATACGGCTTCGATATCACCAGCACGCAAACTTTTTGCGAAGGTGGCGTGCGTATCAGCAGCACCGCCGTGCGTCAGGCGCTGGCGGATGACAATCTGGCTCTGGCAGAAAGTTTACTGGGGCACCCGTTTGCCATCTCCGGGCGTGTAGTCCACGGTGATGAATTAGGGCGCACTATAGGTTTCCCGACGGCGAATGTACCGCTACGCCGTCAGGTTTCCCCGGTGAAAGGGGTTTATGCGGTAGAAGTGTTGGGCCTTGGCGAAAAGCCGTTACCCGGCGTTGCAAACATCGGAACACGCCCAACGGTTGCCGGTATTCGCCAGCAACTGGAAGTGCATTTGTTAGATGTTGCAATGGACCTTTATGGTCGCCATATACAAGTAGTGCTGCGTAAAAAAATACGCAATGAGCAGCGATTTGCATCGCTGGACGAACTGAAAGCGCAGATTGCGCGTGATGAATTAACCGCCCGCGAATTTTTTGGGCTAACAAAACCGGCTTAAGCCTGTTATGTAATCAAACCGAAATACGGAACCGAGAATCTGATGAGTGACTATAAATCAACCCTGAATTTGCCGGAAACAGGGTTCCCGATGCGTGGCGATCTCGCCAAGCGCGAACCGGGAATGCTGGCGCGTTGGACTGATGATGATCTGTACGGCATCATTCGTGCAGCTAAAAAAGGCAAAAAAACCTTCATTCTGCATGATGGCCCTCCTTATGCGAATGGCAGCATTCATATTGGTCACTCGGTTAACAAGATTCTGAAAGACATTATCATTAAGTCCAAAGGGCTTTCTGGATATGACTCGCCGTATGTGCCTGGCTGGGACTGTCATGGTCTGCCAATCGAACTGAAAGTAGAGCAAGAATACGGTAAGCCGGGGGAGAAATTCACCGCCGCTGAGTTCCGCGCCAAGTGCCGCGAATACGCTGCGACCCAGGTTGACGGTCAGCGCAAAGACTTTATCCGTCTGGGCGTGCTGGGCGACTGGTCGCACCCGTACCTGACCATGGACTTCAAAACTGAAGCCAACATCATCCGCGCGCTGGGCAAAATCATCGGCAACGGTCACCTGCACAAAGGCGCGAAGCCGGTGCACTGGTGCGTTGACTGCCGTTCTGCACTGGCAGAAGCGGAAGTTGAGTATTACGACAAAACTTCTCCGTCCATCGACGTCGCTTTCCAGGCGGTCGATCAGGATGCGCTGAAAACGAAATTTGGCGTAAGCAATGTTAACGGCCCAATTTCGCTGGTTATATGGACCACCACGCCGTGGACGCTGCCTGCTAACCGCGCAATCTCCATTGCACCTGATTTTGATTATGCGCTGGTGCAAATCGACGGTCAGGCCGTGATTCTGGCGAAAGATCTGGTTGAAAGCGTAATGCAGCGTATCGGCGTTAGCGATTACACCATTCTTGGCACGGTGAAAGGTGCTGAGCTGGAACTGTTGCGCTTTACCCATCCGTTTATGGACTTCGATGTTCCGGCAATTCTTGGCGACCACGTTACGCTGGATGCCGGTACCGGTGCCGTTCATACCGCGCCAGGCCACGGTCCGGACGACTATGTGATCGGTCAAAAATATGGTCTGGAAACCGCTAACCCGGTTGGCCCGGACGGCACTTATCTGCCGGGTACTTACCCGACTCTGGATGGCGTTAACGTCTTCAAAGCGAACGATATTGTCATTGCGTTGTTGCAGGAAAAAGGCGCACTGTTGCACGTTGAGAAAATGCAACACAGCTATCCGTGCTGCTGGCGTCATAAAACGCCGATCATCTTCCGCGCGACGCCGCAGTGGTTCGTCAGCATGGATCAGAAAGGTCTGCGTGCGCAGTCACTGAAAGAGATCAAAGGCGTGCAGTGGATCCCTGACTGGGGCCAGGCGCGTATCGAGTCGATGGTTGCTAACCGTCCTGACTGGTGTATCTCTCGTCAGCGTACCTGGGGCGTGCCGATGTCACTGTTCGTGCACAAAGACACAGAAGAACTGCATCCGCGTACTCTCGAACTGATGGAAGAAGTGGCAAAACGCGTTGAAGTTGACGGCATCCAGGCGTGGTGGGATCTCGATGCGAAAGAGATCCTCGGCGACGAAGCTGACCAGTATGTGAAAGTACCGGATACGCTGGATGTATGGTTTGACTCCGGATCTACCCACTCTTCCGTTGTTGATGTGCGTCCGGAATTTGCCGGTCACGCAGCGGACATGTATCTGGAAGGTTCTGACCAACACCGTGGCTGGTTCATGTCTTCCCTGATGATCTCTACCGCGATGAAGGGCAAAGCGCCATATCGTCAGGTACTGACTCACGGCTTTACCGTGGATGGTCAGGGTCGCAAGATGTCTAAATCCATCGGTAACACCGTTTCGCCGCAGGATGTGATGAACAAACTGGGTGCGGATATTCTGCGTCTGTGGGTGGCATCAACCGACTACACCGGCGAAATGGCTGTTTCTGACGAGATTCTGAAACGTGCTGCCGACAGCTATCGTCGTATCCGTAACACCGCGCGCTTCCTGCTGGCAAACCTGAACGGTTTTGATCCGGCAAAAGATATGGTGAAACCGGAAGAGATGGTGGTACTGGATCGCTGGGCCGTAGGTTGTGCGAAAGCGGCACAGGAAGACATCCTCAAGGCGTACGAAGCATACGATTTCCACGAAGTGGTACAGCGTCTGATGCGCTTCTGCTCCGTTGAGATGGGTTCCTTCTACCTCGACATCATCAAAGACCGTCAGTATACCGCCAAAGCGGACAGCGTGGCGCGTCGTAGCTGCCAGACTGCGCTGTATCACATCGCAGAAGCGCTGGTTCGCTGGATGGCACCAATCCTCTCCTTCACCGCTGATGAAGTGTGGGGCTACCTGCCGGGCGAACGTGAAAAATACGTCTTCACCGGCGAGTGGTACGAAGGCCTGTTTGGTCTGGCAGACAGTGAAGCAATGAACGATGCGTTCTGGGACGAGCTGTTGAAAGTGCGTGGCGAAGTGAACAAAGTCATTGAGCAAGCGCGTGCCGATAAGAAAGTGGGCGGCTCGCTGGAAGCTGCAGTAACCTTGTATGCAGAACCGGAACTGGCGGCGAAACTGACCGCGCTGGGCGATGAATTACGATTTGTCCTGTTGACCTCCGGCGCTACCGTTGCAGACTATAACGACGCACCTGCTGATGCCCAGCAGAGCGAAGTCCTCAAAGGGCTGAAAGTCGCGTTGAGTAAAGCCGAAGGTGAGAAGTGCCCTCGCTGCTGGCACTACACCCAGGATGTCGGCAAGGTGGCGGAACACGCAGAAATCTGCGGCCGCTGTGTCAGCAACGTCGCCGGTGACGGTGAAAAACGTAAGTTTGCCTGATGAGTCAATCGATCTGTTCAACAGGGCTACGCTGGCTGTGGCTGGTGGTAGTCGTGCTGATTATCGATCTGGGCAGCAAATACCTGATCCTCCAGAACTTTGCTCTGGGGGATACGGTCCCGCTGTTCCCGTCGCTTAATCTGCATTATGCGCGTAACTATGGCGCGGCGTTTAGTTTCCTTGCCGATAGCGGCGGCTGGCAGCGTTGGTTCTTTGCCGGTATTGCGATTGGTATTAGCGTGATCCTGGTAGTGATGATGTATCGCTCGAAGGCCGCGCAGAAGCTAAACAATATCGCTTACGCGCTGATTATTGGCGGCGCGCTGGGCAACCTGTTCGACCGCCTGTGGCACGGCTTCGTTGTCGATATGATCGACTTCTACGTCGGCGACTGGCACTTCGCCACCTTCAACCTTGCCGATACTGCCATTTGTGTCGGTGCGGCACTGATTGTGCTGGAAGGTTTTTTACCTTCTAAAGCGAAAAAACAATAATAAACCCTGCCGGATGCGATGCTGACGCATCTTATCCGGCCTACAGATTGCTGCGAAATCGTAGGCCGCATCCGGCAAAAATCCTCAAAATATAAGAGCAAACCTGCATGTCTGAATCTGTACAGAGCAATAGCGCCGTCCTGGTGCACTTCACGCTGAAACTCGATGATGGCACCACCGCTGAGTCTACCCGCAACAACGGTAAACCGGCGCTGTTCCGCCTGGGTGATGCTTCTCTTTCTGAAGGGCTGGAGCAACACCTGCTGGGGCTGAAAGTGGGCGATAAAACCACCTTCTCGCTGGAGCCAGATGCGGCGTTTGGCGTGCCGTCACCGGACCTGATTCAGTACTTCTCCCGCCGTGAATTTATGGATGCAGGCGAGCCAGAAATTGGCGCAATCATGCTTTTTACCGCAATGGATGGCAGTGAGATGCCTGGCGTGATCCGCGAAATTAACGGCGACTCCATTACCGTTGATTTCAACCATCCGCTGGCCGGGCAGACCGTTCATTTTGATATTGAAGTGCTGGAAATCGATCCGGCACTGGAGGCGTAACATGCAGATCCTGTTGGCCAACCCGCGTGGTTTTTGTGCCGGGGTAGACCGCGCTATCAGCATTGTTGAAAACGCGCTGGCCATTTACGGCGCACCGATATATGTCCGTCACGAAGTGGTGCATAACCGCTACGTGGTCGATAGCCTGCGCGAGCGTGGGGCTATCTTTATTGAGCAGATTAGCGAAGTACCGGACGGCGCGATCCTGATTTTCTCCGCACACGGTGTTTCTCAGGCAGTACGTAACGAAGCGAAAAGCCGCGATTTGACGGTGTTTGATGCCACCTGTCCGCTGGTGACCAAAGTGCATATGGAAGTCGCCCGCGCCAGCCGTCGTGGTGAAGAATCTATTCTCATCGGTCACGCCGGGCACCCGGAAGTGGAAGGGACGATGGGCCAGTACAGCAACCCGGAAGGGGGAATGTATCTGGTCGAATCGCCAGACGATGTGTGGAAACTGACGGTCAAAAATGAAGAGAAGCTCTCCTTTATGACCCAAACCACGCTGTCGGTGGATGACACGTCTGATGTGATCGACGCGCTGCGTAAACGCTTCCCGAAAATTGTCGGTCCGCGCAAAGATGACATCTGCTACGCCACGACTAACCGTCAGGAAGCGGTACGCGCCCTGGCAGAGCAGGCGGAAGTAGTACTGGTGGTTGGTTCGAAAAACTCCTCCAACTCCAACCGTCTGGCGGAACTGGCCCAGCGTATGGGCAAACGCGCATTTTTGATTGACGATGCGAAAGATATCCAGGAAGAGTGGGTGAAAGAGGTTAAATGCGTCGGCGTGACTGCGGGCGCATCGGCTCCGGATATTCTGGTGCAGAATGTGGTGGCACGCTTGCAGCAGCTTGGCGGTGGCGAAGCCATTCCGCTGGAAGGCCGCGAAGAAAATATCGTCTTCGAAGTGCCGAAAGAGCTGCGTGTCGATATTCGTGAAGTCGATTAAGTCATTAGTAGTCTAAGTTATGCGAAAATGCCGGTCTTGTTACCGGCATTTTTTATGGAGAAAACATGCATTTACCTATCTTCCTCGATACAGACCCCGGCATTGACGATGCCGTTGCCATTGCCGCCGCGATTTTTACCCCCGAACTCGATCTGCAACTGATGACCACAGTCGCGGGTAATGTTTCGGTAGAGAAAACCACCCGCAACGCCCTGCAACTGCTGCATTTCTGGAATGTGGATATTCCGCTTGCCCAGGGCGCTGCCGTACCACTGGTTCGTGCGCCGCGCGATGCGGCATCTGTACACGGTGAATCGGGAATGGCTGGCTATAACTTTGTTGAACACAACCGTCAGCCACTGGGTATACCGGCGTTTCTGGCAATTCGTGATGCCCTGATGCGTGCGCCAGAGCCCGTTACCCTGGTGGCTATCGGTCCGTTAACCAATATTGCGCTGTTACTTTCACAATGCCCGGAATGTAAGCCGTATATTCGCCGTCTGGTGATCATGGGCGGTTCTGCTGGTCGCGGCAACTGCACACCAAACGCCGAGTTTAATATCGCTGCCGATCCAGAAGCGGCAGCCTGTGTCTTCCGTAGCGGCATCGAAATCGTCATGTGCGGTCTGGATGTCACCAATCAGGCAATATTAACCCCTGACTATCTCGCTACTTTGCCGGAGTTGAATCGCACCGGAAAAATGCTACACGCCCTGTTTAGCCACTACCGTAGCGGCAGTATGCAAAGTGGACTACGTATGCACGATCTTTGCGCTATCGCCTGGCTGGTGCGCCCGGAATTGTTCACACTCAAACCGTGTTTTGTCGCGGTAGAAACTCAGGGTGAATTTACCTCAGGCACGACGGTTGTTGATATCGACGGTTGCCTGGGCAAACCAGCCAATGTACAGGTGGCGCTGGATCTGGATGTGAAAGGCTTCCAGCAGTGGGTGGCTGAGGTGCTGGCCCTGGCGCTCTAATAATAAAACAAGGAAGTGTTCTATGACGTATGGAGAAGCGTATCTGGAAGGGTGGAAAAACATCTTTAATTATGAAGGTGTTTCCAATCGCTTCGAGTTCTGGTCGTTTATGATTGGTAGTGGCGTTATCTGTCTGCTTCCGCTTTTATGTTGGTGGTTAGCGGTAACAATTAACAATGACTATGGTGTTTTCATTTTTTTTGCGCTGCCCGCGTCATTTATTTTAACGTTGATTTTTGCCGTACCGGCGATAGCGTTAGCCGTCAGAAGGATGCACGATATCGGATATTCAGGGTGGTGGGTTACCATTGTCGTGTTGATCCCTGTTACGGGCGTAATTCTGCTTATACTGTGCTGCCTGCCGTCAAAGTCACAAGACCAGGCATAATGCCAGAGGGTATGACGCATCACTTTCTGCGTCATGCCTTTCACTGATATCCCTCCCTGTTTATCATTAATTTCTAATTATCAGCGTTTTTGGCTGGCGGCGTAGCGATGCGCTGGTTACTCTGAAAACGGTCTATGCAAATTAACAAAAGAGAATAGCTATGCATGATGCAAACATCCGCGTTGCCATCGCGGGAGCCGGGGGCCGTATGGGCCGCCAGTTGATTCAAGCGGCGCTGGCATTAGAAGGCGTGCAGCTGGGCGCGGCGCTGGAGCGCGAAGGATCTTCTTTACTGGGCAGCGATGCGGGCGAACTGGCCGGAGCCGGGAAAACAGGCGTTACTGTGCAAAGTAGTCTTGATGCGATAAAAGATGATTTTGATGTGTTTATCGATTTTACCCGTCCGGAAGGTACGCTGAACCATCTCGCTTTTTGTCGCCAGCATGGCAAAGGGATGGTGATCGGCACTACGGGGTTTGACGAAGCCGGTAAACAGGCGATTCGTGACGCCGCCGCCGATATTGCGATTGTCTTTGCCGCCAATTTTAGCGTTGGCGTTAACGTCATGCTTAAACTGCTGGAGAAAGCAGCCAAAGTGATGGGGGACTACACCGATATCGAAATTATTGAAGCACATCATAGACATAAAGTTGATGCGCCGTCAGGCACCGCACTGGCAATGGGAGAGGCGATCGCCCACGCTCTTGATAAAGATCTGAAAGATTGCGCGGTCTACAGTCGTGAAGGCCATACCGGTGAACGTGTGCCTGGCACCATTGGTTTTGCCACCGTGCGTGCAGGTGACATCGTTGGCGAACATACCGCGATGTTTGCCGATATTGGCGAGCGTCTGGAGATCACCCATAAGGCATCCAGCCGCATGACATTTGCTAACGGTGCGGTAAGATCGGCTTTGTGGTTGAGTGGTAAGGAAAGTGGTCTTTTTGATATGCGAGATGTGCTTGATCTCAATAATCTGTAACCACAAAATATTTATAATGATGCAAAAATAACACATTTAATTCATTGAATATAAAGGGCTTTAATTTTTGGCCCTTTTATTTTTGGTGTTATGTTTTTAAATTTAATGCAAATGCTGAAAGTTACATGTTTTGTATTCTGTTTTTGTTGTTTTAATGTAAATTTTGACCATTTGGTCCACTTTTTTCTACTCATTTTGATTTCATGCAATCTTCTTGCTGCGCAAGCGTTTTCCAGAACATGTTATATGATCTTTTTGTCGCTTAATGCCTGTAAAACATGCATGAGCCACAAAATAATATAAAAAATCCCGCCATTAAGTTGACTTTTAGCTCCCATATCTCCAGAATGCCGCCGTTTGCCAGAAATTCGTCGGTAAGCAGATTTGCATTGATTTACGTCATCATTGTGAATTAATATGCAAATAAAGTGAGTGAATATTCTCTGGAGGGTGTTTTGATTAAGTCAGCGCTATTGGTTCTGGAAGACGGAACCCAGTTTCACGGTCGGGCCATAGGGGCAACAGGTTCGGCGGTTGGGGAAGTCGTTTTCAATACTTCAATGACCGGTTATCAAGAAATCCTCACTGATCCTTCCTATTCTCGTCAAATCGTTACTCTTACTTATCCCCATATTGGCAATGTCGGCACTAATGACGCCGATGAAGAATCTTCTCAGGTACATGCCCAAGGTCTGGTGATTCGCGACCTGCCGCTGATTGCCAGCAACTTTCGTAATACCGAAGACCTCTCTTCTTACCTGAAGCGCCATAACATCGTGGCGATTGCCGATATCGATACCCGTAAGCTGACGCGTTTACTGCGCGAGAAAGGCGCACAGAATGGCTGCATTATCGCAGGCGATAACCCGGATGCGGCGCTGGCGTTAGAAAAAGCCCGCGCGTTCCCTGGCCTGAATGGCATGGATCTGGCAAAAGAAGTGACTACCGCAGAACCCTATAGCTGGACACAAGGGAGCTGGACGCTGACCGGCGGTCTGCCAGAAGCGAAAAAAGAAGACGAGCTGCCGTACCACGTCGTGGCTTATGATTTTGGTGCCAAGCGCAACATCCTGCGGATGCTGGTGGATAGAGGCTGTCGTCTGACCATCGTTCCGGCGCAAACTTCTGCGGAAGATGTGCTGAAAATGAATCCAGACGGCATCTTCCTCTCCAACGGTCCTGGCGACCCGGCCCCGTGCGATTACGCCATTACCGCCATCCAGAAATTCCTCGAAACCGATATTCCGGTATTCGGCATCTGCCTCGGCCATCAGCTGCTGGCGCTGGCGAGCGGTGCGAAGACTGTCAAAATGAAATTTGGTCACCACGGCGGCAACCATCCGGTTAAAGATGTTGAGAAAAATGTGGTGATGATCACCGCCCAGAACCACGGTTTTGCGGTGGATGAAGCAACATTACCTGCAAACCTGCGTGTCACACATAAATCCCTGTTCGACGGTACGTTACAGGGCATTCATCGTACCGATAAACCGGCGTTCAGCTTCCAGGGACACCCGGAAGCCAGCCCTGGTCCACACGACGCCGCGCCGTTGTTTGACCACTTTATCGCGTTAATTGAGCAGTACCGTAAAACCGCTAAGTAATCAGGAGTAAAAGAGCCATGCCAAAACGTACAGATATAAAAAGTATCCTGATTCTGGGTGCGGGCCCGATTGTTATCGGTCAGGCGTGTGAGTTTGACTACTCTGGCGCGCAAGCGTGTAAAGCCCTGCGTGAAGAGGGTTACCGCGTCATTCTGGTGAACTCCAACCCGGCGACCATCATGACCGACCCGGAAATGGCTGATGCAACCTACATCGAGCCGATTCACTGGGAAGTGGTACGCAAGATTATTGAAAAAGAGCGCCCGGACGCGGTGCTGCCAACCATGGGGGGGCAGACGGCGCTGAACTGTGCGCTGGAGCTTGAGCGTCAGGGCGTGCTGGAAGAGTTCGGCGTCACCATGATTGGTGCCACTGCCGATGCGATTGATAAAGCCGAAGACCGCCGCCGTTTCGACGTAGCGATGAAGAAAATCGGTCTGGAAACTGCGCGTTCCGGTATCGCTCATTCAATGGAAGAAGCGCTGGCGGTTGCCGCTGAAGTTGGCTTCCCGTGCATTATTCGCCCATCCTTTACCATGGGCGGTAGCGGCGGCGGTATCGCTTATAACCGCGAAGAGTTTGAAGAAATTTGCGCCCGCGGTCTGGATCTTTCTCCGACTAAAGAGCTGCTGATTGATGAGTCGCTGATCGGCTGGAAAGAGTACGAGATGGAAGTGGTGCGTGATAAAAACGACAACTGTATCATCGTCTGCTCTATCGAAAACTTTGATGCGATGGGCATCCACACCGGTGACTCCATCACTGTCGCGCCAGCCCAAACGCTGACCGACAAAGAATATCAAATCATGCGTAACGCCTCGATGGCGGTACTGCGTGAAATCGGCGTTGAAACCGGTGGTTCCAACGTCCAGTTTGCGGTGAACCCGAAAAACGGTCGCCTGATTGTTATCGAAATGAACCCACGCGTGTCTCGCTCCTCTGCGCTGGCGTCGAAAGCCACTGGTTTCCCGATTGCCAAAGTGGCGGCGAAACTGGCGGTGGGTTACACCCTCGACGAGCTGATGAACGACATCACCGGTGGGCGTACTCCGGCCTCCTTCGAGCCGTCCATCGACTATGTGGTTACTAAAATTCCTCGCTTCAACTTCGAGAAATTCGCCGGTGCTAACGACCGTCTGACCACTCAGATGAAATCGGTTGGCGAAGTGATGGCGATTGGTCGCACGCAGCAGGAATCCCTGCAAAAAGCGCTGCGCGGCCTGGAAGTGGGCGCAACTGGCTTCGATCCGAAAGTGAGTCTCGACGACCCGGAAGCGCTGACTAAAATCCGCCGCGAACTGAAAGATGCAGGCGCAGAGCGTATCTGGTATATCGCTGATGCCTTCCGCGCGGGCCTGTCTGTAGACGGCGTGTTTAATTTGACCAACATTGACCGCTGGTTCCTGGTACAGATTGAAGAGCTGGTGCGTCTGGAAGAGAAAGTCGCAGAAGTGGGCATCACTGGCCTGAACGCTGAATTCCTGCGCCAGCTGAAACGCAAAGGCTTTGCCGATGCGCGTCTGGCAAAACTCGCGGGCGTGCGTGAAGCAGAAATCCGCAAGCTGCGCGACCAGTATGACTTGCACCCGGTTTATAAGCGCGTGGATACCTGTGCGGCAGAGTTCGCCACCGACACCGCTTACATGTACTCCACTTATGAAGAAGAGTGCGAAGCGAATCCGTCCACCGATCGTGAAAAAATCATGGTGCTCGGCGGCGGCCCGAACCGTATCGGTCAGGGTATCGAATTCGACTACTGCTGTGTACACGCCTCGCTGGCGCTGCGCGAAGATGGTTATGAAACCATTATGGTTAACTGTAACCCGGAAACCGTCTCCACCGACTACGACACCTCTGACCGTCTCTACTTCGAGCCGGTAACGCTGGAAGACGTGCTGGAAATTGTGCGTATTGAGAAGCCGAAAGGCGTTATCGTCCAGTACGGCGGTCAGACCCCGCTGAAACTGGCGCGCGCGCTGGAAGCTGCTGGCGTACCGGTTATCGGTACCAGCCCGGATGCCATCGACCGTGCGGAAGACCGTGAACGCTTCCAGCATGCGGTTGAGCGTCTGAAACTGAAACAACCTGCGAACGCCACCGTTACCACCATCGAAATGGCGGTTGAGAAAGCGAAAGAGATTGGCTACCCGCTGGTGGTGCGTCCGTCTTACGTTCTCGGCGGTCGGGCGATGGAAATCGTCTATGACGAAGCTGACCTGCGTCGCTACTTCCAGACAGCGGTCAGCGTATCTAACGATGCGCCAGTGTTGCTGGACCACTTCCTTGATGACGCAGTAGAAGTTGACGTGGATGCCATCTGCGACGGCGAAATGGTGCTGATTGGCGGCATCATGGAGCATATTGAGCAGGCGGGTGTGCACTCCGGTGACTCCGCATGTTCACTGCCAGCCTACACCTTAAGTCAGGAAATTCAGGATGTGATGCGCCAGCAGGTGCAGAAACTGGCCTTCGAACTGCAGGTGCGCGGCCTGATGAACGTGCAGTTTGCGGTGAAAAACAACGAAGTCTACCTGATTGAAGTTAACCCGCGTGCGGCGCGTACCGTTCCGTTCGTCTCCAAAGCCACCGGCGTACCGCTGGCAAAAGTGGCGGCGCGTGTGATGGCTGGCAAATCGCTGGCTGAGCAGGGCGTAACCAAAGAAGTTATCCCGCCGTACTACTCGGTGAAAGAAGTGGTGCTGCCGTTCAATAAATTCCCGGGCGTTGACCCGCTGTTAGGGCCAGAAATGCGCTCTACCGGGGAAGTCATGGGCGTGGGCCGCACCTTCGCTGAAGCGTTTGCCAAAGCGCAGCTGGGCAGCAACTCCACCATGAAGAAACACGGTCGTGCGCTGCTTTCCGTGCGCGAAGGCGATAAAGAACGCGTGGTGGACCTGGCGGCAAAACTGCTGAAACAGGGCTTCGAGCTGGATGCGACTCACGGCACGGCGATTGTGCTGGGCGAAGCGGGTATCAATCCGCGTCTGGTGAACAAGGTGCATGAAGGCCGTCCGCACATTCAGGACCGTATTAAGAATGGCGAATATACCTACATCATCAACACCACCTCAGGTCGTCGTGCGATTGAAGACTCCCGCGTGATCCGTCGCAGTGCGCTGCAATATAAAGTGCATTACGACACCACCCTGAACGGCGGCTTTGCCACCGCGATGGCGCTGAATGCCGATGCGACCGAAAAAGTAATTTCGGTGCAGGAAATGCACGCGCAGATCAAATAATAGCGTGTCATGGCGGATATTTTTCATCCGCTAATTTGATCAAATAACTAATACGGTTCTCTGATGAGGACCGTTTTTTTTGCCCATTAAGTAAATCTTTTGGGGAATCGATATTTTTGATGACATAAGCAGGATTTAGCTCACACTTATCGACGGTGAAGTTGCATACTATCGATATATCCACAATTTTAATATGGCCTTGTTTAATTGCTGCAAAACGAGTCATAGCCAGTCTTTTAATTTGTGAAACTGGAGTTCGTATGTGTGAAGGATATGTTGAAAAACCACTCTACTTGTTAATCGCCGAATGGATGATGGCTGAAAATCGGTGGGTGATAGCAAGAGAGATCTCTATTCATTTCGATATTGAACACAGCAAGGCGGTTAATACCCTGACTTATATTCTGTCGGAAGTCACAGAAATAAGCTGCGAAGTTAAGATGATCCCTAATAAGCTGGAAGGGCGGGGATGCCAGTGTCAGCGACTGGTTAAAGTGGTTGATATCGATGAGCAAATTTACGCGCGTCTGCGCAATAACAGCCGGGATAAATTAGTCGGCGTAAGAAAGACGCCGCGTATTCCTGCCGTTCCGCTCACGGAACTTAACCGCGAGCAGAAGTGGCAGATGATGTTGTCAAAGAGTATGCGTCGTTAATGTCATTTCGTTGATACCACGCAGCCTGGTTGCCGGATGCGATGCTGGCGCATCTTATCCGGCCTACGGTTGCTTTCCAGCCAGGTCGGATAAGGCGTTTACGCCGCATCCGGCAAGATCACCGTTTCGGCGTCACATCCGTCGTCCCCTGCAAACGGGGGCGATTTTCCTCCATTTGCCTCAGTGGCTGCGTTTCATGTAACGATGCATGACAGCGCCCGACAAGATCCTGATACTCTTTGGTATTCAACCGTTTCCAGTGTAACTCGTCGTCACTCACGCTGCGTACAGCGCGGGCTGGCGTACCCATCAACAACTGGCGTTTCTCGCCGCGAAAGCCCGCTTTGACAAAGCTCATAGCGGCAACAATGCTCTCTTCGCCAATGACCGCGCCATCCATAATCACGCTGTTCATCCCGACCAGTGCATCGCGACCAATCACACAACCATGCAGGATCGCTCCGTGCCCGATATGACCGTTTTCCCCAACGATGGTGTCAGTGTCGCAGTAGCCATGCATAATGCAGCCATCCTGAATATTGGCTCCCGCTAGCACGATCAACCGCCCGTAGTCACCACGCAGTGAGGCGAGTGGGCCGATGTAGACACCGGCTCCCACAATCACATCGCCAATCAATACTGCACTGGGATGGACAAACGCCGTCGGGTGAACAACCGGAATTAACCCCTCAAAGGCGTAATAGCTCACGGTTGTTAACGTCCTTTCCACACTGGATCGCGCTTCTCGGCAAACGCCAGCGGCCCTTCAATGGCATCTTCCGAATGCAGAACCGATGGATAGTGTTTCAACACGCCGCTGCGAATATAGCGATACGCTTCTTCTACCGGCATTTCGCTGGTGGTGCGGTAGATCTCTTTCAGCGCCGCAATCGCCAGCGGAGCGCTGTTAACCAGCTGCTGCGCCAGTTCGCGGGCGTTATCCATCAGTTCCGCCTGGCTAACCACGCGGTTGACTACCCCCCAACGCAGCGCCTCTTCTGCGCCCATTCGTCTGCCGGTCATCACCATTTCATTGACGATGGCAGGCGGCAGGATCTTCGGCAGACGCAGCACGCCGCCGCTGTCAGGAACGATGCCCAGTTTGGCTTCCGGTAGGGCGAAGCTGGCGTTATCGGCACAAACAATAAAATCTGCCGCCAGCGCCAGTTCAAAGCCGCCGCCAAAGGCATAGCCGTTCACAGCGGCGATGACCGGTTTGTCGAGATTGAAAATTTCGGTTAATCCCGCAAAACCTCCCGGGCCAAAGTCAGCATCCGGTGCTTCGCCTTCTGCTGCCGCTTTTAAATCCCAGCCCGCGGAAAAGAATTTCTCTCCGGCACCGGTAATAATGGCGACACGTAATTGCGGATCGTCACGGAAATTTAGAAATACTTCGCCCATTTCAAAGCTGGTTTTTGCATCAATAGCATTCGCTTTTGGACGATCAAGGGTAATTTCCAGAATTGATCCATTGCGGGTCAGATGTAATGATTCACTCATTCCTTTTCTCCATTTTTGCTTTTTCAGGGACGACAACATCCCTGCAAAAAATGCATATTGTTTTAGAGCGTGATTATTAGCTGACAGGGTAGTTCCCTGCCGTTTCATTTATTTCAGATTCTTTCTAATTATTTTCCCCGAGCAATTACGTGGCAGATCTTTTCTGATCTCCAGATAAGAGGGCACTTTAAATTTCGCCATATTTTGTTCGCAGAAGCGGAAAAATTCCTCTTCGCTCAATGTTTCACCTTCATTCAGCACCACAAATGCTTTGATGGCTTCATCGCGAATCGAATCTTTAATACCCACAACCACGATATCCTGAATTTTGGGATGGGTGGCGATGATATTTTCGAGCTCCACGCAGGAGACATTCTCGCCACCGCGTTTGATCATATTGCAGCGGCGATCGACGAAATAAAAAAAGCCCTCTTCGTCGCGGTATCCGGTATCGCCGGTATGTAGCCAGCCATCGGCTTCCAGCACTTTCGCAGTGGCTTTCGGGTTGAGAAAATACTCTTTGAAGATGGTTTTCCCTGGTACGCCTTTAATACAGATTTCACCGATTTCACCTGCCGGGAGCGGGCGATTGTGATCGTCGCGGATCTCCGCTTCGTAGCAAAACCCCGCCCGACCAATTGACGGCCAGCGTCGTTTATCGCCAGGGCGATCGCCGATAATGCCAACAATGGTTTCCGTCATCCCGTAAGACGTCAGCAAGCGGACGCCGAAGCGTTCACAAAAAGCGTCTTTTTCCTGCTCTGACAGGTTGAGATAAAACATCACTTCCCGCAGGCAGTGTTGCCTGTCATTCACAGAAGGTGGTTGTACCATCAGGGTACGGATCATCATCGGAATACATTCGGTAACGGTGGCACGGTACTTCTGTACCTGCCCCCAGAAGGCGCGGACGCTGTATTTCTCGACCAGCACAAAGGTGGCCCCGGCAGAAAATGCCGCCATTGCCGCAGTACACTGGCAATCGATATGAAATGCAGGCATTACCGTCAGGTAGATGTCATCATCACGCAGTGCGCACTGCCAGGCGGAGTAATATCCAGCGAAGCGCAGGTTGTAATGAGTTATCACCACCCCTTTCGGTCGGGAGGTGGTGCCGGAGGTGAAGAGAATTTCCGCCGTATCGTCAGTCGATAGCGGCGGTGCATAGCACAAGGTGGCAGGTTGTTGATTTTTCAGTTGAGTAAACGAACTCACGCCATCATCAGCGGGAAGTGCCATATCTGTCAGGCAAATGTGCCGCAACTGAGAGGCATCTTCCTGCTGAATCTGTTGATACATAGGATAAAATTGCGCACTGGTCACCAGCAGGCACGCCTGGCTATTTTGCAGGATCCACGTGCTTTCTTCGCGCAACAGGCGGGCGTTAATCGGCACCATAATCGCGCCAATTTTTGCCAACCCGAACCAGCAAAAGATAAATTCCGGGCAGTTGTCGAGATGTAGAGCAACCTTGTCGCCTTTGCGAATCCCCAGCGTATAAAACAGGTTTGCCGTGCGGTTAATCTCCTGATTTAACTCAAGATAACTATACCGGTTAACGACTCCGCTGCTGGATTCACAAATCAGCGCCGTTTTATGACCGTAAACGTCCGCCAGATCGTCCCACATTTGACGTAGATGTTGTCCGCCAATGATATCCATTGCACCTCTATCCATTTTGTTCGTTTGTTATTGAGCGGGCACTAGTCAGGCAAGCTGACTGACGCCACGCGTTTAGTCCTCAACTTTGGCCAGACCTTTGCTGACCAACTCCTGAATGTCGTTTTCGCTGTAGCCGATATTTTTCAAAATGGCAGCCGTGTCCATGCCATGTGAGGGCATTCCGCGCCAGATTTGTCCGGGGTTATTTTTGAATTTCGGCATGATATTCGGCCCTTTGCAGGTGCGACCATCCATCGTTTGCCACTGAGTGATTGATTCGCGAGCCACATACTGTGGATTGCTTTCCAGTTCCGGTACGGTCAGTACTTTGGCACAGGCGATATTCAGTTCGGCAAAGCGTTCTTTAACTTCTGCGATGGTATGTGCCGCCAGCCAGGCATCGAGTTTCTCTTCTACCAGTGGGCCGTAAGGGCATTCGATACGGTGGATAAGCTGGGTGCCTTCCGGAATTTCTGGCGTGCCGAGCAGATGTGCGAGGCCAATATCTTTAAAGCACTCTGCAATTTGAGTAATGCCCACCAGTTCCATCACGATGTAGCCGTCGGCGCATTTATACAGACCGCAACCGGCGTAGTAGGGATCTTTCCCTTTGGTCATGCGCGGGCACATTTCGCCGCCGTTGAAGTAATCCATCATGAAGTACTGGCCCATACGCAGCATCACTTCATACATGGCGATGTCGATGCTTTCGCCTTTGCCGGTTTCACGCACTTTATGCAGTGCTGCCAGCGCCGCCGTGGTGGCAGTCAGGCCAGAAAAGTAATCGGCGGTATACGGGAAGGCAGGCATTGGCTGGTCAACATCACCGTTCTGAATCAGGTAACCACTGAAGGCCTGGGCGATAGTGTTATAGGCCGGAAGATTGGTGTACTCCTCGGTGCCATACTGACCAAAACCGGACAGGTGAGCGATAACCAGTTTTGGGTTGTGCTGCCACAGGACTTCATCGGTAATGCCACGACGGGCAAAGGCCGGACCTTTACTGGCTTCGATGAAGATATCGGTGGTTTCCATTAATTTCAGAAACGCTTCACGACCTTCATCTTTGAAGATATTTAACGACAGCGCGTGCAGGTTGCGGCGGGAAAGTTGCGGGTAGTTCGGTTGAACGCGAATGGTGTCGGCCCAGGCGACGTTTTCGATCCAGATAACTTCCGCGCCCCATTCTGCGAACATTTGTCCGGCAAACGGTCCGGCGATTTCGATACCGGAGAAGACAACGCGCAATCCGGACAGCGGCCCGAATTTCGGCATGGTTAGATGATCCATTATTAGCTCCTGAAAAATTTATGTAGCGCATGACTGCCGGATGCGGCGTAAACGCCTTATCCGGCCGACATTCGTGCTCCTGTAGGCCTGATAAGACGCGTCAGCGTCGCATCAGGCAGCGCACGGACTTAGCGGTATTGCTTCAGCACCGCGCGGCCCAGCGTCAGGATCTGCATTTCGTCAGATCCTCCGGAAACGCGGTCTACACGCAGGTCACGCCAGAAGCGGCTGATGCGGTGATTACCCGCAATCCCGACACCGCCCAGCACCTGCATTGCGCTATCCACCACTTCAAATGCCGCATTGGCGCAGAAGTATTTGCACATCGCTGCATCGCCAGAGGTGATGGTGCCGTTGTCTGCTTTCCACGCTGCTTCATACAGCATGTTTTTCATGGAGTTTAATTTGATCGCCATGTGGGCGAATTTTTCCTGAATCAACTGGAAACGACCAATAGCCTCGCCAAACTGCACGCGCTGGTTGGCGTAGCGCGCCGCATCTTCAAAGGCGCACATCGCCGTACCGTAGTTGGTCAGGGCTACCAGGAAACGTTCATGGTCGAACTCTTCTTTGACGCGGTTAAAGCCGTTACCTTCCCGACCGAACATGTCTTTCTCGTCCAGTTCCACATCGTCAAAGGTGATTTCACAGCAGCTATCCATACGCAGACCGAGCTTCTCAAGTTTGGTCACTTTGATGCCCGGTTTGCTCATATCAACAAACCATTCGGTGTAGACAGGTTTGTCCGGAGAAGCCCCGTCGCGCGCCATCACCACGATGTACGGGGTGTAGGCGCTGCTGGTAATAAAACACTTACTACCATTAAGATAAATCTTACCATTTCTACGGGTATAAGTCGTTTTCAGGCTACCCACGTCGGAGCCTGCGCCCGGTTCGGTAATCGCTGAGTTCCACATCTGCTTACCGGTGCCGCGGAAAGCCATGATCTTGTCGATCTGCTCTTGCGTACCTTCACGCAGGAAGGTGTTAAACCCGCCCGGTAACTGATACAGCACGTAAGTTGGCGCTCCCAGACGACCCAGTTCCATCCACACGGCGGCGAGAGTAACAAACCCCGCGTCCAGACCACCGTGCTCTTCAGGGATCAGCAGACTGTCGATACCCATATCCGCCAGGGCTTTGACAAAACGTTCCGGGTAGACGCTGTCACGGTCGCACTCGGCAAAATAGGCCTCCCAGTTTTCGCTGGCCATCAGTTCGCGGATACCGGCGACAAACAGTTCCTGCTCATCATTTAAATTAAAATCCATCTTTCAACCTCTTGATATTTTTGGGGTTAATTAATATTTCCAGTTCTGTTTCGCGTCTTTAATAAAGGAGAGCGTCACCATGATGTTGACGAAGAACAGCGGGCATCCTCCGGCGATAATGGCGGTTTGAATCGGTTTCAGGCCGCCGAGCGCCAGCAGAACAATGCCGATAATGCCAACCAGAACTGACCAACCAATGCGCACCAGCAGCGGGGGTTCTTCGCCGTCACGTACTTCGCGGCAAGTGGACATCGCCAGGGTATAAGAGCAGGCGTTAACCAGCGTAACGGTGGCAATAAAGCAGAGGATGAAGAAGCCCCACATGGTGGCGGTGCTGAGTGGCAGAGCGGCCCAGGTTTCGATGATGGCGCGCGCCACACCGTACTGTTCGATCAGATTTGGAATGTTGATGATGTTTTTATCTATCAACAGCAGGGTGTTACTACCGAGTACAGTCCACAGGATCCAGGTTGACGCTGTCAGCCCCAGCACCATGCCGAAGCACAGTTCACGCACGGTACGACCACGGGAGATGCGGGCGAGGAAGATACTCATCTGGATAGCGTAAATCACCCACCATGCCCAGTAGAACACGGTCCAGCCCTGCGGGAAGCCGCCTTTAGCGATGGGATCGGTATAGAACAACATGCGCGGCAGATACATCAGCAACATCCCCACCGAATCGGTGAAGTAGTTCATGATGAAGCTGGCACCGCTGACGATGAACACCCAACCCAGCATCAGGAAGCTCAGGTAACTACGCACGTCACTGGCGATACGTACCCCTTTTTGCAGACCGCAAGCGACGCAAATGGCGTTGAGGATAATCCAGCAGGTAATGATGATAGCGTCCAGTTGCAGGGTATGCGGAATGCCAAACAACCATTGCATACACTCGGTTACCAGCGGCGTGGCAAGGCCCAGACTGGTACCCATCGCGAAGATCAAGGCGACGAGATAGAAGTTGTCGACGATAGTGCCGAACAACCCTTTGGCGTGTTTTTCACCTACCAGCGGCACCAGGGTCGAGCTGGGGCGAATCACTTCCATTTTGCGGACAAAGAAGAAGTAAGCGAAGGCGACTGAAAGGAAGCTGTAAGTGGCCCACGGCAGAGGTCCCCAGTGGAACAAGCTGTAAGCCAGCCCCAACTCTTTCGCGCCTGTTGAGTTCGGTTCTAAGCCAAACGGCGGGGTGGAGATGTAGTAGTAGATCTCAATCGATCCCCAGAACAGTACGGCAGCAGACGTACAGGAGGCGAACATCATAAAGATCCAACTGGCGGTACTAAATTCTGGTGGTTCGTTACCTAAACGCTTTTTGGCATACGGGCCAAACACCAGCCAGAACCAGCCGAAAAGCATCACCACCATATACCATTCAAATGCCCATCCCCATACATTGGTGACGTAACTGAATACAGCATTAATAACGACATTCGCTGCATCCAGATCTCTGACTGTAAGCCAACAAAGTATGCCGACGATTATTAACGGCGGAAAGAAAACCTTCGGTTCTATTCCCGTTTTTCTCTTTTCATTCTTCATGAGTTAATTCCACTGTGAAAACGAATATTTATTTTGCGTTCCCGTTTGTTTTATTTTTGTTAACATTTAATATAATTATTATTAACCTCGTGGACGCGTTAATGGCTAACTCATAATGGGTATTCAATAAGCTGCATTCTGTGATTGTTGTCACATTTTTGTTTCGGGTGAATAGAGGGCATTTTTTTGTTAATTTTGATTATTAATCAGTTTGTTATGTTCTGTTGTGGGTAAAAAAATAGCATCTGACTTTCAATATTGGTGATCCATAAAACAATATTGAAAATTTCTTTTTGCTACGCCATGTTTTCAATATTGGTGAGGAGCTTAACAATATTGAAAGTTGGATTTATCTGCGTGTGACATTTTCAATATTGGTGATTAAAGTTTTATTTCCAAATTAAAGGGCGTGATATCTGTAATTAACACCACCGATATGAACGACGTTTCCTTCATGATTTCTGGAGATGCAATGAAGATTATTACTTGCTATAAGTGCGTGCCTGATGAACAGGATATTGCGGTCAATAATGCTGATGGTTCGTTAGACTTCAGCAAAGCCGATGCCAAAATAAGCCAATACGATCTCAACGCTATTGAAGCGGCTTGCCAGCTAAAGCAACAGGCAGCAGAGGCGCAGGTGACGGCCTTAAGTGTGGGCGGTAAAGCCCTGACCAACGCCAAAGGGCGTAAAGATGTGCTATCGCGCGGTCCGGATGAACTGATTGTGGTGATTGATGACCAGTTCGAGCAGGCACTGCCGCAACAAACGGCGAGCGTACTTGCTGCAGCCGCTCAGAAAGCAGGCTTTGATTTGATCCTCTGTGGCGATGGTTCTTCCGACCTTTATGCCCAGCAGGTTGGTTTGCTGGTAGGCGAAATCCTTAATATTCCGGCAGTTAACGGCGTCAGCAAAATTATCTCCCTGACGGCAGATACCCTCACCGTTGAGCGCGAACTGGAAGATGAAACAGAAACCTTAAGCATTCCGCTGCCTGCGGTTGTTGCTGTTTCCACTGATATCAACTCCCCACAAATTCCTTCGATGAAAGCCATTCTCGGCGCGGCGAAAAAGCCAGTCCAGGTATGGTCGGCGGCGGATATCGGTTTTAACGCAGAGGCAGCCTGGTCAGAACAACAGGTTGCCGCGCCGAAACAGCGCGAGCGTCAGCGCATCGTGATTGAAGGCGACGGCGAAGAACAGATCGCCGCATTTGCTGAAAATCTTCGCAAAGTCATTTAATTACAGGGGATGCTATGAACACGTTTTCTCAAGTCTGGGTATTCAGCGATACCCCTTCTCGTCTGCCGGAACTGATGAACGGTGCGCAGGCTTTAGCTAATCAAATCAACACGTTCGTCCTCAATGATGCCGACGGCGCACAGGCAATCCAGCTCGGCGCTAATCATGTCTGGAAATTAAGCGGCAAACCAGACGAGCGGATGATCGAAGATTACGCCGGTGTCATGGCTGACACTATTCGCCAGCACGGCGCAGACGGTCTGGTGCTGTTGCCAAACACCCGTCGCGGCAAATTACTGGCGGCGAAACTGGGTTACCGCCTTAACGCGGCGGTGTCTAACGATGCCAGCGCTGTTAGCGTGCAGGACGGTAAAGCGACAGTGAAACACATGGTTTACGGCGGTCTGGCGATTGGCGAAGAACGCATTGCCACGCCGTATGCGGTACTGACCATCAGCAGCGGCACGTTCGATGCGGCTCAGCCAGACGCGTCACGCACTGGCGAAACGCACACCGTGGAGTGGCAGGCTCCGGCTGTGGCGATTACCCGCACGGCAACCCAGGCGCGTCAGAGCAACAGCGTCGATCTCGACAAAGCCCGCCTGGTGGTCAGCGTCGGTCGCGGTATTGGCAGCAAAGAGAACATTGCGCTGGCAGAACAGCTTTGTAAGGCGATAGGTGCGGAGTTGGCCTGTTCTCGTCCGGTGGCGGAAAACGAAAAATGGATGGAGCACGAACGCTATGTCGGTATCTCCAACCTGATGCTGAAACCTGAATTGTACCTGGCGGTGGGGATCTCCGGGCAGATCCAGCACATGGTTGGCGCTAATGCGTCGCAAACCATTTTCGCCATCAACAAAGATAAAAATGCGCCGATCTTCCAGTACGCGGATTACGGCATTGTTGGCGACGCCGTGAAGATCCTTCCGGCACTGACCGCAGCTTTAGCGCGTTGATCCACTCTGGCAGGGCTGCATTCCGGCCCTGCCGCTGACAGGGAGCTCTTATGTCCGAAGATATCTTTGACGCCATCATCGTCGGTGCAGGGCTTGCCGGTTCGGTTGCCGCACTGGTGCTCGCCCGCGAAGGTGCGCAAGTGTTAGTTATCGAGCGAGGCAATTCCGCAGGTGCCAAGAACGTCACTGGCGGGCGTCTCTATGCCCACAGTCTGGAACACATTATTCCTGGTTTCGCTGACTCCGCCCCCGTAGAACGCCTGATCACCCATGAAAAACTTGCGTTTATGACGGAAAAGTCAGCGATGACTATGGACTACTGCAATGGCGACGAAACCTCTCCATCCCAGCGTTCTTACTCCGTTTTGCGCAGTAAATTTGATGCCTGGCTGATGGAGCAGGCCGAAGAAGCGGGCGCGCAGTTAATTACCGGGATCCGCGTCGATAACCTCGTACAGCGCGATGGCAAAGTCGTCGGTGTAGAAGCCGATGGCGATGTGATTGAAGCGAAAACGGTGATCCTTGCTGATGGGGTGAATTCCATCCTTGCCGAAAAGCTGGGGATGGCAAAACGCGTTAAACCGACGGATGTGGCGGTTGGCGTGAAGGAACTGATCGAGTTACCGAAGTCGGTTATTGAAGACCGTTTTCAGTTGCAGGGTAATCAGGGCGCGGCTTGCCTGTTTGCGGGATCACCCACCGATGGCCTGATGGGCGGTGGCTTCCTTTATACCAATGAAAATACCCTGTCGCTGGGGCTGGTTTGTGGTCTCCATCATCTGCATGACGCAAAAAAATCGGTGCCGCAAATGCTGGAAGATTTCAAACAACATCCGGCCGTTGCACCGCTGATCGCGGGCGGCAAGCTGGTGGAATATTCCGCTCACGTAGTGCCGGAAGCAGGCATCAACATGCTGCCGGAGCTGGTCGGTGACGGCGTATTGATTGCCGGTGATGCTGCCGGAATGTGTATGAACCTCGGTTTTACCATTCGCGGTATGGATCTGGCGATTGCCGCCGGGGAAGCAGCAGCAAAAACTGTGCTTTCAGCGATGAAAAGCGACGATTTCAGTAAGCAAAAACTCGCGGAATATCGTCAGCATCTTGAGAGTGGCCCGCTGCGCGATATGCGCATGTACCAGAAACTACCGGCGTTCCTTGATAACCCACGCATGTTTAACGGCTACCCGGAACTGGCGGTGGGCGTGGCGCGTGACCTGTTCACCATTGACGGCAGTGCGCCGGAACTGATGCGCAAGAAAATCCTCCGCCACGGCAAGAAAGTGGGCTTCATCAATCTGATCAAGGATGGCATGAAAGGAGTGACCGTTTTATGACTTCTCCCGTCAATGTGGACGTCAAACTGGGCGTCAATAAATTCAATGTCGATGAAGAGCATCCGCACATTGTTGTGAAGGCCGATGCCGATAAACAGGCCCTGGAGCTGCTGGTGAAAGCGTGCCCCGCAGGTCTGTACAAGAAGCGGGATGACGGCAGTGTGCGCTTCGATTACGCCGGATGTCTGGAGTGCGGCACCTGTCGCATTCTGGGGCTGGGGTCGGCGCTGGAACAGTGGGAATACCCGCGCGGCACCTTTGGTGTGGAGTTCCGTTACGGCTGATGTTGGTTTGATACGTAATGCCGTACTGACTCTCATTGCAAAAAAACAGGAATAACCCATGCAACCGTCCAGAAACTTTGATGATCTTAAATTCTCCTCTATTCACCGCCGCATTTTGCTGTGGGGAAGCGGTGGTCCGTTTCTGGATGGTTATGTACTGGTAATGATTGGCGTGGCGCTGGAGCAACTGACTCCGGCGCTGAAACTGGACGCTGACTGGATTGGCTTGCTGGGCGCGGGAACGCTCGCCGGGCTGTTCGTTGGCACATCGCTGTTTGGCTATATCTCCGATAAAGTCGGACGGCGCAAAATGTTCCTCATTGATATCATCGCCATCGGCGTGATATCGGTGGCAACGATGTTTGTCTCATCCCCCGTCGAACTGTTGGTGATGCGGGTACTTATCGGCATTGTCATTGGTGCGGATTATCCCATCGCCACCTCAATGATCACCGAGTTCTCCAGTACCCGTCAGCGGGCGTTTTCCATCAGCTTTATTGCCGCGATGTGGTATGTCGGCGCGACCTGCGCCGATTTGGTCGGCTATTGGCTTTATGATGTGGAAGGCGGCTGGCGCTGGATGCTGGGTAGCGCAGCGATTCCCTGTTTGTTGATTTTGATTGGTCGATTCGAACTGCCTGAATCTCCCCGCTGGTTGTTACGCAAAGGGCGAGTAAAAGAGTGCGAAGAGATGATGATAAAACTGTTTGGCGAACCGGTGGCTTTCGAGGAAGAGCAGCCGCAGCAAACCCGTTTTCGCGATCTGTTTAATCGCCGCCATTTTCCTTTTGTTCTGTTTGTTGCCGCTATCTGGACCTGCCAGGTGATCCCCATGTTCGCCATTTACACCTTTGGCCCGCAAATCGTTGGTTTGTTGGGATTGGGGGTTGGCAAAAACGCGGCACTGGGGAACGTGGTGATTAGCCTGTTCTTTATGCTCGGCTGTATTCCGCCGATGCTGTGGCTAAACACTGCCGGACGGCGTCCATTGTTGATTGGCAGCTTTGCCATGATGACGCTGGCGCTGGCGGTTTTGGGGCTGATCCCGGATATGGGGATCTGGCTGGTAGTGATGGCCTTTGCGGTGTATGCCTTTTTCTCTGGCGGGCCGGGTAATTTGCAGTGGCTCTATCCTAATGAACTCTTCCCGACGGATATCCGCGCCTCTGCCGTGGGCGTGATTATGTCCTTAAGCCGTATTGGCACTATTGTATCGACCTGGACACTGCCGATCTTTATCAATAATTACGGTATCAGTAACACGATGCTAATGGGGGCGGGTATCTCGCTATTTGGCTTGTTGATTTCCGTAGCGTTTGCCCCGGAGACTCGAGGGATGTCACTGGCGCAGACCAGCAATATGACGATCCGCGGGCAGAGAATGGGGTAATTTGTTCAGATTTCTCTCTTTTCTGAATCAATATTATTGACTATAAGCTGCGTGAATATATGACTACACTTTGTGGGAAAACAAAGGCGTAATCACGCGGGCTACCTATGATTCTTATAATTTATGCGCATCCATATCCGCATCATTCCCATGCGAATAAACGGATGCTTGAACAGGCAAGGACGCTGGAAGGCGTCGAAATTCGCTCTCTTTATCAACTCTATCCTGACTTCAATATCGACATTGCCGCCGAACAGGAGGCGCTGTCTCGTGCCGATCTGATCGTCTGGCAGCACCCGATGCAGTGGTACAGCATTCCACCGCTTCTTAAACTTTGGATCGATAAAGTTTTCTCGCACGGCTGGGCTTACGGTCACGGCGGCACGGCGCTGCACGGCAAACATTTGCTGTGGGCGGTGACGACCGGCGGCGGGGAAAGCCATTTTGAGATTGGTGCGCATCCGGGCTTTGATGTGCTGTCGCAGCCGCTACAGGCGACGGCAATCTACTGCGGGCTGAACTGGCTGCCACCGTTTGCCATGCACTGCACCTTTATTTGTGACGACGAAACCCTCGAAGGGCAGGCGCGGCACTATAAGCAACGTCTGCTGGAATGGCAGGAGGCACATCATGGATAGCCATACGCTTATTCAGGCGCTGATTTATCTCGGTTCGGCGGCGCTGATTGTTCCCATTGCGGTACGTCTCGGTCTGGGATCGGTTCTTGGCTACCTGATCGCCGGCTGCATTATTGGCCCGTGGGGGCTGCGACTGGTGACCGATGCCGAATCTATTCTGCACTTTGCAGAGATTGGCGTGGTGCTGATGCTGTTTATTATCGGCCTCGAACTCGATCCACAAAGGCTGTGGAAGCTGCGTGCGGCAGTGTTCGGCGGTGGCGCATTGCAGATGGTGATTTGCGGCGGCCTGCTGGGGCTGTTTTGTATGTTACTTGGGCTGCGCTGGCAGGTCGCAGAATTGATCGGCATGACGCTGGCGCTCTCATCAACGGCGATTGCCATGCAGGCGATGAATGAACGCAATCTGATGGTGACGCAAATGGGCCGCAGAGCCTTTGCGGTGCTGCTGTTCCAGGATATCGCGGCGATCCCACTGGTGGCGATGATCCCGCTACTGGCAGCGAGTAGTGCCTCGACGACGATGGGCGCATTTGTTCTCTCGGCGTTAAAAGTGGCGGGCGCGCTGGTGCTGGTGGTATTGCTGGGGCGCTATGTCACGCGTCCGGCACTGCGTTTTGTTGCCCGCTCTGGCTTGCGGGAAGTGTTTAGTGCCGTGGCGTTATTCCTCGTGTTTGGCTTTGGTTTGCTGCTGGAAGAGGTCGGCTTGTCGATGGCGATGGGCGCGTTTCTGGCGGGCGTACTGCTGGCAAGCTCGGAATACCGTCATGCGCTGGAAAGCGATATCGAACCATTTAAAGGTTTGCTGCTGGGGCTGTTTTTCATCGGCGTTGGCATGTCGATAGACTTTGGCACGCTGCTTGAAAATCCGTTGCGCATTGTCATTTTGCTGCTCGGTTTCCTCATCATCAAAATCGCCATGCTGTGGCTGATTGCCCGGCCGTTGCAGGTGCCAAATAAACAGCGTCGCTGGTTTGCGGTGCTGTTAGGGCAGGGCAGTGAGTTTGCCTTTGTAGTATTTGGTGCGGCGCAGATGGCGAATGTGCTGGAGCCAGAGTGGGCGAAATCGCTGACCCTGGCGGTGGCACTGTCGATGGCGGCAACGCCGATTCTGCTGGTGATCCTCAATCGCCTTGAGCAATCTTCTACTGAAGAGGCGCGTGAAGCCGATGAGATCGACGAAGAACAGCCGCGGGTAATCATTGCCGGATTCGGTCGTTTTGGGCAGATAACCGGACGTTTACTGCTCTCCAGCGGGGTGAAAATGGTGGTGCTCGATCACGACCCGGACCATATCGAAACGCTGCGTAAATTCGGTATGAAAGTGTTTTATGGCGATGCCACGCGGATGGATTTACTGGAATCTGCCGGAGCGGCGAAAGCGGAAGTGCTGATTAACGCCATCGACGATCCGCAAACCAACCTGCAACTGACGGAGATGGTGAAAGAACATTTCCCACATTTGCAGATTATTGCCCGCGCCCGCGATGTCGACCACTACATTCGTTTGCGTCAGGCAGGCGTTGAAAAGCCGGAGCGTGAAACCTTCGAAGGTGCGCTGAAAACCGGGCGTCTGGCACTGGAAAGTTTAGGTCTGGGGCCGTATGAAGCGCGAGAACGTGCCGATGTGTTCCGCCGCTTTAATATTCAGATGGTGGAAGAGATGGCAATGGTTGAGAACGACACCAAAGCCCGTGCGGCGGTCTATAAACGCACCAGCGCGATGTTAAGTGAGATCATTACCGAAGACCGTGAACATCTGTCATTAATTCAACGACATGGCTGGCAGGGAACCGAAGAAGGGAAACATACTGGCAATATGGCGGATGAACCGGAAACGAAGCCCTCATCCTAATAAAGAGTGACGTAAATCACGCTTTACAGCTAACTGTTTGTTTTTGTTTCATTGTAATGCGGCGAGTCCAGGGAGAGAGCGTGGACTCGCCAGCAGAATATAAAATTTTCCTCAACATCATCCTCGCACCAGTCGACGACGGTTTACGCTTTACGTATAGTGGCGACAATTTTTTTTATCGGGAAATCTCAATGATCAGTCTGATTGCGGCGTTAGCGGTAGATCGCGTTATCGGCATGGAAAACGCCATGCCGTGGAACCTGCCTGCCGATCTCGCCTGGTTTAAACGCAACACTTTAAATAAACCCGTGATTATGGGCCGCCATACCTGGGAATCCATCGGTCGTCCGTTGCCAGGACGCAAAAATATTATCCTCAGCAGTCAACCGGGTACGGACGATCGCGTAACGTGGGTGAAGTCGGTGGATGAAGCCATTGCGGCGTGTGGTGACGTACCAGAAATCATGGTGATTGGCGGCGGTCGCGTTTATGAGCAGTTCCTGCCGAAAGCGCAAAAACTGTATCTGACGCATATCGACGCGGAAGTGGAAGGCGACACCCATTTCCCGGATTACGAGCCGGATGACTGGGAATCGGTATTCAGTGAATTCCACGACGCCGATGCGCAGAACTCTCACAGCTATTGCTTTGAGATTCTGGAGCGGCGGTAATTTCGTATATTAGAATTCCGGCATCACTGATACGTGCAGATATCCGTGTATACTAGACGTATAAATTGTACAGGAGCACGAGATCATGACTGCAAAACGTACCACACAAAGTGTGACCGTCACCGTCGACCGTGAGTTAGTCAATCGCGCTCGTGATGCAGGCTTAAATATGAGCGCCACCCTTACGGTTGCGCTCAATGCTGAACTTAAAAAACATGCAGCAACACGTTGGCGTGAAGAGAACGCAGAAGCTATCGCTGCGTTAAATCAATTGGCTGATGAAACCGGATGTTTCTCTGATGAGTACCGGAGCTTCTAGCGATGCAATTTACGGTATACCGCAGTCGCGGCAGGAACGCCGCGTTTCCCTTTGTTATTGATGTTACCAGCGACATTATTGGTGAGATTAATCGCCGTATCGTTATTCCATTAACACCTATTGAACGATTTAGCCGTATTCGCCCACCAGAACGGCTTAACCCAATCCTTTTACTGATAGACGGCAAAGAATATGTGCTCATGACGCATGAGACTGCAACTGTTCCAGTTAACGCGCTGGGAACGAAATTTTGCGATGCCAGCGCGCACCGAACGTTGATTAAATGAGCATTAGATTTTATGCTCGACGGGATTTAAGACGCTACCGCCTCTCCCTCACTCAAATCCTTATGCCGGTTCGACGGCTGGACAAAATACTGTTTATCTTCCCAGCGCAGGCAGGTTAATGTACCACCCCAGCAGCAGCCGGTATCCAGCGCGTAAATACCTTCCGGCGTACCTTTGCCTTCCAGCGATGCCCAGTGACCAAAGGCGATGTTGTACTCTTCAGCGACGGGGCCAGGAATCGCAAACCACGGTTTCAGTGGGGCAGGGGCCTCTTCCGGCGATTCTTTGCTGTACATATCCAGTTGACCGTTCGGGAAGCAAAAACGCATACGGGTAAAGGCGTTGGTGATAAAACGCAGTCTTCCCAGCCCCCGCAATTCCGGTGACCAGTTATTTGGCATATCGCCGTACATGGCATCAAGGAAGAAGGGATAGGAGTCACTCGACAGCACCGCTTCTACATCGCGCGCGCACTCTTTGGCGGTCTGCAGATCCCACTGCGGCGTGATCCCGGCGTGGGCCATCACCAACTTTTTCTCTTCGTCGATTTGCAGCAAAGGCTGGCGACGCAGCCAGTTAAGCAGCTCGTCGGCATCCGGCGCTTCCAGCAGCGGTGTCAGGCGATCTTTCGGTTTATTGCGGCTGATCCCGGCAAATACCGCCAGCAGATGCAGATCGTGATTACCCAGCACCAGACGTACGCTGTCGCCTAAGGATTTCACATAGCGCAGAACATCCAGCGAACCCGGGCCGCGCGCGACCAGATCGCCCGTCAGCCAGAGGGTATCTTTCCCAGGGGTAAATTCTACTTTATGCAGCAATGCGATCAGTTCATCGTAACAACCATGAACGTCGCCAATAAGGTATGTCGCCATATTCTTTTAATGAATGAGTGTGGGAACGGCGAGTCGGAATACGGGAATGTCGATGCTGAAAGGGACGCCATTTTCATCGATCATTTCGTAGTGACCCTGCATGGTGCCCAGCGGGGTTTCAATGATTGCACCGCTGGTGTACTGGTACTCTTCGCCAGGCGCGATAAGTGGCTGGACGCCAACCACTCCTTCGCCCTGGACTTCGGTTTCACGGCCATTGCCATTGGTGATCAGCCAGTAACGCCCCAACAACTGCACTGGCGCTCGCCCCAGATTGCGTATGGTTACGGTATAAGCAAAAACGTAACGTTCATTATCAGGTGAAGATTGGGCCTCAATGTAGACGCTTTGAACCTGAATACACACTCGGGGCGAATTGATCATCGTTAACTCTCCTGCAAAGGCGCGTTCTCCGCCAGATAGTTCGCCATCTGGCAATATTGCGCGACAGAGATATTTTCCGCTCGCATCGCCGGGTCGATCCCCATTCCCGTTAACACCCCGACGCTAAACAGGTTGCCGAGGCTGTTACGAATGGTTTTACGACGCTGGTTAAAGGCTTCGGTGGTGATGCGGCTCAACACGCGAACATCTTTAACCGGGTGAGGCATCGTTGCATGAGGAACCAGGCGCACGACGGCGGAATCCACTTTGGGTGGTGGTGTAAAGGCTGACGGCGGTACTTCCAGCACCGGGATCACGTTGCAATAGTATTGCGCCATGACGCTTAATCGACCATACGCCTTGCTGTTCGGTCCTGCAACCAGACGATTCACCACTTCTTTTTGCAACATAAAGTGCATGTCGGCAATGGCATCAGTATAGCTAAACAGATGGAACATCAACGGCGTGGAGATGTTATAAGGCAGGTTGCCGAAAACACGCAGCGGCTGGCCCATTTTCGCGGCCAGTTCACCAAAGTTAAAGGTCATCGCATCCTGCTGATAAATCGTCAGTTTCGGGCCTAAGAATGGATGCGTTTGCAGACGTGCCGCCAGATCGCGGTCAAGTTCGATGACCGTCAGCTGGTCCAGACGTTCGCCGACCGGTTCGGTCAATGCCGCCAGACCGGGGCCGATTTCGACCATCGCCTGGCCCTTCTGCGGGTTAATGGCAGAAACAATGCTGTCGATCACGAACTGATCGTTGAGAAAGTTTTGCCCGAAGCGTTTACGGGCTAAGTGGCCCTGGTGGACTCGATTATTCATTGGGTGTTAACAATCATTTTGATGGCGAGATTAAGCGCCGTAATAAAACTGCCGACATCGGCTTTACCACGTCCCGCCAGTTCAAGCGCGGTGCCGTGGTCCACTGATGTGCGAATAAAGGGCAGGCCCAGCGTAATGTTCACACCGCGCCCGAAGCCCTGGTATTTTAGCACGGGAAGACCCTGATCGTGGTACATCGCCAGCACGGCGTCGGCGTTATCGAGATATTTCGGCTGAAACAGGGTATCGGCAGGCAGCGGCCCGTTGAGTTTCATCCCCTGTTCCCGCAGCTCGTCGAGTACCGGAATAATGGTGTCTATCTCTTCCGTACCCATATGACCGCCTTCGCCCGCGTGCGGATTCAGCCCGCAGACCAGAATGCGCGGTTCGGCAATACCAAATTTGGTCCGCAAATCGTGATGCAAAATAGCAATCACTTCGTGCAAAAGGGCAGGGGTGATAGCATCTGCGATATCGCGCAGCGGTAAATGCGTCGTTGCCAGCGCCACGCGAAGTTCTTCGGTCGCCAGCATCATCACCACTTTTTTCGCCTGCGAACGCTCTTCGAAAAACTCGGTATGACCGGTAAACGGAATGCCTGCGTCGTTAATGACGCCTTTATGCACGGGGCCTGTGATCAGCGCAGCAAATTCACCGTTCAGACAGCCATCACACGCTCGCGCCAGCGTTTCCACCACATAGTGCCCATTTTCAACCGCTAACAGCCCCACAGTGACAGATTCACGTAGCGCGACAGGAAGTAGCGTTAATGTGCCCGCAGTTTGCGGTTGTGCAGGGGAGTTGGGGGAATAAGGGCGGAGGGTGAGCGGCAAACCGAGCATCGCTGCCCGGTCGGTAAGGAGAGTGGCATCGGCACAAACAACCAGTTCGACCGGCCACTCACGCTGTGCAAGCTGGACAATTAAGTCCGGGCCAATCCCGGCGGGCTCGCCGGGAGTGATCACAACACGTTGGGTTTTAACCATTAGTTGCTCAGGATTTTAACGTAGGCGCTGGCACGTTGTTCCTGCATCCAGCTTGCTGCTTCTTCCGAGAACTTACGGTTCATCAGCATGCGGTATGCACGATCTTTCTGTGCCGCGTCGGTTTTATCGACATTACGGGTATCCAGCAGTTCGATTAAATGCCAGCCGAATGAAGAGTGAACCGGTGCACTCATTTGACCTTTGTTCAGGCGGGTCAGGGCGTCACGGAAGGCCGGATCGAAAATATCTGGTGTAGCCCAGCCGAGATCACCGCCCTGGTTAGCAGAGCCTGGATCCTGAGAGAACTCTTTCGCTGCGGCAGCAAAAGTCGTTTTACCACTCTTGATATCGGCAGCAATCTGTTCCAGTTTCACGCGGGCCTGTTCGTCAGTCATGATCGGCGACGGTTTCAGCAGAATATGGCGAGCATGAACTTCGGTCACCGAGATATTTTTGCTTTCGCCGCGCAGGTCGTTAACTTTCAGAATATGGAAGCCAACGCCGGAACGAATCGGGCCAACAATGTCGCCTTTCTTCGCGGTGCTTAATGCCTGGGCGAAGATCCCCGGCAACTCCTGAATACGGCCCCAGCCCATCTGGCCGCCGTTCAGCGCCTGCTGGTCGGCAGAATGAGCAATCGCCAGCTTACCGAAATCAGCGCCGTTACGCGCCTGATCGACAATCGCGCGCGCCTGGCTTTCCGCTTCGTTCACCTGATCAGAGGTCGGGTTTTCCGGCAGCGGGATCAGGATGTGGCTCAGGTTCAGCTCAGTGCTGGCGTCGTTTTGGTTACCCACTTGCTGCGCCAGGGATTCGACTTCCTGCGGCAGGATGGTGATGCGACGACGCACCTCGTTGTTACGCACTTCAGAGATAATCATCTCTTTGCGGATCTGGTTACGATAGGTGTTGTAGTTCAGACCATCGTAAGCCAGACGGCTGCGCATCTGATCCAGCGTCATGTTGTTCTGTTTCGCGATGTTAGCAATCGCCTGATCCAGCTGCTCATCGGAGATTTTCACTCCCATTTTCTGCCCCATCTGCAGGATAATTTGATCCATGATCAAACGTTCCATGATTTGGTGGCGCAGCGTCGCGTCATCAGGAAGTTGTTGCCTTGCCTGAGCAGCGTTCAGTTTTACCGACTGCATTAATCCATCAACGTCGCTTTCCAGCACGACGCCGTTATTGACGACGGCTGCGACTTTATCGACTACCTGGGGGGCAGCGAAACTGGTATTCGCGATCATGGCGATACCGAGAAGCAGCGTTTTCCAGTTCTTCATACTTTTTCCATTTCAATTAACCGCACTGCGGATTACGTGGTAAATCAACAAATCACAAAGTGTTTTGATACGGCAGAATGTTCGAACGCAGCATCTCTTGCGTACCCAGACCGTAGTTGGAGCTCAGGCCGCGAAGTTCGATGTTAAAGCCGATTGCGTTGTCATATACCGCATGTTGTTTATCGTTATCCCAACCGTTCAGCTTCCGCTCGTAACCGACGCGAATCGCATAGCAGCAGGAGCTGTATTGCACACCTAACATAGAGTCGGCTTGCTTGTTCGCATTGGTGTCGTAGTAGTAGGCCCCAACAATGGACCAACGATCGGCAATTGGCCAGCTGGCGACGGCACCTACCTGCGAAATACCATTCTTATATTGCTCAGCAGTGGAATAGTACTTAGGCAGCGTAGCCTGAATATATTCCGGGCTGGCGTAACGGTAATTCAGCTGTACCAGACGGTCTTCATCACGACGGTATTCAATGCTGGAGTTACTGGTCGCTACGTTATCCAGACGTGTATCGTACTGAATCCCGCCACGCAATCCCCAACGATCGGAGATGCGCCAGTAAGTATCGCCTGCCCATACCAGTGAGCCCGTTTTGTCGTCATTCTCCCATGTTATGTTGTCATCGCCAGTGCGAGACTCCGTGAAATAGTAGATTTGACCAACGGAAATATTAAAACGTTCAACGGCAGCATCATCATATATGCGAGATGTGACACCGGTCGTCACCTGGTTAGCGGAGGCAATACGGTCAAGACCGCCGTAAGTCCGGTCCCGGAACAGGCCGGAGTAGTCAGATTGCAGCAGCGAAGAGTCGTAGTTATAGATTTTGCTCTGATCGCGATATGGCACATACAGATACTGCGCGCGTGGTTCCAGTGTCTGGGTATAGCCCGGCGCCAGCATTTCCATATCACGCTCGAAGACCATTCTACCGTCTACCTTGAACTGCGGCATTACACGGTTAGCGGACTCTGCCAGCCTGGTCGTGTTTCTGGAGTTATACCAGTCAAGATTGGTTTGCTGATAATGGGTTGCCAGCAACTTCGCTTCGGTATTGATGCTGCCCCAGTTATTAGAGAGCGGCAGATTGATGGTCGGTTCCAGGTGAACACGGGTTGCTTCAGGCATGTCGTCTCTGGTGTTAACAAAGTGCACTGCCTGACCGTAAATACGCGTATCAAACGGACCAACATCATTCTGGTAGTAGTTAACGTCTAACTGCGGCTCTGCCGAGTAGCTACTGGTGTTCTGCTCGCTGAAGACCTGGAACTGCTTGGTTGAAACGGTGGCATTGAAGTTTTGCACCGCATAGCCAACGCTGAATTTTTGCGTTGCGTAGCCGTCGGTACTGGAACCGTATTTGTTATCGAAGTCATTGAAGTAGCTAGGATCGCTGACTTTGGTGTAGTCGACGTTGAAACGCCACACCTGATCCATGACCCCGGAGTGGTTCCAGTAGAACAACCAACGACGTGAACTGTCATCGTTCGGGTGTTCATCTTTATAGACTTTATCTGAAGGCAGATAGTCCAGTTCCATCAAGCCAGCGCCCGCCTGGGAGAGGTAGCGGAATTCGTTCTCCCACATGATGTTGCCACGACGATGCATATAATGCGGCGTGATGGTGGCATCCATATTTGGCGCGATGTTCCAGTAATATGGCAGGTAGAACTCAAAGTAGTTGGTGGTGGTGTACTTGGCGTTCGGGATCAAGAAACCAGAGCGACGTTTGTCACCCACCGGCAACTGCAAATACGGGCTATAAAAGATCGGTACCGGACCCACCTTAAAGCGGGCGTTCCAGATCTCCGCAACTTGTTCTTCGCGGTCATGAATAATTTCGCTACCTACCACGCTCCAGGTGTCAGAACCCGGCAGACAGGAGGTAAAGCTACCGTTATCCAGAATGGTATAGCGGTTTTCGCCACGTTGTTTCATCAGGTCCGCTTTACCGCGCCCCTGGCGACCCACCATCTGGTAATCACCTTCCCAGACGTTGGTATCTTTGGTGTTCAGATTCGCCCAGCCTTTCGGCCCTTTGAGGATCACCTGGTTATCGTCGTAATGGACATTACCGAGCGCATCAACGGTACGTACCGGCTCCGGTTGTCCTGGTGCCTCTTTTTGATGGAGCTGCACTTCGTCGGCCTGCAGACGGCTGTTACCCTGCATGATATCCACGCTGCCAGTAAACACGGCGTCATCCGGGTAGTCCCCTTTCGCGTGGTCAGCATTGATAGTCACGGGTAAGTCATTGGTATCGCCCTGTACCAGAGGACGGTCATAGCTTGGCACGCCCAACATGCACTGTGAGGCGAGGTCGGCTGCCAGTCCCTGTTGACTATAAAGGGCGGTGGCAATCATGGTGGCCAGGAGAGTGGGGATACGTTTTTTCATACGTTGATTTTATTGTTCCATCATCGGTAACGTTGCGCGTGACAAACGGTCAGAGACTAACGTACTCGTCATCTCTACGCTAGTGTTAATCCTGTCCGAATAGCGTCAGTGGTGTTAGGCACGGCATTGAATGACAGGTATGATAATGCAAATTATAGGCGATGTCCCACAATTGACCGCAGCCGGAAAACGGTAAAAGCACCTTTATATTGTGGGAGATAGCCCTGATATCCGTGTGTCGATTTGGGGAATATATGCAGTATTGGGGAAAAATCATTGGCGTGGCCGTGGCCTTACTGATGGGCGGCGGCTTTTGGGGCGTAGTGTTAGGTCTGTTAATTGGCCATATGTTTGATAAAGCCCGTAGCCGTAAAATGGCGTGGTTCGCCAACCAGCGTGAGCGTCAGGCGCTGTTTTTTGCCACCACTTTTGAAGTGATGGGCCATTTAACCAAATCCAAAGGTCGCGTCACGGAGGCTGATATTCATATCGCCAGCCAGTTGATGGACCGAATGAACCTTCATGGCGCTTCCCGTACTGCGGCGCAAAATGCGTTCCGGGTGGGAAAATCAGATAATTACCCGCTGCGCGAAAAGATGCGCCAGTTTCGCAGTGTCTGCTTTGGTCGTTTTGACTTAATTCGTATGTTTCTGGAGATCCAGATTCAGGCGGCGTTTGCTGATGGTTCACTGCACCCGAATGAACGGGCGGTGCTGTATGTCATTGCCGAAGAGTTAGGCATCTCCCGCGCCCAGTTTGACCAGTTTTTGCGCATGATGCAGGGCGGTGCACAGTTTGGCGGCGGTTATCAGCAGCAATCTGGCAGTGGTAACTGGCAGCAAGCGCAGCGTGGCCCGACGCTGGAAGATGCCTGTAATGTGCTGGGCGTGAAGCCGACGGATGATGCGACCACCATCAAACGTGCCTACCGTAAGCTGATGAGTGAACACCATCCCGATAAGTTGGTGGCGAAAGGTTTGCCGCCTGAGATGATGGAGATGGCGAAGCAAAAAGCGCAGGAAATTCAGCAGGCCTATGAGCTGATAAAGCAGCAGAAAGGGTTTAAATAAGTTTCAACGTGTAGGCCTGATAAGACGCGGTAGGCCGGATAAGACGCGCCAGCGTCGCATCCGGCGAGCAGCATCAGACAATCGGCGCACAATTGCCGGATGTGGCGTGAACGCCTTATCCGGCCTACCGAACTTCGCCAGCGTGACTATTAAAAATCCGCTGGTGCTTTAAACGTCATACTATTGCCATACGCCGGATGGGTAATCGTCAGCATCTCTGCATGTAGCAACAAACGCGGTGCCATTGCTCTCGCTTCTGGTGATGCATAAAAACGATCGCCGAGAATCGGATGACCCAGCGCCAGCATATGCACACGCAGCTGATGCGAACGCCCGGTAATCGGTTTTAACACCACTCTTGCCGTGTTATCCGCCGCATATTCCACCACTTCATACTCCGTCTGCGCAGGTTTACCTGTTTCGTAACAGACTTTCTGTTTCGGGCGGTTTGGCCAGTCGCAAATCAGCGGCAGATCCACCAGACCTTCCGCAGGGGATGGATGCCCCCAGACGCGGGCCACATACTGTTTTTTCGGCTCGCGCTCGCGGAACTGGCGTTTTAACTCCCGCTCCGCGGCTTTGGTCAGCGCCACTACAATCACGCCGCTGGTAGCCATATCCAGACGATGCACCGATTCTGCCTGCGGATAATCACGCTGAATGCGCGTCATCACGCTGTCTTTGTGCTCTTCCAGACGACCCGGCACAGACAACAAACCGCTCGGCTTGTTGACCACCATAATATGGTCATCCTGATACAGGACAACCAGCCAGGGTTCCTGCGGCGGATTGTAGTTTTCCATCCCCATCTTCGGCTCCGTTACTGATGCGTCACAACGATCAAACGCAGGGCATCCAGACGCCAGCCTGCCTGATCCAGGCTTTCCATTACCTGCTGACGGTTGCTCTCAATGGCGGTCAGTTCGTCGTCACGAATGTTCGGGTTAACTGCACGCAGCGCTTCCAGACGAGACAGCTCGGCAGACAGTTTTTCGTCGGCTTCGTTACGCGCTGCATCAATCAATGCACGGGCAGATTTCTCGATCTGCGCTTCCCCCAGCTGAAGGATAGCGTGAACATCCTGCTGCACCGCGTTAACCAGCTTGCTGCCGGTGTGACGGTTAACCGCGTTAAGCTGACGGTTAAAGGTTTCAAATTCTACCTGCGCCGCCAGGTTGTTGCCGTTTTTATCCAGCAGCATACGTACCGGCGTCGGTGGCAGGAAGCGGTTGAGCTGCAACTGCTTCGGAGCCTGGGCTTCAACCACATAAATCAGTTCCACCAACAGCGTACCTACCGGCAACGCTTTGTTTTTCAACAGTGAAATCGTGCTGCTACCGGTATCGCCAGAAAGGATCAGATCCAGACCGTTGCGGATCAGCGGATGCTCCCAGGTAATAAACTGTGCATCTTCACGCGCCAGCGCCACTTCACGGTCGAAGGTGATGGTGATGCCATCTTCCGACAGGCCAGGGAAGTCCGGCACCAGCATATGATCGGACGGCGTCAGCACGATCATGTTGTCGCCGCGATCGTCCTGATTGATACCGATAATATCGAACAGGTTCATGGCGAAGGCGATCAGATTGGTATCGTCATCCTGCTCTTCAATGCTTTCTGCCAGTGCCTGGGCTTTTTCGCCACCGTTGGAATGGATCTCCAGCAGGCGGTCACGCCCCTGTTCCAGTTGTGCTTTCAGCGCTTCGTGCTGCTCGCGGCAGTTTTTGATTAGATCGTCAAAGCCTTCGGTCTCATCCGGTGAAGCCAGATAGTTAATCAGATCGTTGTATACGCTATCGTAAATAGTGCGTCCGGTCGGGCAGGTGTGCTCGAACGCATCCAGACCTTCGTGATACCAGCGCACCAGCACCGACTGAGCCGTTTTTTCCAGATAAGGCACATGGATCTGAATATCGTGCGCCTGACCGATACGATCCAGACGCCCAATACGCTGCTCCAGCAGATCCGGGTTGAATGGCAGGTCAAACATCACCATGTGGCTGGCGAACTGGAAGTTACGTCCTTCAGAACCGATTTCCGAGCACAGCAGTACCTGCGCACCGGTGTCTTCTTCAGCAAACCAGGCGGCAGCGCGGTCACGTTCGATAATCGACATGCCTTCGTGGAACACTGCGGCGCGAATACCTTCACGTTCGCGCAGTACCTGCTCCAGTTGCAGCGCAGTGGCCGCTTTGGCGCAGATCACCAGCACTTTCTGAGAGCGATGACTGGTCAGGTAGCCCATCAGCCATTCAACGCGCGGATCGAAGTTCCACCAGGTGGCGTTATCGCCTTCAAATTCCTGATAAATACGCTCCGGATAGAGCATATCGCGAGCGCGATCTTCCGCACTTTTGCGTGCGCCCATAATGCCGGAGACTTTAATAGCGGTCTGATACTGCGTCGGCAGTGGCAGCTTAATAGTATGCAGCTCGCGTTTCGGGAAGCCTTTCACACCGTTACGGGTGTTACGGAACAGCACGCGGCTGGTACCGTGGCGATCCATCAGCATCGAAACCAGTTCCTGACGGGCGCTCTGGGCATCTTCGCTGTCGCTGTTTGCTGCTTGCAACAGCGGCTCGATATCCTGCTCGCCGATCATCTCACCGAGCATGTTCAGTTCGTCATTGCTGAGTTTGTTACCCGCCAGCAGCATGGCAACGGCGTCCGCAACCGGACGATAATTTTTCTGCTCTTCAACGAATTGCGCAAAATCGTGGAAACGGTTCGGGTCCAGCAGACGCAGACGGGCGAAGTGGCTTTCCATCCCCAGCTGTTCCGGGGTTGCGGTCAGCAGCAGAACGCCCGGCACGTGCTCTGCCAGTTGTTCAATGGCCTGATATTCACGGCTCGGCGCATCTTCGCTCCACACCAGGTGATGCGCTTCATCGACCACCAGTAGATCCCACTCGGCTTCACAGAGATGTTCCAGACGCTGTTTGCTACGACGGGCAAAATCCAGCGAGCAAATCACCAGCTGCTCGGTATCGAACGGGTTGTAAGCATCGTGCTGAGCTTCGGCATAACGCTCATCATCAAACAGAGCAAAGCGCAGGTTGAAACGGCGCAGCATTTCTACCAGCCACTGATGCTGTAAGGTTTCCGGGACGATAATCAGCACACGTTCAGCAGCGCCAGAGAGCAGTTGCTGATGCAGGATCATCCCGGCCTCAATGGTTTTCCCTAAACCCACTTCGTCAGCCAACAGGACGCGCGGCGCGTGGCGGCGACCAACATCATGAGCGATGTTGAGCTGGTGCGGGATCAGGCTGGTACGCTGACCGCGCAGGCCGCTGTACGGCATACGGAACTGTTCGCTGGAATACTTACGCGCGCGATAACGCAGCGCAAAGCGGTCCATACGGTCAATCTGCCCGGCAAACAGACGGTCCTGCGGTTTGCTGAACACCAGTTTGCTATCAAGGAAAACTTCACGCAGGGCCACGCCGGACTCTTCAGTATCAAGGCGAGTACCGATATAGGTCAGCAAGCCATTTTCTTCTTTTACTTCTTCGACTTGCATCTGCCAGCCGTCATGGCTGGTAATGGTATCACCAGGGTTGAACATCACGCGGGTCACGGGGGAATCACTGCGTGCGTACAGACGGTTTTCACCAGTAGATGGGAAAAGTAAAGTGACAGTTCGCGCATCCACCGCGACAACGGTTCCAAGTCCCAATTCGCTTTCTGTATCGCTGATCCAGCGTTGACCAAGTGTAAAAGGCATATGTGTTCGGCTCTATATCTTTAATTGCAGGCAATAACCACCCGCTACCGTGCTTATGAGGTAGTGGTGTTATTCAGGTCCAGGAATGGAAAGGGCGCTATGGTACTGGATGGCAAAGCATTCGTCACGCATCAAAATGGTATCTGGCGAACTCTTTTTTTTGCTCAAAATAGCCCAAGTTGCCCGGTCATAAGTGTAGCAAAATTATCCTCAATAAAAGGGAGTATTCCCTCCGCTACGGGTTGTAGCTGGCGGGTCAGATAGTGTTCGTAATCCAGTGGTGAACGTTGGTAGTCCAGCGGCTCCGGGCCGTTGGTGGTCCATACGTACTTAATGGTGCCGCGGTTCTGATATTGCAAGGGGCGACCGCGCTTATGGTTTTCTTCATCGGCAAGGCGAGCGGCGCGTACATGAGGCGGCACATTACGCTGATATTCGCTCAGCGGACGGCGAAGGCGTTTACGGTAAACCAGCCGCGCATCCAGTTCACCCGCCATCAGTTTGTCGATGGTTTCACGCACGTATTCCTGATATGGCTCGTTGCGGAAGATACGCAGGTAAAGCTCCTGCTGAAACTGCTGGGCCAGTGGCGTCCAGTCGGTGCGCACGGTTTCCAGCCCTTTAAACACCATCCGCTGTTTGTCGCCCTCCTGAATCAGTCCGGCGTAGCGCTTTTTGCTGCCGGTATCGGCCCCGCGAATGGTTGGCATCAGAAAACGGCAGAAATGGGTTTCATACTCCAGTTCCAGTGCGCTGGTCAGCCGTTGTTTTTGCAGCGTTTCCGCCCACCAGGCGTTAACGTGCTGCACCAGTGCACGACCGATTTTCGCTGCTTCTTCTTCCGAATGTGCACCTTTCAGCCAGACAAACGTTGAGTCGGTATCGCCGTAGATAACGTCATAGCCCTGCGCTTCAATCAACGTTTTGGTTTGCCGCATGATCTGATGACCACGCATGGTGATCGACGATGCCAGGCGTGGATCGAAGAAACGGCAGGCGGTGGTGCCGAGCACACCATAAAAGGCATTCATAATGATCTTCAGCGCCTGCGAAAGCGGCTTATTACCCTGACGTTTGGCTTCATCGCGCCCGTGCCAGATGTTAGTCACAATCTCCGGCAGGCAATGTTTCTCCCGTGAGAACCACGCATCGAGAAAACCTTCGGTACTGTGCTCTGGATCAGGCTGCGCCATGCCTTCCACCAGCCCGACGGGATCAATCAGAAAGGTGCGGATGATCGACGGGTACAGGCTTTTGTAGTCCAGCACCAGCACCGAATCATAAAGCCCAGGTCGCGAATCCATCACGTAGCCGCCAGGGCTGGCGTGCGGCGGCACTTCGCCGAGATTAGGCGCGACATAACCAGCGCGATGCATACGGGGAAAATAGAGATGACCAAACGCTGCCACCGAACCGCCGTGTCGATCCACCGGCAGGCCGTTCACCGTCGCCCGTTCGAGCAAAAACGGCATAATTTCAGTTTTGTGGAAGATCTGCGTCACCAGCTCGCAATCTTTCAGGTTATAAGTTGCCAGCGCAGGTTTATCTTCGGCGAAACGGCGGTCAATTTCGTCCATTCGATCCCACGGGTTATCGATAGATTTTCCTTCGCCTAATAACTCCTGAGCGACGGTTTCCAGCGAGAATGAAGAGAAATTCCAGAACGCGGATTTCAGCGCCTCGATACCGTCGATAATTAGCCGACCTTTAACCTGAGCAAAAAACACACCGTTTTTAAAGCCGTGCTCGCGCCACTCCAGCTCACTGTTATCACGCCCCAGCCGCAGCGGAATACGGTAACGCTCGGCATGTTTTTGCAGCATTCGCAGATCGAACTGCACCACGTTCCAACCGATGATCACATCAGGATCGTAGTTGGCAAACCAGGCGTTAAGTTTTTCCAGTAGCAGCGGGCGGCTGGCGACGTATTCCAGTTCAAAATCGAGCGCGGAGGCGTCGCCATTCTCTGGCCCCAGCATATAAACGATACGCTGCCCGCAACCTTCCAGGCCGATGCAGTACAGCTCACCGTGGCGGGTGGTTTCAATATCAATAGAAACCCACTTGAGCGGCGGACGATAGTCGGGATGCGGTTTCAGACGGGCATTAACGATAGCGCCATTGCGCATATCACCCTCGACCCACACCGGTGAGGTGATAAATCGCTCCATCAGATAGCGTTCTGGCGGGCGCACATCGGCCTCGTAGACGGTAACGCCACCTTCACGCAGGCGCTTTTCGTAATTCATCAACTGGCGATGGGCGCGACAGTAAAGGCCATACACCGGCTGGCGGTGAAAATCTTTTAACGCCAGCGGCGTCAGGCGAAAGCCTTGTTCACCCTGCAAAATATGCTGAGCGCGGGGAACCTGATCGGCAGGAATAAACGCCACGGACTCTTGCGGCGCAAGGAAAACCTGCAACGGCCCGTTGTCCGTCGCCAGCCAGAAGGAAACTTCGGTCCCTTGCGGGGTGTCCCGCCAGTGTCGGGTTAAGATAAAACCTGCCTGCGCCACGCTGAAAATCCAATAAAAAACCAGGCTTGATTATAGCCTGGTTTCGTTTGATTGGCTGTGGTTTTATACAGTCATTACTGCCCGTAATATGCCTTCGCGCCATGCTTACGCAGATAGTGTTTATCCAGCAGCGTTTGCTGCATATCCGGTAACTGCGGCGCTAACTGACGGCAGAATATACCCATATAAGCGACCTCTTCCAGCACGATGGCATTATGCACCGCATCTTCGGCATTTTTGCCCCATGCAAATGGGCCGTGAGAATGGACCAGGACGCCGGGCATTTGCGCTGCATCGATACCCTGTTTTTCGAAGGTTTCTACGATGACGTTACCGGTTTCCCACTCATATTCACCGTTGATTTCTGCGTCGGTCATTTTGCGGGTGCAGGGAATGGGACCGTAGAAATAGTCGGCGTGGGTGGTACCGGTTGCCGGAATTGACTGACCCGCCTGCGCCCAGATGGTGGCGTGGCGCGAGTGTGTGTGCACAATGCCGCCAATGGACGGGAATGCCTGATAGAGCAGCCGGTGAGTTGGCGTGTCGGAGGAGGGCTTTTTCGTACCTTCAACCACTTCACCGGTTTCGATGCTGACCACGACCATATCGTCAGCGGTCATGATGCTGTAGTCGACGCCGGAAGGTTTGATCACAAAGACGCCGCGCCCGCGATCAACGGCGCTGACGTTGCCCCAGGTGAGCGTGACCAGGTTGTGTTTTGGCAGCGCCAGGTTGGCTTCTAATACCTGGCGTTTGAGATCTTCTAACATGTTGACTCCTTCGTGCCGGATGCGATTTGCTTATCCGGCCTACAAAATCGCAGCGTGTAGGCCTGATAAGACGCGTCGGCGTCGCATCAGGCGTTACATACCTGATGCGGCTACTTAGCGACGAAATCCGTAATACACTTCGTTCCAGCGCAGCGCGTCTTTAAACGCTGGAAGGCGGGTATCGTTATCAATCACCGTGATTTCAATGTCGTGCATCTCGGCGAACTGGCGCATATCGTTGAGGTTCAGCGCATGGCTGAAGACGGTATGGTGCGCGCCACCGGCAAGGATCCACGCTTCGGAAGCGGTCGGCAGATCCGGTTGCGCTTTCCACAGCGCATTCGCCACCGGCAGTTTCGGCAGGGAGTGCGGTGTTTTCACCGTGTCGATGCAGTTAACCAGCAGACGATAACGATCGCCGAGATCAATCAGGCTGGCGACAATGGCCGGACCAGTTTGAGTATTGAAGATCAGGCGAGCCGGGTCGTCTTTACCGCCAATACCAAGGTGCTGAACGTCGAGGATCGGTTTCTCTTCCACAGCGATCGACGGGCAGACTTCCAGCATATGGGAGCCGAGTACCAGGTCATTACCTTTCTCGAAGTGATAGGTGTAGTCCTCCATAAAGGAGGTGCCGCCCTGCAGACCGGTTGACATCACCTTCATGATGCGAAGCAGGGCGGCAGTTTTCCAGTCGCCTTCGCCCGCAAAGCCGTAGCCCTGCTGCATCAGACGCTGTACGGCCAGACCAGGAAGCTGTTTCAGGCCGTGCAAATCTTCAAAGGTAGTAGTGAAAGCGTGGAAGCCACCCTGTTCCAGGAAACGCTTCATCCCCAGCTCAATACGCGCCGCTTCCAGCACGTTCTGTCGTTTTTCGCCGTGGATTTGTGTGGCAGGTGTCATGGTGTAGCAGCTTTCGTACTCATCGACCAGCGCGTTAACATCGCCGTCGCTGATGGAGTTCACCACCTGCACCAGATCGCCAACCGCCCAGGTATTGACGGAGAAACCAAACTTGATCTGTGCGGCAACTTTATCGCCATCGGTGACCGCTACTTCACGCATGTTATCGCCAAAACGGCAGACTTTCAGATGACGGGTATCCTGTTTAGAGACCGCCTGACGCATCCAGGAGCCGATACGCTCATGTGCTTGTTTATCCTGCCAGTGACCGGTAACAACGGCATGTTGCTGACGCATACGCGCGCCGATGAAGCCGAACTCGCGACCGCCATGCGCGGTCTGGTTCAGGTTCATAAAGTCCATGTCGATGCTGTCCCACGGCAGCGCCGCGTTGAACTGGGTGTGGAATTGCAGCAACGGTTTGTTGAGCATGGTCAGGCCGTTGATCCACATTTTGGCCGGGGAGAAAGTGTGCAGCCACACCACCAGACCAGCGCAACGATCGTCGTAATTCGCGTCGCGGCAAATAGCGGTGATTTCATCCGGCGTGGTGCCCAGCGGTTTCAGCACCAGTTTGCAGGGCAACTTCGCTTCTGTATTCAGTGCATTAACAACGTGTTCCGCATGTTGCGTCACCTGGCGCAGAGTCTCCGGGCCGTAAAGATGCTGGCTGCCAATTACAAACCACACTTCATAATTATCAAAAATCGTCATTGTCGTGTCCTTATAGAGTCGGAACGGCCTGGGCAGCCTGTGCCGGGGCGGAAGTTGGAAGATAGTGTTGTTCGGCGCTCATCGCCCATTGCTGATAGCGGCGATAAAGCTGTTCAAAGCGTTGTGCCTGTTCGCTGCGCGGTTGCAGGGTTTTCTCTACCGCACTGGCCATTTTTTGCTGGGCTGATGGGATGTCTGCGTGCACTTTCGCGGCGACAGCAGCAAAAATCGCCGCACCGAGCGCACAGCACTGGTCAGAGGCAACAATTTGCAGCGGGCGATTCAGCACGTCGCAGCAGGCCTGCATAATGACCTGGTTTTTCCGCGCGATGCCGCCCAGCGCCATCACGTTATTGACGGCGATCCCCTGATCGGTAAAGCACTCCATGATTGCGCGTGCGCCAAAGGCGGTGGCAGCAATCAAACCGCCGAACAGCAGCGGAGCGTCGGTAGCGAGGTTCAGATCGGTAATCACCCCTTTCAGGCGTTGGTTAGCGTTCGGTGTGCGGCGGCCGTTAAACCAGTCGAGCACCACCGGTAGGTGATCCAGAGACGGATTTTGAGCCCATACTTCGGTCAGCGCCGGAAGCAGTTGTTTCTGGCTGGCGTTGATTTGCTCTTTCAGTTCCGGATGCTGGGCGGCAAGCTGTTCCAGCGGCCAGCCGAGTACGCGACCAAACCAGGCGTAGATATCCCCAAACGCCGATTGGCCTGCTTCCAGACCGATAAATCCAGGCACCACGCTGCCATCAACCTGACCGCAAATACCTTTCACTGCCCGCTCGCCAACGCTCTGTTTGTCGGCAATCAGAATGTCACAGGTGGAAGTACCGATAACTTTTACCAGTGCGTTAGGCTGTGCGCCTGCGCCAACTGCGCCCATATGGCAGTCAAACGCGCCGCCGGAAATCACTACGCTTTCAGGCAGGCCGAGACGCTGCGCCCATTCCGGGCATAAGGTGCCCACCGGAATATCGGCAGTCCAGGTATCAGTGAACAGCGGGGAAGGCAAATGGCGATTGAGGATCGGGTCCAGCTCATCAAAGAAACTGGCTGGCGGCAGGCCACCCCAGCTTTCGTGCCACAGAGATTTATGCCCGGCGCTGCAACGTCCGCGACGAATATCCTGCGGGCGGGTGGTACCGGAAAGCAGAGCTGGCACCCAGTCGCACAGCTCAATCCATGATGCGGCAGATTGTGCCACGGCGTTGTCCTGGCGAGTTACATGCAGGATTTTTGCCCAGAACCATTCGCTGGAATAAATACCGCCAATATTGCGGGAGTAGTCAACGTTGCCCGGCGTGTGACATAAGCGGGTAATCTCTTCCGCTTCTTCAACCGCGGTGTGGTCTTTCCACAATACGAACATCGCGTTCGGGTTCTCGGCAAACTCCGGGCGCAGCGCCAACACGTTGCCGTCGGCGTCAATCGGTGCGGGCGTCGAGCCGGTTGTGTCAACGCCAATCCCGACCACAGCTGCGCGCTGTTCGACGCAAAGCTCTGCAAGCACAGTTTTCAGCGCCGCTTCCATTGACTCAATGTAGTCACGCGGATGATGACGGAACTGGTTATTCGGGGCATCACAAAATTGCCCGTTCTGCCAACGGGGATACCACTCTACGCTGGTGGCGATCTCTTCACCAGTGGCGCATTCCACCGCCAAAGCTCGCACAGAATCACTGCCAAAATCGAGGCCAATTGCAATCGCCATCGTTTCACTCCATCCAAAAAAACGGGTATGGAGAAACAGTAGAGAGTTGCGAAAAAAAACGTCAGGCTGGATCCGCTAATCTTATGGATAAAAATGCTATGGCATAGCAAAGTGTGACGCCGTGCAAATAATCAATGTGGACTTTTCTGCCGTGATTATAGACACTTTTATTACGCGTTTTTGTCATGGCTTTGGTCCCGCTTTGTTACAGAATGCTTTTAATAAGCGGGGTTACCGGTTGGGTCAGCGAGAAGAGCCAGTAAAAGACGCAGTGACGGCAATGTCTGATGCAATATGGACAATTGGTTTCTTCTCTGAATGGCGGGAGTATGAAAAGTATGGCTGAAGCGCAAAATGATCCCCTGCTGCCGGGATACTCGTTTAACGCCCATCTGGTGGCGGGTTTAACGCCGATTGAGGCCAACGGTTATCTCGATTTTTTTATCGACCGACCGCTGGGAATGAAAGGTTATATTCTCAATCTCACCATTCGCGGTCAGGGCATAGTGAAAAACCAGGGACGAGAATTTGTCTGCCGACCGGGTGATATTTTGCTGTTCCCGCCAGGAGAGATTCATCACTACGGTCGTCATCCGGAGGCTCACGAATGGTATCACCAGTGGGTTTACTTTCGTCCGCGCGCCTACTGGCATGAATGGGTTAACTGGCCGTCGATATTTGCCAATACCGGTTTCTTTCGCCCGGATGAAGCGCACCAGCCGCATTTCAGCGACCTGTTTGGGCAAATCATTAATGCCGGACAAGGGGAAGGGCGCTATTCGGAATTGCTGGCGATAAATCTGCTTGAGCAATTGTTACTGCGGCGCATGGAAGCGATTAACGAGTCGCTCCATCCGCCGATGGATAATCGGGTACGCGAGGCTTGTCAGTACATCAGCGATCACCTGGCAGACAGTAATTTTGATATCGCCAGCGTCGCACAGCATGTCTGCCTGTCGCCGTCGCGTCTGTCGCATTTGTTCCGCCAGCAGTTAGGGATTAGCGTATTAAGCTGGCGCGAGGACCAGCGCATCAGTCAGGCGAAGCTGCTTTTGAGCACCACCCGGATGCCTATCGCCACAGTCGGTCGCAATGTCGGTTTTGACGATCAACTCTATTTCTCGCGAGTATTTAAAAAATGCACCGGGGCCAGCCCGAGCGAGTTTAGGGCTGGATGTGAATAATAAGAAAGAAGGGGGAGTCTCTTACTTTCGTTACCTGACGTTATTTATATATGTTACGGATAATTAATTTTATTTTATTTGTAAGCTAAATATTAATTATCTTTAGGTGAATCGTTTCGCCTGAATAATATTTTTGTTTGTTTTTGCTTGCCTGTTTTTTTCTTGATAAAAATCCCGATAACAATTTCTTTTTTAGTGATAATAAAATCAAAAAGGAAGACTTATGTATCGGGATACCCGTCGTGAATATATTGTCCGGTTACTTCGCAACAAGGATGAGTGCAGTGTTAGCGATTTAGCTAACTATTTTTCTGTTACCAAAGAGACGATTCGGACAGATTTAGCGTGGTTGCAAAAGCGTGGTGTAGTGAGTCGTCATCATGGAGGCGTCTCATTGAAAAAACATTTAATGCAAAATGCGCTTTCGCAACAAGAGTATGTCGATATGAGTTTGCTTATCAAGCAACAACAGCAGGGTATTGGCTATTTAACCTCGCTTGATGATAAAGGACGCCGAATGGTAGGTAAAGTTTGTGTGTTAGGATCATTTAACGTCGATATTGTGGCGAAAGTGTATCGCTTCCCGAATGAAGGCGAAACGTTAGTGGCCAGGGAAACTACCATGGGGCCGGGGGGTAAAGGCGCGAATCAGGCACTAGCCGCTCATCGGGCAGGTGCGCAAATACACTTCGCCTGTAAGATTGGTCGCGATCAGTTTAATCATTTTGCCCGCAATCATATTGAGTCCATTGGTATTGGTTCATTTACTTTTTATGAGTCTGAACTATCTACCACCGGTTGTGCGGTCATTTATGTAAATGATGAAGGTGAAAACATGATTGCTATGTCTCCAGGGGCAAATCATGAATTAAGTGATAACGATATTATTCAACTTTCTCACTTTATAGCCGAGTCCGATGTATTCATTGTACAGATGGAAAATAATCTTGCCGCTACTCAACTGGCATTAAAATGTGCTCAAAAAATGCAGGTGACAACGATTTTAAATCCTGCACCGTGGTCCAGTGATGTCGCCACATTATTACCTTTTGTTGATATTGTGACGCCAAATGAAACCGAAGCATCGGCGATGTCAGGTATGGTAATTGACAATATTTCTGATGCTGTGAAGGCTGCGAAGCATATTTATAATGCCGGGCAATGTTCAGTAATTATTACGATGGGAAAACGAGGTGCATTAATTTATGACGGGCAACAATGTGCGCATATTCCGGCATTTTCGGCAGTCGCTGTAGATACAACAGGTGCGGGTGATGCGTTTAATGGCGCGCTCGCCGCCGCACTGGCGAAGGGAGAATCACTTGTTAAAGCAGCCTGGTATGCCAGCGCTTTCGCTTCGCTGGCAGTAGAAAAAGAAGGGGCAGCCAATATGCCTGATATCTCTCTGGTGGATGCCAGAATTCAGCAGCAGAATGTTGCCATTCAGACTTTCTGATGTTTCACTGAACGAAGGATGAAATATGAAAACAATTGAAGGGATTATTCCGGTAATGCTAACGCCTTTTACGGCGGATAATAAAATTGATTACCTGGGTCTTAAACGGCTAATTGACTGGTATATCGAAAACGGTGCCGACGCGTTATTTGCCGTGTGTCAGTCCAGTGAAATGCAGTATTTAACTTTAGAAGAGCGCGTGGAGCTGGCGAGCTTTGTGGTTGAATATAGCCAACAACGAGTACCGGTTATTGCGTCCGGGCATATTTCTGATGATCTGGAACAGCAAATTCAGGAGCTCAATGCTATGGCGGCAACGGGCATTGATGCGCTGGTGTTAGTGACGAATCATCTTGATCCACATAACGAAGGTACCACGGTATTCCTCCGTACGCTTGATGCGCTATTGATGTCATTACCCGAAAGTATGGCGCTGGGTCTGTATGAATGCCCGGCCCCGTATCGCCGCTTATTAACCGATGAGGAACTGCTTTACTGCGCACAAAGCGGGCGTTTTCAAATCTTAAAAGACGTCAGTTGTGATCTACCTACAGTGACGCGACGGGTGCAATTAACTCAGCACACGCCAATGACGATTGTTAATGCTAATGCTGCCATTGCCTGGGAGGCGATGCTTGCAGGTTCGAAAGGTTTTTGTGGCGTCTTTGCCAACTTTCATCCTGACTTGTATCACTGGCTTTGGCTTGAAGGAAAACAACACCCTGAAGAGGCAAAACAACTCGCCTGGTTTTTATCGCTGAGTGCCGTCAGTGAAAATATTGGCTATCCGAAAAATGCCAAAATATTTCATCAGCAGCGAGGAACATTTGACTGTGTTCATTGCCGGGTAACGGCTGACGATGTGCTGAAAAAATATTGGGGGCTGGAGGTGGTGCTAAAACAAATTGCTGATGCCGCAGATTTCCAGCGTCAACAACTCAAATATTAATATCCGACAGCACTTGCTGTTATTAAAAAATAATTAAGACAGGAGTCTACAAATATGAAACGAACCCTGATGAGTTGTGCCGTTGCTTCACTGCTGGTTTCAGGTTCCGCGCTGGCTGCATGGCCAGAAAAACCAATCCAAATCATTGTCCCCTGGGGCGCGGGAGGAAATACCGATACGGTTGCACGCCTGGTGGCAGAAGGGCTGCAAAAAGAGTTGAAAGTGAATGTCAACGTGGTGAATCGCACGGGAGGTGCTGGGGTGGTTGGCCATGATGCCATTGCGAAAGCTAAAGCGGATGGCTATACCCTGGGAATTGCGACGGTAGAAATCACCATGATGCACCATCAGGGGATGACGGCGTTAACGTATCAGAACTACACGCCAATTACACGGCTGGCAGTGAATCTGGGAGGCGTGCAAGTCGCAGCAAATTCGCAGTTCGAAAATATCGTCCAGATGACCGACTACATCAAGGCGAATCCAGGTAAGTTAAAAGCATCGGGTAGCGGGTTAAATTCCGGCTGGCATCTGAACTTGATAGGTATGCTCGACAGTATGGGGCTTCCGCCTTCTGCCGTGACCTGGGTGCCTTCTGAAGGTTCCAGTTCTGCACTGATGGAACTGGTTTCCGGTGGTATAGATTTTACAACGTCATCACCAGGCGAAGCGAAAAGTATGGTCGATGCCAAAATGGTGCGTAATTTAGCGACCATGGCAGAAAAATCAGCAGGGCTTTATAAAGATCTTCCAGTATTCCAACAAGCAACTGGCTATAAATATCATTTGGCGACATGGAATGCCTTAGTGGTTCCGGCGGGTACTCCTGAAGAGGTCTCACAAAAATTAACTGCCGCTATGCAGGCAGTGTTTGCGCAGGGGAAATTACAAGAATTCGCTACCAAACAGGGTTTCGAAGTTTACCCGCTGTATGGCAAAGAGATGACGACATTTATGGCAGATGAAGATGCCAGATACGGAAAATTAATAGCCAAAATCAAAGGTTAATCAGACAGGGCGGTGAATATATCGCCGCCAAATTACAGGGATAGCATTATGCGCATAATACCGATAACGCCGTTATTTCTGCTGATTTTTGCCATGTTTATTTTTGGCTGGAGCATAACGCAATATGGAGGCATATCGCAGTATGGCGCTGGATTTATGCCTTGCATCATCAGTGGATTGTTGTTGTTTTTAGCGGCTATTGATGTAGCGATAGATATTAAACACCGGCACCGTAACAAAGTTTCTTTAACTTTTGATGAAGTGAAAGCACTTTTACTGGTTATTACAGTGGTACTACTGTTTGTATTACTGTTAGATATTCTCGGCTTTGTGATTTGCTCATTTTTGTTGCTTTTTATTTTAATGAAAATACGAGGTGTCAGACTTTTGCATTCCGTTATCGTTTCGATATCGGCATCTCTTATTATCTGGTTCATTTTTGCCAGAGTGTTGTTGGTCGCCTTTCCTGAAGGAATCTTGTTTTAAGGATGCAATATGGATATTTTGATTCAGGCACTAACGTATATTAATTTGAATGCCATTCTGGCCATTATTGCTGCTACGGCCTTTGGGTTATTTGTGGGGGCCATCCCTGGATTGACCGCAACGATGGCGGTTGCACTAATGGTGCCTTTTACCTTCTTTCTTGATCCTATTCCCGCCCTGGCATTAATGATTGCCGTTGGTGCGTCATCCATTTATGCCGGAGATATCCCCGGCGCACTTTTGCGTATACCAGGGACACCTGCTTCGGCGGCTTATGTTGCTGATTCAAATGAACTGGTCAAGCAAGGGAAGGTGAATCGCGTATTGGGACTTGGGCTGGTGAGTTCGGTCATTGGTGGCGTGATTGGATCACTTATTTTGATGTTGGCTGCGCCTGTACTGGCGAAATTTGCCCTTAATTTTAGTTCTTATGAATACACATGGCTTTCTCTTTTAGGCTTAACTTGCGCGACTCTGGTTGTGGGTAATCAACCACTGAAAGGCATGGTGACCTTATGTTTGGGATTATTACTGGCGTGTATCGGTTATGATCAAATATCCGGAGTTCCACGTTTTACGTTTGGTCAAATCAGCCTGTTACAAGGGGTGAACTTTATCCCGGCGATGATTGGTCTGTTCGCGATATCCGGCGCAATTGAATATTATCGTGACAAAATTAGCCAGGTAAGTGGTGTTGTGCCACAAACGCAAACGGGGATTAATTTATTCAAGGGAATGGGGCAGGTGATTTGGTCACGAAAATTAAATCTTGGCCGAAGTAGTATTATCGGTACGCTTATCGGAGCATTACCCGGCGCTGGAGCGGATATTGCTGCGTGGATAAGTTACGCCATTTCAAAAAAATTCTCTCGCCAGCAGGAGTTATATGGGCATGGATCTGAGGAGGCAATTGTTGATTCCTCGAGCAGTAACAACGCCAGTCTGGCGGGGAGTTGGATCCCTTCATTAGTTTTCGGTATTCCGGGCGATTCTGCCGCTGCAATTATCATCGGCGTGCTCTATATGAAGGATATGAATCCAGGGCCGACATTATTTCTGTTCCAGGCAGATAAACTTTATGCCGTATTTATCTTGTTTCTGATCGCCAATATTGCATTACTACCGTTAGCCACAATTGCGGTCAGTTTCATCAAACGCATCATCTGGATTGATAAAGCGATTCTGTACCCGATTATTCTGATTTTCAGTATTGTCGGTGCATTTGCTATCGATAACTCGGGTGCTTCTGTCGTTGTCATGTTGGTCATGGGGGTTCTTGGATACTGGTTACAACGTAAGGAATACCCGGTTTCGCCCATTATTCTGGGGATGATTCTTGGGCCAATGTTGGAAAAAAACTTATTATCTTCAATGATTAAGTCTAATGGCGAATGGCTGGCGTTTGTTGAGCGCCCGGTATCTATGGCACTGGCTGTCTGTTTCTTTTTGGTTGTCGCGTTGCAAGGACGCAATATCTACCGTTCATTTAGCCGTTAATCCGTTGTTTTCAGACCATCCAAGTTGTGGATGGTCTGCCTTCCCCTAAGTAAAATCCTGCGTGACTGCTAAATTTATACTCTAAATGATTCGCGTTGCAGGAATATATTCATACAAAGAATAGATTGACCTGAATACCACCACTTTGCACAATCCACGACGAATTCATCAACCGGGCACATTATGCAAGCATTGCTGGAACACTTTATTACCCAATCCACCGTGTATTCATTGATGGCGGTGGTGTTGGTGGCCTTTCTGGAGTCGCTGGCGCTGGTCGGTTTGATTCTGCCCGGTACGGTGCTGATGGCGGGGCTGGGAGCGTTGATTGGCAGCGGTGAGTTAAGTTTCTGGCACGCCTGGCTGGCAGGGATCGTCGGTTGCCTGCTGGGCGACTGGATCTCCTTCTGGCTGGGCTGGCGTTTTAAAAAGCCGTTGCATCGCTGGTCATTTCTGAAGAAGAACAAAGCATTACTCGATAAAACCGAACATGCGCTGCATCAGCACAGCATGTTCACCATTCTGGTCGGTCGTTTTGTCGGCCCGACGCGTCCGCTGGTGCCAATGGTGGCAGGGATGCTGGATCTGCCGGTGGCGAAATTTATTACGCCAAATATTATCGGCTGCCTGTTATGGCCACCGTTTTACTTCCTGCCGGGGATTCTGGCGGGTGCGGCGATCGATATTCCTGCCGGGATGCAGAGCGGTGAGTTTAAATGGTTGCTGCTGGTGACGGCGGTATTGTTGTGGGTTGGTGGCTGGCTGTGCTGGCGGTTATGGCGCAGCGGTAAAGCGACTGACCGTTTGAGTCATTATTTGTCCCGCGGTCGTTTGTTGTGGCTGACGCCGTTGATTTCTGCCATCGGCGTGGTGGCGCTGGTGGTGTTAATTCGCCACCCGTTGATGCCGGTGTATATCGATATTTTGCGTAAAGTGGTTGGGGTTTAGAGGATAGCCTTGTGCGGGTTGCCTGATGCGACGCTTGCTGCGTCTTATCAGGCCTACAAAACGCACTACCTGTAGGTCGGATAAGGCGTTCACGCCGCATCCGACAGTGCATATTAACCTTTAATTCCCAACAGCGCCGAAGCACTCGCCTTACCGCTCAACAACTCATCGGTCTTACCCTGCCAGGCGATACGCCCGTCGGCGACCACCACCGAGCGCGTGGCGATCCGCGCCGCATCTTCCACACTGTGCGACACCATCAAGAGCGTCATTTTTTGCTGTTGGCAGCTCGAACTCACCAGCGTCAGCATCTCCTGACGTAGCGCCGGATCGAGTGCGGAAAACGGTTCATCGAGCAATAAAATGGGCTGTTCGCGTACCAGACAACGCGCTAACGCCACGCGCTGTCGCTGACCGCCGGAAAGCTCGCCAGGTAACCGCGCCATTAAATTATCAATCCCCATCTGGTGGGCAATCGCGTGCATTTTCTTCTGCTGCGCCGCATTTAGTTTCAACCCCGGATTTAGCCCCAGCCCGATGTTCTGCGCGACCGTCAGGTGGCTGAACAGGTTGTTCTCCTGAAACAGCATTGACACCGGACGACGTGACGGTGGCGTTGTGGTGTGATCTACGCCGTCGAGAGTCAGCAAACCGCTGGCTGGCGTCAGAAAACCGGCGATCAAATTTAGCAGGGTGCTTTTACCCGCGCCGCTTGGCCCGAGGATCGCCACCTGCTCGCCGCGTTCCACCGTTAAGCTAAAACGCATCGGCAAATGGTGGTAAAGCCAGGTGATATCAGTCAGTTTTAACATTTCGCCCCGGTATTTTTTCAATCACGGTAAACAGCAGAAAACAGAGCAGCAGCAGAATTAACGCGGTGACCGCGCCGTCCTGGCTGCGATAGGAGCCAATTTGCTGATAGAGATAAAACGGCAGGGTACGGAAATCATCGTTACCGAACAATGCCACCACGCCAAAATCACCAATCGACAGCACACAAGCAAAGGCCAGCGCCTGCGCCAGTGGACGTTTCAGAGCGCGCAGCTCCACCACTTTTAAGCGTGACCAGCCTTCAATGCCCAGCGACTGACACAACATGCTGTAGCGGGCGGTGATATCGCGCATCGGGTTTTCCAGTACTTTCAGCGCATAAGGGATTGCCATTAACGCATTGGTGAAAATCACAATGCCGTCAGCAGATTGTGGCAGGCCGATAGTGTTGTTGAGCAGTAAAAAGAAGCCCGTAGCCAGTACAATCCCCGGCATGGCGAGGATCAACATGCCGCTCATCTCCAGCGCCTGACCCGCCAGCATTTTCTGCCGTGCCCGAAGTTCGCGACTGCTCCATAGCAGCATCATGGTCAGCACTACGCACAATACGCCTGCCGCCAGCGCAATACGCAACGAGGTCCACAGCGCCTGCCACAGCACCGGTTGTGCCAGCACTTCCGGCAACTGGCGATTTACCCCATCGACGATCACCGCCAGTAACGGTGGCAGCAACAGCAGCAGCGCCAGCACAATTAACGCCGTGTCGCAAATGCGACTATGCAGACGATCGTCCGGGTCGCGCCAGCCTTGCAGCAGTGTGGTACCGGGCGCAATGGCCTTACTCAATCGCTGACTCAACAGCACCAGCCCGAGGCAGCACACCATCTGGATCAGCGCCAGCATTGCCGCGCGGGCAGGATCGTAGTCGTAACTCAGCGCCTGATAGATTGCCAGCTCGATAGTGGTCGCCTGCGGACCGCCGCCCAGCGATAGCACGGTGGCGAAGCTGGCGAAACAGAGCATAAAGATAAGCGCAGCAACCGGCGGGATTTGTCGCCGTAACCACGGCCATTCGACGAAGCGGAAGAAGTGCCAGCCGCGCATCCCAAGTTGTGCGGCAAGCTGACGTTGTTCGCCGGGAATGTTTTCCAGTGCCTGGAGTAATAAACGGCTAGCCATCGGCAGATTAAAAAACACATGGGCCAGCAAAATGCCTTGCAGGCCGTAGGGCGAAAAGGTCCACTCCAGACCAAGTGATTGCCAGAGCGAGGCCAGCCAGCCCTGGCGACCATAGACGCTAAGAATGCCGAAAACGGCGACCAGCACCGGGAGGATCAAGGTCATTGCGCACAGACGCAACAGCACCTGTCGCCCAGGAAAGCGCCTGCGATAGAGCGCGCGGGCGAGGAATATTGCGGGTACGACAGAGAGCAGCGCCGAGAGAAACGCCTGCCAGAAGGAGAAGCGCACCACATGCCACAGATAGCTGTCCTGCCAGACTGCCACCCAGTCACCCTGCGGCGCGTTCCACCACAGGGCGAGAAACGCCGCCAGCGCAACCGCTACCACCAGTGTGGCGGCGCTTATTCCTGGAATTAACCAGCCGGGAATTAACGGCTGACGGCGCGTTGCCATTCGCTAATCCATGCCTGACGTTGTGCCGCCACTTCGGCGGGCGTGAACTCTAGCGTGGTGGCTGGTTTGGTCAATTGTTCAAATCCTGCAGGCAGAGTGACGTTTGCTACCGGATACATCCAGTTGCCGGTTGGGATCGCATTCTGAAAAGCCGGAGAAACCATAAACTGGAGGAATTTTTGCGCCAGCTCTGGCTGCTTGCTGGCAGCGGTGCGGGCGGCAACTTCCACCTGCAGATAGTGACCTTCGCTGAAGTTCGCGGCGGCGTAGTTATCTTTCTTCTCTTCGAGAATGTGATAAGCCGGAGAGGTGGTGTAACTCAGTACCAGATCGCTTTCGCCTTTTAAAAACAGGCCGTAGGCTTCGCTCCAGCCTTTAGTGACCGTGACAGTTTTCTTCGCCAGTTTCTGCCAGGCTTGCGGGGCGTTATCGCCATAGACTTTTTGCATCCATAGCAACAGACCCAGACCTGGTGTACTGGTACGCGGATCTTCATAAATCACCCGCCAGTTTTGATCGCTCTCAACCAGTTCTTTCAGGCTTTGCGGCGGATTTTTCAGTTTGTTCTTGTCATAGACGAAGGCGAAATAGCCATAGTCAAACGGCACAAAGGTGTCATTTTTCCAGCCGCCGGGAACGTTTACAGCCTCTGTCGCGACGCCGCTTTTGGCAAACAACCCGGTTTTGCTGGCGGCGTCCAGCAGGTTGTTATCCAGCCCCAGCACCACATCGGCTTTGCTGTTTTTGCCTTCCATCCGTAGACGGTTGAGCAGCGAAACGCCATCTTCCAGCGCCACCAGTTTCAGTTCGCAATTACAGTCTGCTTCAAAGGCTTTTTTGACTACCGGACCAGGTCCCCAGTCAGCGGCAAAGGAATCGTAGGTATAAACAGTCAGAACAGGTTTAGCGAAAACAGGCGCTGTGCACAGCAACAGCAGGGGAAGACATTTTTTTAACACTTTGCACCTCACAAAAGAGTGGCAAAGGACTTGAGAAGGAGCCTCAAATCCCTTCGCCGGCGTTATCCGGATCAGGTTCGACGGGTATTTTCTCAGCGCACGCGGCTGCGTGGCACCCCGTTGAGAACGGCGTTAGTGTAGTGATTTTGTTATCAACCAGCAATCATGGATCCGGTGGTGCAAACCACGCTGATTTAAAATCGAACCAGCCGAGGGTGTTCATGCGCAGGCCGCGCATACTGCGTTGCCCCTGAATGATCAGCCAGTGGTGGATAAGTGGCACCATTGCTTTGCTGGCGACCAGTTGCTGGCACCAGTTCGCCAGGTTCATTTCGCCATTGCGCCAGCGGGCGGCGTCGGCTTGCCAGTCGATCGGAATACAGTGTTGGAGTAGCGGCACCTCGCACAAGTGCGCGAACAGCGAAAAATCCAGCGGCAGCGTAAAGTTGGCGCTGTTAAGCCAGATATCGCTCTCGATCTCTCCTTCATGCCACTGATCGTAGCTGATCTCTTTGATTTCCAGCGTGACCTGGTGACTCGCCAGAATCTGCTGCATGATCCCGGCAATCACTCGATGTTCAATATGATCCTGATAAAAGGTCAGGGTGAGATGTTCCAGCCCGGCGGGTTTTTCGCAATGTGTCGGGCGGGCATGGTGCCAGCGGGGGAGCAGTCCATAAGCCGGGAACCAGAGTTGCTGGTATTGTTCCTCGGCGAAATAGACCAGATTCGTCGGAGAAAGCACATAGCTTACCCAGTCCCTGACTTGCTGATTCGCCCCGCGGTGGGTGCGGTTGTCGAACAGTAAATAATAGCAACCTTCCTCCAGGCGGCTTTCAATCTCTTGTTCCTCGCCCTGCGGCCCTTTCAGCATCAGCCCTCCGGCTGGCTCGTCGGCAATTTCCGTTAGAACCCAGACGTTAACTTCGTCGATTAATGCCCGGTAACCGAAGAAGTCATCGAATGCCTGAATTTTCAGTTGATTGGTGCTGTTGCGGATCACCGCATACGGACCGGTGCCGATGGGATGGCTGGCAAAGTTACTGAGGGTTTCCCATTCGCGCGGCAGGATCATTGCCGGAACTTGCCCCAGCAGTAACGGCAACCAGCGGTCCGGTTGCGTGAGATGGATATCCAGCGTCCAGGGCGTCGGCGACACAATGTCAGCAATATGCGAATAGAGCGGAAGCGTATTGATTCGTTTTAAAGAGGCGATCACATCGTCCATTTCCAGTTCACGACCATGGTGAAAATGGACTCCTGGACGCAAAAAGAAACGCCAGTGAAGCGGTGATATTTGCTGCCAGTGGTGTGCGATGTCTGCTTCCAGTTCCCCATTTTCCTCATTTATGCGCGTTAGCGAACTGAAGATTTGCCGGGCGATATGGGTTTCAGAACGGCGCAATGCGCTGCCAGGTAGCAGATTACGCAACGGACGATAGTAGAGCACGCGCAGGATGTGCCGCCCCTGGCGGAAGCTGCGGCCCAGATGAGAAACCAGCATTTGCCGCACAGTCGCTTTGTCGCCAACCAACTGCACTAGTTGGTCGATACGATCCTGCTCCAGCAGGTCTTCCGCTCGCTGTTGCTGAAGCGCCAGCCCGGTATAGAGGAATGTCAGACGCGAGCGTTTACCGCGCCCGACTTCCGCTTCCCACGTCAGCCAGCCGCGATCCTGCATGGTGTTGAGCAGGGTGCGCATATGACGACGCGAGCAACTCAGTAACGCTGCCAGTTCGTTGAGCGTGGTCTCCTGAGATTTACCCTCGCAGCATTGCCACAGGCGGATGAACTGTTGTTGCAGACGAGCAGATGGCATAAAAGGGGAACTCCTGCGCAAAAGACAGCAATTTTATTTTCCCTATATTAAGTCAATAATTCCTAACGATGAAGCAAGGAGGTGCCCCATGCGTCAGTTTTATCAGCACTATTTTACCGCGACAGCGAAGTTGTGCTGGTTGCGTTGGTTAAGCGTCCCACAACGATTAACCATGCTTGAAGAACTGATGCAATGGGAGGGGAGTCATTCTGACTACTGATTTGCGGACATCATGTGTGACTGAGTATTGGTGTTAATCGCCACGCCAGCAGTGATTATCTGCTGGCTTTTTTCTTTTGGCGATTGAGTGCCGGACGGTGTACAAACTAACGCATAAACGCCGGTTGCTTCTCTTCATAAGACGCAATAGCATCGTCGTGCTGCAGAGTCAGGCCGATGCTGTCCAGACCGTTCATCATGCAGTGGCGGCGGAAGGCATCGATGGTAAAGCGATAAGTTTTCTCTCCCGCTTTCACCTCTTGCGCTTCCAGGTCTACATCAAAATGAATCCCCGGATTGGCTTTCACCAGCGCAAACAGCTCATCCACTTCTGCATCGCTTAATTTCACCGGCAGCAGCTGGTTGTTAAAGCTATTGCCGTAGAAGATGTCAGCAAAACTCGGCGCAATCACCACCTTAAAACCGTAATCGGTCAATGCCCACGGCGCGTGCTCACGCGAGGAACCGCAGCCGAAGTTTTCTCGTGCCAGCAAAATGGAAGCGCCCTGATACTGCGGGAAGTTCAGCACGAAGTCCGGGTTTGGCTGTTGGCCTTTTTCATCCAGAAAACGCCAGTCGTTAAACAGATGCGCGCCAAAACCCGTACGGGTCACTTTCTGCAAAAACTGTTTCGGGATGATTGCATCGGTATCGACATTGGCGGCATCCAACGGAACCACCAGGCCTGTGTGTTTGATAAATTTCTCTGCCATGGTGTGCTCCTTATTTAATGTTACGAATGTCGGCGAAATGTCCGGTCACAGCCGCGGCGGCAGCCATTGCCGGGCTGACCAGATGCGTGCGCCCGCCGCGCCCCTGGCGGCCTTCAAAGTTACGGTTGCTGGTGGAGGCGCAACGTTCGCCCGGATTCAGACGGTCGTTATTCATCGCCAGACACATTGAGCAACCTGGCAAGCGCCATTCAAAACCAGCTTCGATAAAAATTTTGTCCAGACCTTCCGCTTCCGCCTGGGCTTTAACCGGACCGGAGCCGGGAACCACCAGCGCTTGTACGCCTGGCGCGACTTTCCGGCCTTTGGCGATTTCCGCTGCCGCGCGTAAATCTTCAATACGCGAGTTAGTACAGGAACCAATAAACACTTTGTCGATAGCCACTTCTGTCAGCGGAATACCCGGTTTCAGCCCCATATAGGCCAGCGCTTTTTCTGCCGACGCGCGTTCAACCGGATCGGCAAACGAAGCCGGATCGGGAATATTGTCGTTCACAGAAATCACCTGGCCTGGATTGGTGCCCCAGGTGACCTGCGGCGAAATCTCTTCTGCTTGCAGAGTGACAACGGTATCGAAAGTTGCTCCTTCGTCGGTTTGCAGGGTTTTCCAGTAGGCAACGGCGTCGTCGAAATCTTTACCTTTCGGCGCATGCAGACGGCCTTTAACATAGTTAAAGGTGGTTTCGTCCGGCGCAACCAGACCGGCTTTTGCGCCCATTTCGATTGCCATATTGCACAGGGTCATACGACCTTCCATGCTTAAATCACGGATTGCTTCGCCGCAAAATTCCACCACATGCCCGGTACCGCCTGCGCTGCCGGTTTTACCAATAATTGCCAGCACGATATCTTTTGCGGTAATGCCCGGCGCGGCTTTGCCCTGGACTTCAATTTTCATGGTCTTCGCCCGGCCCTGTTTCAGGGTTTGCGTTGCCAGTACGTGTTCAACTTCGGAAGTGCCGATACCAAAGGCCAGTGCGCCAAACGCGCCGTGGGTGGCGGTATGTGAGTCGCCGCAGACAATGGTCATCCCCGGCAAGGTCACACCCTGTTCCGGCCCCATTACGTGGACGATCCCCTGATACGGGTGATTCAGGTCATACAGCTCGACGCCAAATTCTTTGCAGTTTTTGATCAGCTCCTGCATCTGGATGCGCGCCATTTCACCGCAGGCATTAATGTCTTTCGTCTGGGTAGAGACGTTGTGATCCATGGTGGCGAAGGTTTTGCCCGGCTGACGTACCGGGCGACCGTGGGCGCGCAGACCATCGAACGCCTGCGGTGAGGTCACTTCATGCACCAGGTGGCGGTCGATATATAACAGCGGGGTTTCGTTTTCGGCTTCGTACACTACGTGAGCGTCGAATAATTTTTCGTATAACGTCTTAGCCATGATTACACCCCTTCTGCCACATAGCGGGCAATGATATCGCCCATTTCATCGGTACTAACGGCGGCAGCGCCACGGGCTAAATCCCCGGTGCGAATGCCTTCTTCTAATGCGCGGTTAATGGCGCGTTCAATGGCGGAAGCCGCATCATCGGCATCCAGGCTGTAACGCAGCAGCAGCGCCAGCGACAGAATTTGTGCAATCGGGTTGGCGATATTTTTACCTGCGATATCGGGTGCCGAGCCGCCCGCCGGTTCATACAGACCAAAACCTTGCTCGTTCAGGCTGGCGGAAGGCAACATCCCCATTGAGCCAGTGATCATTGCGCACTCATCAGACAGAATGTCGCCAAACAGGTTGGAGCACAGCAAGACGTCAAACTGTGATGGATCTTTAATCAGCTGCATGGTGGCGTTGTCGATGTACATATGCGCCAGTTCGACGTCCGGGTATTCCGTGGCGATCTCGTTAACGATCTCCCGCCATAAAATAGAGGATTGCAGCACGTTGGCTTTGTCGATTGAGGTGACTTTGTGGCGACGCTTGCGGGCAGATTCAAATGCGATGCGGGCAATACGCTCGATCTCAAAACGGTGGTACACCTCGGTATCAAACGCTTTTTCATATTGTCCGCTACCTTCGCGGCCTTTTGGCTGACCGAAATAGATGCCGCCGGTCAGTTCGCGCACACACAGGATGTCAAAGCCGTTTGCGGCAATGTCAGCACGCAGCGGACAGAATGCTTCCAGCCCCTGATACAGTTTTGCCGGACGCAGATTGCTGAATAATTTGAAGTGCTTACGCAAAGGCAGCAGTGCGCCGCGTTCTGGTTGCTGGTCTGGCGGCAAATGTTCCCACTTCGGACCACCTACCGAGCCAAACAGCACGGCATCGGCTTGCTCACAACCTTCAACCGTCGCAGGCGGCAGCGGCTGCCCGTGATTATCAATGGCTGCGCCGCCTACATCGTAATGGCTGGTGGTGATACGCATCGCAAATCGGTTGCGCACGGCATCCAGCACTTTCAGCGCCTGGGTCATCACTTCCGGACCAATACCGTCCCCCGGCAATACGGCAATATGGTAATTCTTCGACATCACACGGTTTCCTTGTTGTTTTCGTTGTGTTGAGCTTTGCGTTGCAACTCTTTTTCGACTTCTGCGGCACGCCAGATATTGTTCAGTACGTGCACCATGGCTTTGGCGGAGGACTCGACAATATCGGTGGCCAGGCCGACGCCGTGGAAGCGGCGACCGTTGTAGTTGGCGACAATATCCACCTGACCCAGCGCATCTTTACCGTGACCTTTGGCGGTCAGGCTGTATTTCACCAGTTCGACGTTATAGTCAGTGATGCGGTTTATCGCCTGGTAGACGGCATCAACCGGGCCGTTGCCGTTAGCGGCTTCTGCTTTAACTTCTTCGCCACAGGCCAGTTTGACGGCGGCAGTGGCAATATCGTTAGAACCTGACTGCACGCTGAAGTAATCCAGACGGAAATGCTCCGGCTCTTCTTGCTGCTTATCGATGAAGGCCAGCGCCTCCAGATCGTAATCAAACACCTGGCCTTTTTTGTCCGCCAGCTTCAGGAAAGCGTCGTACAGGTTGTCTAAATTATATTCACTTTCTTTATATCCCATCTCATCCATGCGATGTTTCACCGCCGCACGCCCCGAACGAGAGGTCAGATTCAGCTGGATTTGGTTCAGACCAATAGATTCTGGTGTCATGATTTCGTAGTTTTCGCGGTTTTTCAGTACACCATCCTGGTGGATACCGGAGGAGTGTGCGAATGCGCCGCTGCCAACAATGGCTTTGTTTGCCGGGATCGGCATATTACAAATCTGGCTAACTAACTGGCTGGTGCGCCATATCTCCTGGTGATTGATGGCGGTGTGGACGTTGAGAATATCCTTACGAACTTTGATCGCCATGATGACTTCTTCAAGGGAACAGTTACCGGCACGCTCGCCGATCCCGTTCATTGCGCCTTCTACCTGCCGTGCTCCGGCATGTACCGCCGCCAGTGAGTTGCCGACCGCCAGGCCCAAATCGTCGTGGGTATGTACGGAAATAATGGCTTTGTCGATGTTGGGTACGCGTTCATACAGGCCGCTGATGATTCCGGCGAACTCAAATGGCATGGTGTAGCCCACGGTGTCCGGAATGTTGATGGTGGTGGCACCGGCATTAATCGCCGCTTCGACCACTCGCGCCAGATCGGCAATTGGGGTGCGTCCGGCATCTTCGCAAGAAAATTCAACATCATCGGTGTAATTACGGGCGCGTTTCACCATATAGATAGCGCGTTCGATCACTTCGTCCAGCGTGCTGCGCAGCTTGGTGGCGATGTGCATTGGCGAAGTGGCAATAAAGGTATGAATACGGAAGGCTTCGGCGACTTTCAGGGATTCGGCTGCCACGTCGATATCTTTCTCCACGCAGCGAGCTAACGCGCATACACGGCTGTTTTTAACCTGGCGAGCGATGGTCTGCACTGATTCAAAATCACCCGGCGAAGAGACGGGGAAACCGACTTCCATCACGTCAACACCCATACGCTCAAGGGCCAGCGCAATTTGCAGTTTTTCTTTCACACTCAAGCTTGCCTGTAACGCCTGTTCACCGTCGCGCAATGTGGTATCGAAAATAATGACTTGCTGGCTCATGGTTTGGGTCCTTGTCTCTTTTTGAGCGCCTCGCTTCGGGCATAAAAAAACCCGCGCAATGGCGCGGGTTTTTGTTTGACTGCGTGCTGGCTTAATGCTGGATGCCGCTCACTCGTCTACCGCGCAAAGAAGATGCGTTTAGTAGTAGTAGACCGATAAAGCGAACGATGTGAGTCATTAAATCAGCTCCAGATGAATGCGATATGCTTTTAGAGTTACTGGATACAAAAACGGATGTCAACCCTGAAGCAATAAAAACGTCACGCCATTGTGAGTTCGGCATCCGTAAAATTAGCTAATTGTGCTGCGGTGGTTAAAACAAGCGATATTAATTTCTGCTTAACCGCCGATGCTTTTCATCGGTTGACATATTTCAGAATAATTTTTTGCATCTAATCAACGAGGGAAAGGGGGATAAAATGCACGCGTTACAAAACCTATCCTGATGATTTGTATTGAATTATATGTTTTGCGAATTTTTTGATATTCATTTGGTGAATATTATTGATCAATTAATGTTAAGAATTAATGCATTAAACATATAAATTAATTATTAAAAAGCACATTTAATCCATTTTGTGGATGATTGAGTATTCGTGGTAGTTATGATTAGATTGTTTTCGCAACAAAAAAATTATGGATTATTATGCTGTAGTAAACGACTCTTTGCTCGGCAGTGGATTCTGTTTTTATCAGAACCCGTATCTTTATGTTTTCCTAATTTTACTCATTTTGCTTTTTCTTATTTTATATGCATGATAAATCATATTCTCGAGGATTATTTCTCTGCATTCCAATAAGGGAAAGGGAGTTAAGTGTGACAGTGGAGTTAAGTATGCCAGAGGTACAAACAGATCATCCAGAGACGGCGGAGTTAAGCAAGCCACAGCTACGCATGGTCGATCTCAACTTATTAACCGTTTTCGATGCCGTGATGCAGGAGCAAAACATCACCCGTGCCGCTCATGCTCTGGGAATGTCGCAACCTGCGGTCAGTAACGCTGTTGCACGCCTGAAGGTGATGTTTAATGACGAGCTTTTTGTTCGTTATGGTCGTGGTATTCAACCGACTGCTCGCGCATTTCAACTTTTTGGCTCAGTTCGTCAGGCATTGCAATTAGTACAAAATGAATTACCAGGTTCAGGCTTTGAGCCTGCCAGTAGTGAACGTGTATTTCATCTTTGTGTCTGCAGCCCGTTAGACAGCATTCTGACCTCGCAGATTTATAATCACATTGAGCAGATTGCGCCAAATATACATGTTATGTTCAAGTCTTCATTAAATCAGAACACTGAACATCAGCTGCGTTATCAGGAAACGGAGTTTGTGATTAGTTATGAAGACTTCCATCGTCCTGAATTTACCAGCGTGCCATTATTTAAAGATGAAATGGTGTTGGTAGCCAGCAAAAATCATCCAACAATTAAAGGCCCGTTACTGAAACATGATGTTTATAACGAACAACATGCGGCGGTTTCGCTCGATCGTTTCGCGTCATTTAGTCAAACCTGGTATGACACGGTAGATAAGCAAGCCAGTATCGCGTATCAGGGCATGGCAATGATGAGCGTACTTAGCGTGGTGTCGCAAACGCATCTGGTTGCTATTGCGCCGCGTTGGTTGGCTGAAGAGTTCGCTGAATCCTTAGAGTTACAGGTATTACCGCTGCCGTTAAAACAAAACAGCAGAACCTGTTATCTCTCCTGGCATGAAGCTGCCGGGCGCGATAAAGGCCATCAGTGGATGGAAGAGCAATTAGTCTCAATTTGCAAACGCTAACTGAATGCAGAATAGGTCAGACATCAATGTCTGGTTTATTCTGCATTTTTTATTGAATGTAGAATTTTATTCTGAATATTTGTGCTCTCTATTTTAGGATTAATTAAAAAAATAGAGAAATTGCTGTAAGTTGTAGGATTCAGCCGATTTATTATCAATTTCATCCTCTGTAATGGAGGATTTTATCGTTTCTTTTCACCTTTCCTCCTGTTTATTCTTATTACCCCGTGTTTATGTCTCTGTCTGCCAATTGCTTAAGCAAGATCGGACGGTTAATGTGTTTTACACATTTTTTCCGTCAAACAGTGAGGCAGGCCATGGAGATGTTGTCTGGAGCCGAGATGGTCGTCCGATCGCTTATCGATCAGGGCGTTAAACAAGTATTCGGTTATCCTGGAGGCGCGGTCCTTGATATTTACGATGCATTGCATACCGTGGGTGGTATCGATCATGTTTTAGTTCGCCATGAGCAGGCGGCGGTGCATATGGCCGATGGTCTGGCGCGCGCGACCGGGGAAGTCGGCGTCGTGCTGGTAACGTCGGGTCCAGGGGCGACCAATGCGATTACTGGCATTGCCACCGCTTATATGGATTCCATTCCATTAGTTGTCCTTTCCGGGCAGGTAGCGACTTCGTTGATAGGTTATGATGCCTTTCAGGAGTGCGACATGGTGGGGATTTCTCGCCCGGTGGTTAAACACAGTTTTCTGGTTAAGCAAACGGAAGACATTCCGCAGGTGCTGAAAAAGGCTTTCTGGCTAGCGGCAAGTGGTCGTCCTGGACCCGTGGTCGTTGATTTACCGAAAGATATTCTAAATCCGGCGAACAAATTACCCTATGTCTGGCCGGAGTCGGTCAGTATGCGTTCTTACAATCCCACGACCTCCGGGCATAAAGGGCAAATTAAGCGCGCTCTGCAAACGCTGGTGGCGGCAAAAAAACCGGTTGTCTACGTAGGCGGTGGGGCAATCACGGCGGGCTGCCATCTGCAGTTGAAAGAAGCGGTGGAGGCGTTGAATCTGCCCGTTGTTTCCTCTTTGATGGGGCTGGGGGCGTTTCCGGCAACGCATCGTCAGGCACTGGGCATGTTGGGAATGCACGGTACCTACGAAGCCAATATGACGATGCATAACGCGGATGTGATTTTCGCCGTCGGGGCACGTTTTGATGACCGAACGACGAACAATCTGGCAAAATACTGCCCAAATGCCACTGTTCTGCATATCGATATTGATCCAACCTCAATTTCTAAAACCGTGACTGCTGATATCCCGATTGTGGGGGATGCTCGCCAGGTCCTAGAACAAATGCTTGAACTCCTGTCGCAAGAATCCGCCCATCAACCGCTGGATGAGATCCGCGACTGGTGGCAGCAGATTGAACAGTGGCGCGCTCGTCAGTGCCTGAAATATGACACTCACAGTGAAAAGATTAAACCGCAGGCGGTGATCGAGACTCTTTGGCGGTTGACTAATGGGGACGCTTACGTGACGTCCGATGTCGGGCAGCACCAGATGTTTGCTGCGCTTTATTATCCATTCGACAAACCGCGTCGCTGGATCAACTCTGGCGGCCTCGGCACGATGGGTTTTGGTTTACCTGCGGCACTGGGCGTCAAAATGGCGTTGCCAGAAGAAACCGTGGTTTGCGTCACTGGTGACGGCAGTATTCAGATGAACATCCAGGAACTGTCTACCGCCTTGCAATACGAGTTGCCCGTACTGGTGGTGAATCTCAATAATCGCTATCTGGGGATGGTGAAGCAGTGGCAGGACATGATCTATTCCGGCCGTCATTCACAATCTTATATGCAGTCCTTACCAGACTTCGTCCGTCTGGCGGAAGCCTATGGTCACGTCGGGATCCAGATCTCTCATCCGCAAGAACTGGAAAGCAAACTTAGCGAGGCGCTGGAACAGGTGCGCAATAATCGCCTGGTGTTTGTTGATGTTACCGTCGATGGCAGTGAGCACGTCTACCCGATGCAGATTCGCGGGGGCGGAATGGATGAAATGTGGTTAAGCAAAACGGAGAGAACCTGATTATGCGCCGGATATTATCAGTCTTACTCGAAAATGAATCAGGCGCGTTATCCCGCGTGATTGGCCTTTTTTCCCAGCGTGGCTACAACATTGAAAGCCTGACCGTTGCGCCAACCGACGATCCGACATTATCGCGTATGACCATCCAGACCGTGGGCGATGAAAAAGTGCTTGAGCAAATCGAAAAGCAATTACACAAGCTGGTCGATGTCTTGCGCGTGAGCGAGTTGGGGCAGGGCGCGCACGTTGAGCGGGAAATCATGCTGGTGAAAATTCAGGCCAGCGGTTACGGGCGTGACGAAGTGAAACGTAATACGGAAATATTCCGTGGGCAAATTATCGATGTCACACCCTCGCTTTATACCGTTCAATTAGCAGGCACCAGCGATAAGCTTGATGCATTTTTAGCATCGATTCGCGATGTGGCGAAAATTGTGGAAGTTGCTCGCTCTGGTGTGGTCGGACTTTCGCGCGGCGATAAAATAATGCGTTGAGAATGATCTCAATGCGCAATTTGCAGCCCAACATGTCACGTTGGGCTTTTTTTGCGAAATCAGTGGGAACCTGGAATAAAAGCAGTTGCCGCAGTTAATTTTCTGCGCTTAGATGTTAATGAATTTAACCCATACCAGTACAATGGCTATGGTTTTTACATTTTACGCAAGGGGCAATTGTGAAACTGGATGAAATCGCTCGGCTGGCGGGAGTGTCGCGGACCACTGCAAGCTATGTTATTAACGGCAAAGCGAAGCAATACCGTGTGAGCGACAAAACCGTTGAAAAAGTCATGGCTGTGGTGCGTGAGCACAATTACCACCCGAACGCCGTGGCAGCTGGGCTTCGTGCTGGACGCACACGTTCTATTGGTCTTGTGATCCCCGATCTGGAGAACACCAGCTATACCCGCATCGCTAACTATCTTGAACGCCAGGCGCGGCAACGGGGTTATCAACTGCTGATTGCCTGCTCGGAAGATCAGCCCGACAACGAAATGCGCTGTATTGAGCACCTTTTACAGCGTCAGGTTGATGCCATTATTGTTTCGACGTCGTTGCCACCTGAGCATCCTTTTTATCAACGCTGGGCTAACGACCCGTTCCCGATTGTCGCGCTGGACCGCGCCCTCGATCGTGAACACTTCACCAGCGTGGTTGGTGCCGATCAGGATGATGCCGAAATGCTGGCGGAAGAGTTACGTAAGTTTCCCGCCGAGACGGTGCTTTATCTTGGCGCGCTGCCGGAGCTTTCTGTCAGCTTCCTGCGTGAACAAGGCTTCCGTACTGCCTGGAAAGATGATCCGCGCGAAGTGCATTTCCTTTATGCCAACAGCTATGAGCGGGAGGCAGCTGCCCAGTTATTCGAAAAATGGCTGGAAACGCATCCGATGCCGCAGGCGCTGTTCACAACGTCGTTTGCGTTGTTGCAAGGGGTGATGGATGTCACGCTACGTCGCGACGGCAAACTGCCTTCTGACCTGGCAATTGCCACCTTTGGCGATAACGAACTGCTCGACTTCTTACAGTGCCCGGTGCTGGCAGTGGCTCAACGTCACCGCGATGTCGCAGAACGTGTGCTGGAGATTGTCCTGGCGAGCCTGGACGAACCGCGTAAGCCAAAACCTGGTTTAACGCGCATTAAACGTAATCTCTATCGCCGCGGCGTGCTCAGCCGTAGCTAAACCGCGAACAAAAGTACGCGCCAGGTGAATTTCTCTCTGGCGCGTTGAGTACGGGAATGGACATCAATATCCTTAAAGTAAATAAGACTATTCCTGGCTATTATTGATAAATGCTTTTAAACCCGCCCGTTAATTAACTCACCTGCTGAAATGCACAATAATTAAATGATATTGACAGCGCGTTTTTGCATTATTTTGTTACATGCAGAGATGAATTGCCGATTTAACAAACACTTTTCTTTGTTTTTGCGCAAACCTGCTGGCATCAAGCGCCACACAGACGCAACAGGGACTGTTAACCAGAGAAGATATGTCCTAAAATGCCGCTCGCGTCGCAAACTGACACTTTATATTTGCTGTGGAAAATAGTGAGTCATTTTAAAACGGTGATGACGATGAGGGATTTTTTCTTACAGCTATTCATAACGTTAATTTGCTTCGCACGTTGGACGTAAAATAAACAACGCTGATATTAGCCGTAAACATCGGGTTTTTTACCTCGGTATGCCTTGTGACTGGCTTGACAAGCTTTTCCTCCGCTCCGTAAACTCCTTTTAGTGGGAAATTGTGGGGCAAAGTGGGAATAAGGGGTGAGGCTGGCATGTTCCGGGGAGCAACGTTAGTCAATCTCGACAGCAAAGGGCGCTTATCAGTGCCTACCCGTTATCGGGAACAGCTGCTTGAGAACGCTGCCGGTCAAATGGTTTGCACCATTGACATTCATCACCCGTGCCTGCTGCTTTACCCCCTGCCTGAATGGGAAATTATCGAGCAAAAATTATCGCGTCTGTCGAGCATGAACCCGGTTGAGCGCCGTGTGCAGCGCCTACTGTTAGGTCATGCCAGCGAATGTCAGATGGATGGCGCAGGTCGATTGTTAATCGCGCCAGTACTGCGGCAACATGCCGGGCTGACAAAAGAAGTGATGCTGGTTGGACAGTTCAACAAGTTTGAGCTGTGGGATGAAACAACCTGGCATCAACAGGTCAAGGAAGATATCGACGCAGAGCAGTTGGCTACCGGAGACTTATCGGAGCGACTGCAGGACTTGTCTCTATAAAATGATGGAAAACTATAAACATACTACGGTGCTGCTGGATGAAGCCGTTAATGGCCTCAATATCCGTCCTGATGGCATCTACATTGATGGGACTTTTGGTCGCGGTGGTCACTCACGTCTGATCCTCTCGCAGCTTGGCGAAGAGGGGCGTTTGCTGGCGATCGATCGCGACCCGCAGGCTATCGCCGTTGCGAAGACTATTGATGATCCGCGCTTCTCCATCATCCACGGACCTTTCTCTGCGCTGGGCGAATATGTTGCCGAGCGCGATCTTATCGGCAAGATCGACGGCATTCTCCTCGATCTTGGCGTCTCTTCACCGCAACTTGATGATGCTGAACGCGGCTTTTCCTTTATGCGCGATGGTCCGCTGGACATGCGTATGGACCCAACCCGTGGGCAGTCAGCCGCTGAATGGCTACAAACCGCAGAAGAAGCCGATATCGCCTGGGTATTGAAAACCTATGGTGAAGAGCGTTTTGCCAAACGCATTGCTCGCGCCATTGTCGAGCGTAACCGCGAACAGCCGATGACCCGCACCAAAGAACTGGCGGAAGTCGTGGCTGCCGCAACGCCGGTGAAAGATAAGTTTAAACATCCCGCGACCCGTACCTTCCAGGCGGTGCGCATTTGGGTAAACAGTGAACTGGAGGAGATAGAGCAGGCGCTAAAAAGCTCGCTCAATGTGCTGGCCCCGGGGGGGCGGCTTTCGATCATCAGCTTCCACTCACTTGAAGACCGCATTGTGAAACGTTTTATGCGTGAAAACAGCCGCGGTCCGCAAGTTCCGGCAGGGTTACCGATGACAGAAGAGCAGCTCAAAAAACTGGGGGGGCGTCAGTTGCGAGCACTAGGTAAGTTGATGCCGGGCGAAGAAGAGGTGGCTGAGAACCCTCGTGCCCGTAGTTCAGTTCTGCGTATTGCAGAGAGGACGAACGCATGATCAGCAGAGTGACAGAAGCTCTAAGCAAAGTTAAAGGATCGATGGGAAGCCACGAGCGCCATGCCTTGCCTGGCGTTATCGGTGACGATCTTTTGCGATTTGGGAAGCTGCCACTCTGCCTGTTCATTTGCATTATTTTGACGGCGGTGACCGTGGTAACCACGGCGCACCATACCCGTTTACTGACCGCTCAGCGCGAACAACTGGTGCTGGAGCGAGATGCTTTAGACATTGAATGGCGCAACCTGATCCTTGAAGAGAATGCGCTCGGCGACCATAGCCGGGTGGAAAGGATAGCCACGGAAAAGCTGCAAATGCAGCATGTTGATCCGTCACAAGAAAATATCGTAGTGCAAAAATAAGGATAAACGCGACGCATGAAAGCAGCGGCGAAAACGCAGAAACCAAAACGTCAGGAAGAACATGCCAACTTTATCAGTTGGCGTTTTGCGTTGTTATGCGGCTGTATTCTCCTGGCGCTGGCTTTTCTGCTCGGACGCGTAGCGTGGTTACAAGTTATCTCCCCGGATATGCTGGTGAAAGAGGGCGACATGCGTTCTCTTCGCGTTCAGCAAGTTTCCACCTCCCGCGGCATGATTACTGACCGTTCTGGTCGCCCGTTAGCGGTGAGTGTGCCAGTAAAAGCGATTTGGGCTGACCCGAAAGAAGTGCATGACGCTGGCGGTATCAGCGTCGGTGACCGCTGGAAGGCGCTGGCTAACGCGCTCAATATTCCGCTGGATCAGCTCTCAGCCCGCATTAACGCCAACCCGAAAGGGCGCTTTATTTATCTGGCGCGTCAGGTAAACCCTGACATGGCGGACTACATCAAAAAACTGAAACTGCCGGGAATTCATCTGCGTGAAGAATCTCGCCGTTATTATCCATCCGGCGAAGTGACTGCTCACCTCATCGGCTTTACTAACGTCGATAGCCAAGGGATTGAGGGGGTCGAGAAGAGTTTCGATAAATGGCTTACCGGGCAGCCGGGTGAGCGCATTGTGCGTAAAGACCGCTATGGTCGCGTAATTGAAGATATTTCTTCTACTGACAGCCAGGCAGCGCACAACCTGACGCTGAGTATTGATGAACGCCTGCAGGCGCTGGTTTATCGCGAACTGAACAACGCAGTGGCCTTTAACAAGGCTGAATCTGGTAGCGCCGTGCTGGTGGATGTCAACACCGGTGAAGTGCTGGCGATGGCTAACAGCCCGTCATACAACCCAAATAATCTGAGCGGCACGCCGAAAGAAGCGATGCGTAACCGTACCATCACCGACGTGTTTGAACCGGGCTCAACGGTTAAACCGATGGTGGTGATGACCGCGTTGCAACGTGGCGTGGTGCGGGAAAACTCGGTACTCAATACCGTTCCTTATCGAATTAACGGCCACGAAATCAAAGACGTGGCACGCTACAGCGAATTAACCCTGACCGGGGTATTACAGAAGTCGAGTAACGTCGGTGTTTCCAAACTGGCGTTAGCGATGCCGTCCTCAGCGTTAGTAGATACTTACTCACGTTTTGGGCTGGGAAAAGCGACCAATTTGGGGTTGGTCGGAGAACGCAGTGGCTTATATCCTCAAAAACAACGGTGGTCTGACATAGAGAGGGCCACCTTCTCTTTCGGCTACGGGCTAATGGTAACACCGTTACAGTTAGCGCGAGTCTACGCAACTATCGGCAGCTACGGCATTTATCGCCCACTGTCGATTACCAAAGTTGACCCCCCGGTTCCCGGTGAACGTGTCTTCCCGGAATCCATTGTTCGCACCGTGGTGCATATGATGGAAAGCGTGGCGCTACCGGGCGGCGGCGGCGTGAAGGCGGCGATTAAAGGCTATCGTATCGCCATTAAAACCGGTACCGCGAAAAAGGTCGGGCCGGATGGTCGCTACATCAATAAATATATTGCTTATACCGCAGGCGTTGCGCCTGCGAGTCAGCCGCGCTTCGCGCTGGTTGTTGTTATCAACGATCCGCAGGCGGGTAAATACTACGGCGGCGCCGTTTCCGCGCCGGTCTTTGGTGCCATCATGGGCGGCGTATTGCGTACCATGAACATCGAGCCGGATGCGCTGACAACAGGCGATAAAAATGAATTTGTGATTAATCAAGGCGAGGGTACAGGTGGCAGATCGTAATTTGCGCGACCTTCTTGCTCCGTGGGTGCCAGACGCACCTTCGCGAGCACTGCGAGAGATGACACTCGACAGCCGTGTGGCTGCGGCGGGCGATCTCTTTGTAGCTGTAGTAGGTCATCAGGCGGACGGGCGTCGATATATCCCGCAGGCGATAGCGCAAGGTGTGGCTGCCATTATTGCAGAGGCGAAAGATGAGGCGACCGACGGTGAAATCCGTGAAATGCACGGCGTACCGGTCATCTATCTCAGCCAGCTCAACGAGCGTTTATCTGCACTGGCGGGCCGCTTTTACCATGAACCCTCTGACAATTTACGTCTCGTGGGCGTAACGGGCACCAACGGCAAAACCACGACTACCCAGCTGTTGGCGCAGTGGAGTCAACTGCTTGGCGAAACCAGCGCGGTAATGGGCACCGTTGGTAACGGCCTGCTGGGGAAAGTGATCCCGACAGAAAATACAACCGGTTCGGCAGTCGATGTTCAGCATGAGCTGGCGGGGCTGGTGGATCAGGGCGCGACTTTTTGCGCAATGGAAGTTTCATCCCACGGGCTGGTTCAACACCGTGTGGCGGCATTGAAATTTGCGGCGTCGGTCTTTACCAACTTAAGCCGCGATCACCTTGATTATCATGGTGATATGGAACACTACGAAGCCGCGAAATGGCTGCTTTATTCTGCACATCATTGCGGTCAGGCGATTATTAACGCCGACGATGAAGTGGGCCGCCGCTGGCTGGCAAAACTGCCGGACGCGGTTGCGGTATCAATGGAAGATCATATCAATCCGAACTGTCACGGACGCTGGTTGAAAGCGACCGACGTGAACTATCACGACAGCGGTGCGACCATTTGCTTTAGCTCGAGTTGGGGCGATGGGGAAATTGAAAGTCGCCTGATGGGCGCATTCAACGTCAGCAACCTGCTGCTGGCGCTGGCGACACTGCTGGCACTCGGCTATCCGCTGGCTGATTTGCTGAAAACCGCCGCGCGTCTGCAACCGGTTTGCGGACGTATGGAAGTGTTCACTGCACCAGGCAAACCGACGGTGGTGGTGGATTACGCGCATACGCCGGATGCACTGGAAAAAGCCTTACAGGCGGCGCGCCTGCACTGTGCGGGCAAGCTGTGGTGCGTCTTTGGCTGCGGTGGCGATCGTGATAAAGGCAAACGTCCACTGATGGGCGCAATTGCTGAAGAGTTTGCTGACGTGGTGGTGGTGACGGACGATAACCCGCGTACCGAAGAGCCTCGTGCCATCATCAACGATATTCTGGCGGGAATGTTAGATGCCGGATATGCCAAAGTGATGGAAGGCCGTGCTGAAGCGGTGACTTGCGCCGTTATGCAGGCTAAAGAGAATGATGTGGTACTGGTCGCGGGCAAAGGCCATGAGGACTACCAGATTGTTGGCAATCAGCGTCTGGACTACTCCGATCGCGTCACGGTGGCGCGTCTGCTGGGGGTGATTGCATGATTAGCGTAACCCTTAGCCAACTTACCGATATTCTCAACGGTGAACTGCAAGGTGCAGATATTACCCTTGATGCTGTAACCACTGACACGCGAAAACTGACGCCGGGCTGCCTGTTTGTTGCCCTGAAAGGCGAACGTTTCGATGCTCATGATTTTGCCGACCAGGCGAAAGCTGGCGGCGCAGGCGCACTACTGGTTAGCCGTCCGCTGGATATTGATCTGCCGCAGTTAATCGTCAAGGATACGCGTCTGGCGTTTGGTGAACTGGCTGCATGGGTTCGCCAGCAAGTTCCGGCGCGCGTGGTTGCTCTGACAGGTTCCTCCGGCAAAACCTCCGTTAAAGAGATGACGGCGGCAATTTTAAGCCAGTGCGGCAACACACTTTATACGGCAGGCAATCTCAATAACGACATCGGTGTACCGATGACGCTGTTGCGCTTAACGCCGGAATACGATTACGCAGTTATTGAACTTGGCGCGAACCATCAGGGTGAAATTGCCTGGACTGTGAGTCTGACTCGCCCGGAAGCGGCGCTGGTCAACAACCTGGCAGCGGCGCATCTGGAAGGTTTTGGCTCGCTTGCGGGTGTCGCGAAAGCGAAAGGTGAAATCTTTAGCGGCCTGCCGGAAAACGGTATCGCCATTATGAACGCCGACAACAACGACTGGTTGAACTGGCAGAGCGTAATTGGCTCACGCAAAGTGTGGCGTTTCTCACCTAATGCCGCCAACAGCGATTTCACCGCCACCAATATCCATGTAACCTCGCACGGTACGGAATTTACCCTGCAAACCCCTACAGGTAGCGTCGATGTTCTGCTGCCGTTGCCGGGGCGTCACAATATTGCGAATGCGCTGGCAGCCGCTGCGCTCTCCATGTCTGTGGGCGCAACGCTTGATGCTATCAAAGCGGGGCTGGTAAATCTGAAAGCTGTTCCAGGCCGTCTGTTCCCCATAAAACTGGCAGAAAACCAGTTGCTGCTCGACGACTCCTACAACGCCAATGTCGGTTCAATGACCGCCGCTGTTCAGGTTCTGGCTGAAATGCCGGGCTACCGCGTGCTGGTGGTGGGCGATATGGCGGAACTGGGCGCTGAAAGCGAAGCCTGCCATGTACAGGTGGGCGAAGCGGCAAAAGCTGCTGGTATTGACTGCGTGTTAAGTGTGGGTAAACAAAGCCATGCTATCAGCACCGCCAGCGGCGTTGGCGAACATTTTTCCGATAAAACTGCGCTTATCGCGCGTCTTAAATCACTGATTGCTGAGCAACAGGTAATTACGATTTTAGTTAAGGGTTCACGTAGTGCTGCCATGGAAGAGGTAGTACGCGCTTTACAGGAGAATGGGACATGTTAGTTTGGCTGGCCGAACATTTGGTCAAATATTATTCCGGCTTTAACGTCTTTTCCTATCTGACGTTTCGCGCCATCGTCAGCCTGCTGACCGCGCTGTTCATCTCATTGTGGATGGGCCCGCGTATGATTGCTCATTTGCAAAAACTTTCCTTTGGTCAGGTGGTGCGTAACGACGGTCCTGAATCACACTTCAGCAAGCGCGGTACACCGACCATGGGCGGGATAATGATCCTGACGGCGATTGTGATCTCCGTGCTGCTGTGGGCTTACCCGTCCAATCCGTACGTCTGGTGCGTACTGGTGGTGCTGGTAGGTTACGGTGTTATTGGCTTTGTTGATGATTATCGCAAAGTGGTGCGTAAAGACACCAAGGGCCTGATTGCCCGTTGGAAGTATTTCTGGATGTCGGTCATTGCACTGGGTGTTGCCTTCGCGCTGTACCTTGCCGGCAAAGACACGCCCGCAACGCAGTTGGTGGTTCCGTTCTTTAAAGATGTGATGCCGCAACTGGGGCTGTTCTACATTCTGCTGGCTTACTTTGTCATTGTGGGTACTGGCAACGCGGTAAACCTGACCGATGGTCTCGACGGTCTGGCAATTATGCCGACCGTATTTGTCGCCGGTGGTTTTGCGCTGGTGGCGTGGGCGACCGGCAACATGAACTTTGCCAGCTATTTACACATACCGTATCTACGACACGCCGGGGAACTGGTCATTGTCTGTACCGCGATAGTCGGGGCAGGGCTGGGCTTCCTGTGGTTTAACACCTATCCGGCGCAGGTCTTTATGGGCGATGTAGGTTCGCTGGCGTTAGGTGGTGCGTTAGGTATTATCGCCGTACTGCTGCGTCAGGAATTCCTGCTGGTGATTATGGGGGGCGTGTTCGTGGTAGAAACGCTTTCCGTCATCCTGCAGGTCGGCTCCTTTAAACTGCGCGGACAACGTATTTTCCGCATGGCACCGATTCATCACCACTATGAACTGAAAGGCTGGCCGGAACCGCGCGTCATTGTGCGTTTCTGGATTATTTCGCTGATGCTGGTCCTGATTGGTCTGGCAACGCTGAAGGTACGTTAATCATGGCTGATTACCAGGGTAAAAATGTCGTCATTATCGGCCTGGGCCTCACCGGGCTTTCCTGCGTGGACTTTTTCCTCGCTCGCGGTGTGACGCCGCGCGTTATGGATACGCGTATGACACCGCCTGGCCTGGATAAATTACCCGAAGCCGTAGAACGCCACACGGGCGGTCTGAATGATGAATGGCTGATGGCGGCAGATCTGATTGTCGCCAGTCCCGGTATTGCACTGGCGCATCCATCCTTAAGCGCTGCCGCTGATGCCGGAATCGAAATCGTTGGCGATATCGAGCTGTTCTGTCGTGAAGCACAAGCACCGATTGTGGCGATCACCGGTTCTAACGGCAAAAGCACGGTCACCACGCTAGTGGGTGAAATGGCGAAAGCGGCGGGGGTTAACGTTGGTGTGGGTGGTAATATTGGCCTGCCTGCGTTGATGCTGTTGGATGATGAGTGCGAACTGTACGTGCTGGAACTGTCGAGTTTCCAGCTGGAAACCACTTCCAGCTTACAAGCGGTGGCGGCGACCATTCTGAACGTGACTGAAGATCATATGGATCGCTATCCGTTTGGTTTACAACAGTATCGTGCAGCAAAACTGCGCATTTACGAAAACGCAAAAGTTTGCGTGGTTAATGCTGATGATGCCTTAACAATGCCGATTCGCGGTGCGGATGAACGCTGCGTCAGCTTTGGCGTCAACATGGGCGACTATCACCTGAATCATCAGCAGGGCGAAACCTGGCTGCGGGTGAAAGGCGAGAAAGTGCTGAACGTGAAAGAAATGAAACTTTCCGGGCAGCATAACTACACCAATGCGCTGGCGGCGCTGGCGCTGGCAGATGCCGCAGGGTTACCGCGTGCCAGCAGCCTGAAAGCGTTAACCACATTCACTGGTCTGCCGCATCGCTTTGAAGTTGTGCTGGAGCATAACGGTGTGCGCTGGGTTAACGATTCAAAAGCGACCAACGTCGGCAGTACGGAAGCGGCGCTGAATGGCCTGCATGTAGACGGCACGCTGCATTTGTTGCTGGGTGGCGATGGTAAATCGGCGGACTTTAGCCCACTGGCGCGTTACCTGAATGGCGATAATGTACGTCTGTATTGTTTCGGTCGGGACGGCGCGCAGCTGGCGGCGCTACGCCCGGAAGTGGCAGAACAAACCGAAACCATGGAACAGGCGATGCGCTTGCTTGCTCCGCGTGTTCAGCCGGGCGATATGGTTCTGCTCTCCCCGGCCTGTGCCAGCCTTGATCAATTCAAGAACTTTGAACAACGAGGCAATGAGTTTGCCCGTCTGGCGAAGGAGTTAGGTTGATGCGTTTATCTCTCCCTCGCCTGAAAATGCCGCGCCTGCCAGGATTCAGTATTCTGGTCTGGATCTCCACGGCGCTAAAGGGCTGGGTGATGGGCTCGCGGGAAAAAGATACCGACAGCCTGATCATGTACGATCGCACCTTACTGTGGCTGACCTTCGGCCTCGCGGCGATTGGCTTTATCATGGTGACCTCGGCGTCAATGCCCATAGGGCAACGCTTAACCAACGATCCGTTCTTCTTCGCGAAGCGTGATGGCGTCTATCTGATCCTGGCATTCATTCTGGCGATCATTACGCTGCGTCTGCCGATGGAGTTCTGGCAACGCTACAGTGCCACGATGCTGCTTGGATCTATCATCCTGCTGATGATCGTTCTGGTAGTGGGTAGCTCGGTTAAAGGGGCATCGCGTTGGATCGATCTCGGTTTGCTGCGTATCCAGCCTGCGGAGCTGACAAAACTGTCGCTGTTTTGCTATATCGCCAACTATCTGGTGCGTAAAGGCGACGAAGTACGTAATAACCTGCGCGGCTTTCTGAAACCGATGGGCGTAATTCTGGTGTTGGCTGTGTTACTGCTGGCACAGCCAGACCTTGGTACGGTGGTGGTGTTGTTTGTGACTACGCTGGCGATGTTGTTCCTGGCGGGAGCGAAATTGTGGCAGTTCATTGCCATTATCGGTATGGGCATTTCAGCGGTTGTGTTGCTGATCCTCGCCGAACCGTACCGTATCCGCCGTGTTACCGCATTCTGGAATCCGTGGGAAGATCCCTTTGGCAGCGGCTATCAGTTAACGCAATCGTTGATGGCGTTTGGTCGCGGTGAACTGTGGGGACAAGGTTTAGGTAACTCGGTACAAAAACTGGAGTATCTGCCGGAAGCGCACACTGACTTTATTTTCGCCATTATCGGCGAAGAACTGGGATATGTCGGTGTGGTGCTGGCACTTTTAATGGTATTCTTCGTCGCTTTTCGCGCGATGTCGATTGGCCGCAAAGCATTAGAAATTGACCACCGTTTTTCCGGTTTTCTCGCCTGTTCTATTGGTATCTGGTTTAGTTTTCAGGCGCTGGTTAACGTAGGCGCGGCGGCGGGGATGTTACCGACCAAAGGTCTGACATTGCCGCTGATCAGTTACGGTGGTTCGAGCTTACTGATTATGTCGACAGCCATCATGATGCTGTTGCGTATTGATTATGAAACGCGTCTGGAGAAAGCGCAGGCGTTTGTACGAGGTTCACGATGAGTGGTCAAGGAAAGCGATTAATGGTGATGGCAGGCGGAACCGGTGGACATGTATTCCCGGGGCTGGCGGTTGCGCACCATCTAATGGCTCAGGGTTGGCAAGTTCGCTGGCTGGGGACTGCCGACCGTATGGAAGCGGACTTAGTGCCAAAACATGGCATCGAAATTGATTTCATTCGTATCTCTGGTCTGCGTGGAAAAGGTATAAAAGCACTGATAGCTGCGCCGCTGCGTATCTTCAACGCCTGGCGTCAGGCGCGGGCGATTATGAAAGCGTACAAACCTGACGTGGTGCTCGGTATGGGCGGCTATGTATCAGGTCCAGGTGGTCTGGCCGCGTGGTCGTTAGGCATTCCGGTTGTACTTCATGAACAAAACGGTATTGCGGGCTTAACCAATAAATGGCTGGCGAAGATTGCTACCAAAGTGATGCAGGCGTTTCCAGGTGCTTTCCCTAATGCGGAAGTGGTGGGTAACCCGGTGCGTACCGATGTGCTGGCGCTGCCGTTGCCGCAGCAACGTTTGGCTGGACGTGAAGGTCCGGTTCGTGTGTTGGTAGTGGGTGGTTCCCAGGGCGCACGCATTCTTAATCAGACAATGCCGCAGGTTGCTGCGAAACTGGGTGATTCAGTCACTATCTGGCATCAGAGCGGCAAAGGTTCGCAACAATCCGTTGAACAGGCGTATGCCGAAGTGGGGCAACCGCAGCATAAAGTGACGGAATTTATTGATGATATGGCGGCGGCGTATGCGTGGGCGGATGTCGTCGTTTGCCGCTCCGGTGCGTTAACGGTGAGTGAAATCGCCGCGGCAGGACTACCGGCGTTGTTTGTGCCGTTTCAACATAAAGACCGTCAGCAATACTGGAATGCGCTACCGCTGGAAAAAGCGGGCGCAGCCAAAATTATCGAGCAGTCACAGCTTAGCGTGGATGCTGTCGCGAACACCCTGGCCGGGTGGTCGCGAGAAACCTTATTAACCATGGCAGAACGCGCCCGCGCTGCATCCATTCCGGATGCCACCGAGCGAGTGGCAAATGAAGTGAGCCGGGCTGCCCGGGCGTAATTGTAGCGATGCCTTTTGCATCGTATGAATTTAAGAAGTTAATGGCGTAAAGAATGAATACACAACAATTGGCAAAACTGCGTTCCATCGTGCCCGAAATGCGTCGCGTTCGGCACATACATTTTGTCGGCATCGGTGGTGCCGGTATGGGCGGTATTGCCGAAGTTCTGGCCAATGAAGGTTATCAGATCAGTGGTTCCGATTTAGCGCCAAATCCGGTCACGCAGCAGTTAATGAATCTGGGAGCGACGATTTATTTCAACCATCGCCCGGAAAACGTACGTGATGCCAGCGTGGTCGTTGTTTCCAGCGCGATTTCTGCCGATAACCCGGAAATTGTCGCAGCTCATGAAGCGCGTATTCCGGTGATCCGTCGTGCCGAAATGCTGGCTGAGTTAATGCGTTTTCGTCATGGCATCGCCATTGCCGGAACGCACGGCAAAACGACAACCACCGCGATGGTTTCCAGCATCTACGCAGAAGCGGGGCTCGACCCAACCTTCGTTAACGGCGGGCTGGTAAAAGCGGCGGGGGTTCATGCGCGTTTGGGGCATGGTCGGTACCTGATTGCCGAAGCAGATGAGAGTGATGCATCGTTCCTGCATCTGCAACCGATGGTGGCGATTGTCACCAATATCGAAGCCGACCACATGGATACCTACCAGGGCGACTTTGAGAATTTAAAACAGACTTTTATTAATTTTCTGCACAACCTGCCGTTTTACGGTCGCGCGGTGATGTGTGTTGATGATCCGGTGATCCGCGAATTGTTACCGCGTGTGGGGCGTCAGACCACGACTTACGGCTTCAGCGAAGATGCCGACGTGCGTGTAGAAGATTATCAGCAGATTGGCCCGCAGGGGCACTTTACGCTGCTGCGCCAGGACAAAGAGCCGATGCGCGTCACCCTGAATGCGCCAGGTCGTCATAACGCGCTGAACGCCGCAGCTGCGGTTGCGGTTGCTACGGAAGAGGGAATTGACGACGAGGCTATTTTGCGTGCGCTGGAGAGCTTCCAGGGGACGGGGCGCCGTTTCGATTTCCTCGGTGAATTCCCGCTGGAGCCAGTGAATGGTAAAAGCGGTACGGCAATGCTGGTCGATGACTACGGCCACCACCCGACGGAAGTGGACGCCACTATTAAAGCGGCGCGTGCAGGCTGGCCGGATAAAAACCTGGTAATGCTGTTTCAGCCGCACCGTTTTACCCGTACGCGCGACCTGTATGATGATTTCGCCAATGTGCTGACGCAGGTTGATACCCTGTTGATGCTGGAAGTGTATCCGGCTGGCGAAGCGCCAATTCCGGGAGCGGACAGCCGTTCGCTGTGTCGCACAATTCGTGGACGTGGGAAAATTGATCCCATTCTGGTGCCGGACCCGGCGCAGGTAGCCGAGATGCTGGCACCGGTATTAACCGGTAACGACCTGATTCTCGTTCAGGGGGCTGGTAATATCGGAAAAATTGCTCGTTCTTTAGCTGAAATCAAACTGAAGCCGCAAACTCCGGAGGAAGAACAACATGACTGATAAAATCGCGGTCCTGTTGGGCGGGACCTCCGCTGAGCGGGAAGTTTCTCTGAATTCTGGCGCAGCGGTGTTAGCCGGGCTGCGTGAAGGCGGTATTGACGCGTATCCTGTCGACCCGAAAGAAGTCGACGTGACGCAACTGAAGTCGATGGGTTTTCAGAAAGTGTTTATCGCGCTACACGGTCGCGGCGGTGAAGATGGTACGCTGCAGGGCATGCTCGAGCTGATGGGCTTGCCTTATACCGGCAGCGGAGTGATGGCATCTGCGCTTTCAATGGATAAACTACGCAGCAAACTTCTGTGGCAGAGTGCCGGTTTACCGGTCGCGCCGTGGGTAGCATTAACCCGCGCAGAGTTTGAAAAAGGCCTTAACGATAAGCAGTTAGCAGAAATTTCTTCTCTGGGTTTGCCGGTAATCGTTAAGCCGAGCCGCGAAGGTTCCAGTGTGGGAATGTCAAAAGTAGTAGCAGAAAATGCTCTACAAGATGCATTAAGATTGGCATTTCAGCACGATGAAGAAGTATTGATTGAAAAATGGCTAAGTGGGCCGGAGTTCACGGTTGCGATACTCGGTGAAGAAATTTTACCGTCAATACGTATTCAACCGGCCGGAACCTTCTATGATTATGAGGCGAAGTATCTCTCTGATGAGACACAGTATTTCTGCCCCGCAGGTCTGGAAGCGTCACAAGAGGCCAATTTGCAGGCATTAGTGCTAAAAGCATGGACGACGTTAGGTTGCAAAGGATGGGGACGTATTGACGTTATGCTGGACAGCGATGGACAGTTTTATCTGCTGGAAGCCAATACCTCACCGGGTATGACCAGCCACAGTCTGGTGCCGATGGCGGCACGTCAGGCAGGTATGAGCTTCTCGCAGTTGGTAGTACGAATTCTGGAACTGGCGGACTAATATGTCGCAGGCTGCTCTGAACACGCGAAATAGCGAAGAAGAGGTTTCTTCTCGCCGCAATAATGGAACGCGTCTGGCGGGGATCCTTTTCCTGCTGACCGTTTTAACGACAGTGTTGGTGAGCGGCTGGGTCGTGTTGGGCTGGATGGAAGATGCGCAACGCCTGCCGCTCTCAAAGCTGGTGTTGACCGGTGAACGCCATTACACGCGTAATGACGATATCCGGCAGTCGATCCTGGCATTGGGTGAGCCAGGCACCTTTATGACCCAGGATGTCAACATCATCCAGACGCAAATAGAACAACGCCTGCCGTGGATTAAGCAGGTGAGCGTCAGAAAGCAGTGGCCTGATGAATTGAAGATTCATCTGGTTGAATATGTGCCGATTGCGCGGTGGAATGATCAACATATGGTAGACGCGGAAGGAAACACCTTCAGCGTGCCGCCAGATCGCACCAGCAAGCAGGTGCTTCCAATGCTGTATGGCCCGGAAGGCAGCGCCAATGAAGTGTTGCAGGGCTATCGCGAAATGGGGCAGATGCTGGCAAAGGACAGATTTACTCTGAAGGAAGCGGCGATGACCGCGCGACGTTCCTGGCAGTTGACGCTGAATAACGATATTAAGCTCAATCTTGGCCGGGGCGATACGATGAAACGTTTGGCTCGCTTTGTAGAACTTTATCCGGTTTTACAGCAGCAGGCGCAAACCGATGGCAAACGGATTAGCTACGTTGATTTGCGTTATGACTCTGGAGCGGCAGTAGGCTGGGCGCCCTTGCCGCCAGAGGAATCTACTCAGCAACAAAATCAGGCACAGGCAGAACAACAATGATCAAGGCGACGGACAGAAAACTGGTAGTAGGACTGGAGATTGGTACCGCGAAGGTTGCCGCTTTAGTAGGGGAAGTTCTGCCCGACGGTATGGTCAATATCATTGGCGTGGGTAGTTGCCCGTCGCGTGGTATGGATAAAGGCGGGGTGAACGACCTCGAATCCGTGGTCAAGTGCGTACAACGCGCCATTGACCAGGCAGAATTGATGGCAGATTGTCAGATATCTTCGGTATATCTGGCGCTTTCTGGTAAGCACATCAGCTGCCAGAATGAAATTGGTATGGTGCCTATTTCTGAAGAAGAAGTGACGCAAGAAGATGTGGAAAACGTCGTCCATACCGCGAAATCGGTGCGTGTGCGCGATGAGCATCGTGTGCTGCATGTGATCCCGCAAGAGTATGCGATTGACTATCAGGAAGGGATCAAGAATCCGGTAGGACTTTCGGGCGTGCGGATGCAGGCAAAAGTGCACCTGATCACATGTCACAATGATATGGCGAAAAACATCGTCAAAGCGGTTGAACGTTGTGGGCTGAAAGTTGACCAACTGATATTTGCCGGTCTGGCATCAAGTTATTCGGTATTGACGGAAGATGAACGTGAACTGGGTGTCTGCGTCGTCGATATCGGTGGTGGTACAATGGATATCGCCGTTTATACCGGTGGGGCATTGCGCCACACGAAGGTAATTCCTTATGCTGGCAATGTCGTGACCAGTGATATCGCTTACGCCTTTGGCACACCGCCAAGTGACGCCGAAGCGATTAAAGTTCGCCACGGTTGTGCGCTGGGCTCCATCGTTGGAAAAGATGAGAGCGTGGAAGTGCCGAGCGTAGGCGGTCGTCCGCCGCGGAGTCTGCAACGTCAGACCCTGGCAGAGGTGATCGAGCCACGCTATACCGAGCTGCTCAATCTGGTCAACGAAGAGATATTGCAGTTGCAGGAAAAGCTTCGCCAACAAGGGGTTAAACATCACCTGGCGGCAGGCATTGTATTAACCGGTGGCGCAGCGCAGATCGAAGGTCTTGCAGCCTGTGCTCAGCGCGTGTTTCATACGCAAGTGCGTATCGGCGCGCCGCTGAACATTACCGGTTTAACGGATTATGCTCAGGAGCCGTATTATTCGACGGCGGTGGGATTGCTTCACTATGGGAAAGAGTCACATCTTAACGGTGAAGCTGAAGTAGAAAAACGTGTTACAGCATCAGTTGGCTCGTGGATCAAGCGACTCAATAGTTGGCTGCGAAAAGAGTTTTAATTTTTATGAGGCCGACGATGATTACGGCCTCAGGCGACAGGCACAAATCGGAGAGAAACTATGTTTGAACCAATGGAACTTACCAATGACGCGGTGATTAAAGTCATCGGCGTCGGCGGCGGCGGCGGTAATGCTGTTGAACACATGGTGCGTGAGCGCATTGAAGGTGTTGAATTCTTCGCGGTAAATACCGATGCACAAGCGCTGCGTAAAACAGCGGTTGGACAGACGATTCAAATCGGTAGCGGTATCACCAAAGGACTGGGCGCTGGCGCTAATCCAGAAGTTGGCCGCAATGCGGCTGATGAGGATCGCGATGCACTGCGTGCGGCGCTGGAAGGTGCAGACATGGTCTTTATTGCTGCGGGTATGGGTGGTGGCACCGGTACAGGTGCAGCACCAGTCGTCGCTGAAGTGGCAAAAGATTTGGGTATCCTGACCGTTGCTGTCGTCACTAAGCCTTTCAACTTTGAAGGCAAGAAGCGTATGGCATTCGCGGAGCAGGGGATCACTGAACTGTCCAAGCATGTGGACTCTCTGATCACTATCCCGAACGACAAACTGCTGAAAGTTCTGGGCCGTGGTATCTCCCTGCTGGATGCGTTTGGCGCAGCGAACGATGTACTGAAAGGCGCTGTGCAAGGTATCGCCGAACTGATTACTCGTCCGGGTTTGATGAACGTGGACTTTGCAGACGTACGCACCGTAATGTCTGAAATGGGCTACGCAATGATGGGTTCTGGTGTGGCGAGCGGTGAAGACCGTGCGGAAGAAGCTGCTGAAATGGCTATCTCTTCTCCGCTGCTGGAAGATATCGACCTGTCTGGCGCACGCGGCGTGCTGGTAAACATCACAGCGGGCTTCGACCTGCGTCTGGATGAGTTCGAAACGGTAGGTAACACCATCCGTGCATTTGCTTCCGACAACGCGACCGTGGTTATCGGTACTTCTCTTGACCCGGATATGAATGACGAGCTGCGCGTAACTGTTGTTGCGACAGGTATCGGCATGGACAAACGTCCTGAAATCACTCTGGTGACCAATAAGCAGGTTCAGCAGCCAGTGATGGATCGCTACCAGCAGCACGGTATGGCTCCGCTGACCCAGGAGCAGAAGCCGGTTGCTAAAGTCGTGAATGACAATGCGCCGCAAACTGCGAAAGAGCCGGATTATCTGGATATCCCAGCATTCCTGCGTAAGCAAGCTGATTAAGAATTGACTGGAATTTGGGTTTCGAGGCTCTTTGTGCTAAACTGGCCCGCCGAATGTATAGTACACTTCGGTTGGATAGGTAATTTGGCGAGATAATACGATGATCAAACAAAGGACACTTAAACGTATCGTTCAGGCGACGGGTGTCGGTTTACATACCGGCAAGAAAGTCACCCTGACGTTACGCCCTGCGCCGGCCAACACCGGGGTCATCTATCGTCGCACCGACTTGAATCCACCGGTAGATTTCCCGGCCGATGCCAAATCTGTGCGTGATACCATGCTCTGTACGTGTCTGGTCAACGAGCATGATGTACGGATTTCAACCGTAGAGCACCTCAATGCTGCTCTCGCGGGCTTGGGCATCGATAACATTGTTATCGAAGTTAACGCGCCGGAAATCCCGATCATGGACGGCAGCGCCGCTCCGTTTGTATACCTGCTGCTTGACGCCGGTATCGACGAGTTGAACTGCGCCAAGAAATTTGTTCGCATTAAAGAGACTGTTCGTGTCGAAGATGGCGATAAGTGGGCTGAATTTAAACCGTACAATGGTTTTTCGCTGGATTTCACCATCGATTTTAACCATCCGGCTATTGATTCCAGCAACCAGCGCTATGCGATGAACTTCTCCGCTGATGCGTTTATGCGCCAGATCAGCCGTGCGCGTACGTTCGGTTTCATGCGTGATATCGAATATCTGCAGTCCCGTGGTTTGTGCCTGGGCGGCAGCTTCGATTGTGCCATCGTTGTTGACGATTATCGCGTACTGAACGAAGACGGCCTGCGTTTTGAAGACGAATTTGTGCGTCACAAAATGCTCGATGCGATCGGTGACTTGTTCATGTGTGGTCACAATATTATTGGTGCATTTACCGCTTATAAATCCGGTCATGCACTGAATAACAAACTGCTGCAGGCTGTCCTGGCGAAACAGGAAGCCTGGGAATATGTGACCTTCCAGGACGACGCAGAACTGCCGTTGGCCTTCAAAGCGCCTTCAGCCGTACTGGCATAACGACATTTATACTGTCGTATAAAATTCGACTGGCAAATCTGGCACTCTCTCCGGCCAGGTGAACCAGTCGTTTTTTTTGAATTTTATAAGAGCTATAAAAAACGGTGCGAACGCTGTTTTCTTAAGCACTTTTACGCACAACTTATCTTCATTCGTGCTGTGGACTTCAGGCTTTAATGATAAGATTTGTGCGCTAAATACGTTTGAATACGATCGGGATGGCAATAACGTGAGTGGAATACTGACGCGCTGGCGACAGTTTGGTAAACGCTACTTCTGGCCGCATCTCTTATTAGGGATGGTCGCGGCGAGTTTAGGTTTGCCTGCACTCAGCAATGCCGCCGAACCAAACGCGCCCGCAAAAGCGACAACCCGCAACCACGAGCCTTCAGCCAAAGTTAACTTTGGTCAATTGGCCTTGCTGGAAACGAACACGCGCCGCCCGAATTCGAACTATTCCGTTGATTACTGGCATCAACATGCCATTCGCACGGTAATCCGCCATCTTTCCTTTGCAATGGCACCGCAAACGCTGCCCGTTGCTGAAGAATCTTTGCCTCTTCAGGCGCAACATCTTGCATTACTGGATACGCTCAGCGCGCTGCTGACCCAGGAAGGCACGCCGTCTGAAAAGGGTTATCGCATTGATTATGCGCATTTTACCCCACAAGCAAAATTCAGCACGCCCGTCTGGATAAGCCAGGCGCAAGGCATCCGTGCTGGCCCTCAACGCCTCAGCTAACAACAATAAACCTTTACTTCATTTTATTAACTCCGCAACGCGGGGCGTTTGAGATTTTATTATGCTAATCAAATTATTAACTAAAGTTTTCGGTAGTCGTAACGATCGCACCCTGCGCCGGATGCGCAAAGTGGTCAACATCATCAATGCCATGGAACCGGAGATTGAAAAACTCTCCGACGAAGAACTGAAAGGAAAAACGGCAGAGTTCCGCGCGCGTCTGGAAAAAGGCGAAGTGCTGGAAAACTTGATCCCGGAAGCCTTCGCCGTGGTGCGTGAAGCCAGTAAGCGTGTTTTTGGCATGCGCCACTTCGACGTACAGCTGCTCGGCGGTATGGTTCTTAATGAACGCTGCATCGCGGAAATGCGTACCGGTGAAGGTAAAACCCTGACCGCAACGCTGCCTGCTTACCTGAACGCACTAACCGGTAAAGGCGTGCACGTCGTTACCGTCAACGACTACCTGGCGCAACGTGACGCCGAAAACAACCGTCCGCTGTTTGAATTCCTTGGCCTGACTGTCGGTATCAACCTGCCGGGCATGCCAGCACCGGCAAAGCGTGAAGCCTACGCTGCTGACATCACTTACGGTACGAACAACGAATACGGCTTTGACTACCTGCGTGACAACATGGCGTTCAGTCCTGAAGAACGTGTACAGCGTAAACTGCACTATGCGCTGGTGGACGAAGTGGACTCCATCCTGATCGATGAAGCGCGTACACCGCTGATCATTTCTGGCCCGGCAGAAGACAGCTCGGAAATGTATAAACGCGTGAATAAAATTATTCCGCACCTGATCCGTCAGGAAAAAGAAGACTCCGAAACCTTCCAGGGCGAAGGCCACTTCTCGGTGGACGAAAAATCTCGCCAGGTGAACCTGACCGAACGTGGTCTGGTGCTGATTGAAGAACTGCTGGTGAAAGAAGGCATCATGGATGAAGGGGAGTCTCTGTACTCTCCGGCCAACATCATGCTGATGCACCACGTAACGGCGGCGCTGCGCGCTCATGCGCTGTTTACCCGTGACGTCGACTACATCGTTAAAGATGGTGAAGTTATCATCGTTGACGAACACACTGGTCGTACCATGCAGGGGCGTCGCTGGTCTGATGGTCTGCACCAGGCTGTGGAAGCGAAAGAAGGTGTGCAGATCCAGAACGAAAACCAAACGCTGGCTTCGATCACCTTCCAGAACTACTTCCGTCTGTATGAAAAACTGGCGGGGATGACTGGTACTGCTGATACCGAAGCTTTCGAATTCAGCTCCATCTATAAGCTGGATACTGTCGTTGTTCCGACCAACCGTCCAATGATTCGTAAAGATCTGCCGGACCTGGTCTACATGACTGAAGCGGAAAAAATTCAGGCGATCATTGAAGATATCAAAGAACGTACTGCGAAAGGCCAGCCGGTGCTGGTGGGTACAATCTCCATCGAAAAATCGGAGCTGGTGTCAAATGAACTGACCAAAGCCGGTATTAAGCACAACGTCCTGAACGCCAAATTCCATGCCAACGAAGCGGCGATTGTTGCTCAGGCAGGTTATCCGGCTGCGGTGACTATCGCGACCAACATGGCGGGTCGTGGTACCGATATTGTGCTCGGTGGTAGCTGGCAGGCAGAAGTTGCCGCGCTGGAAAATCCGACTGCAGAGCAAATTGAAAAAATTAAAGCCGACTGGCAGGTACGTCACGATGCGGTACTGGCAGCAGGTGGCCTGCATATCATCGGTACTGAACGTCACGAATCCCGTCGTATCGATAACCAGCTGCGCGGTCGTTCTGGTCGTCAGGGGGATGCTGGTTCTTCCCGTTTCTATCTGTCGATGGAAGATGCGCTGATGCGTATTTTTGCCTCCGACCGAGTATCCGGCATGATGCGTAAACTAGGTATGAAGCCAGGCGAAGCCATTGAGCACCCGTGGGTGACCAAAGCGATTGCCAACGCCCAGCGTAAAGTTGAAAGCCGTAACTTCGACATTCGTAAGCAACTGCTGGAATATGATGACGTGGCTAACGATCAGCGTCGCGCCATTTACTCCCAGCGTAACGAACTGCTGGATGTCAGCGATGTGAGCGAAACCATCAACAGCATTCGTGAAGATGTGTTCAAAGCGACCATTGATGCCTACATTCCGCCACAGTCGCTGGAAGAAATGTGGGATATTCCGGGGCTGCAGGAACGTCTGAAGAACGATTTCGACCTCGATTTGCCAATTGCCGAGTGGCTGGATAAAGAACCAGAACTGCATGAAGAGACGCTGCGTGAGCGCATTCTGGCGCAGTCCATCGAAGTGTATCAGCGTAAAGAAGAAGTGGTTGGTGCTGAGATGATGCGTCACTTCGAGAAAGGCGTCATGCTGCAAACGCTTGACTCTCTGTGGAAAGAGCACCTGGCTGCGATGGACTATCTGCGTCAGGGTATCCACCTGCGTGGCTATGCACAGAAAGATCCGAAGCAGGAATACAAACGTGAATCGTTCTCCATGTTTGCAGCGATGCTGGAGTCGTTAAAATATGAAGTTATCAGCACGCTGAGCAAAGTTCAGGTGCGTATGCCTGAAGAGGTTGAGGAGCTGGAACAACAGCGTCGTATGGAAGCCGAGCGTTTAGCGCAAATGCAGCAGCTTAGCCATCAGGATGACGACTCTGCAGCCGCAGCTGCACTGGCGGCGCAAACCGGTGAACGAAAAGTAGGACGTAACGATCCTTGCCCGTGTGGTTCTGGTAAAAAATACAAGCAGTGCCATGGCCGCCTGCAATAAAAGCTAACTGTTGAAGTAAAAGGCGCAGGATTCTGCGCCTTTTTTATAGGTTTAAGACAATGAAAAAGCTGCAAATTGCGGTAGGTATTATTCGCAACGAGAACAATGAAATCTTTATAACGCGTCGCGCAGCAGATGCGCACATGGCGAATAAACTGGAGTTTTCCGGCGGTAAAATTGAAATGGGCGAAACGCCGGAACAGGCAGTGGTACGTGAACTTCAGGAAGAAGTCGGGATTACCCCACAACATTTTTCGCTATTTGAAAAACTGGAATATGAATTCCCGGACAGGCATATAACTCTGTGGTTCTGGCTGGTCGAAAGCTGGGAAGGGGAGCCGTGGGGTAAAGAAGGGCAACCCGGTGAGTGGATGTCGCTGGTCGGTCTTAATGCCGATGATTTTCCGCCAGCCAATGAACCGGTAATTGCGAAACTTAAGCGTGTGTATGTCGAATAAGGCGTCACGCTGCATCCGACATTTGCATATGATGCCTGATGCGACGCTGGCGCGTTTTATCAGGCCAGCATCGCATCAGATAGAATGTCACTGCTTTGGCTCTTCGCTCCAGTCATCGCTTTCGGAAAGATCGCCACTGCTGGGGATTCGTTTTTCTTCAGCAGCCCATTCTCCGAGGTCGATCAGCTGACAACGTTTGGAGCAAAATGGCCGAAACGGGCTGATTTCACCCCACACCACCGTTTTCCCGCAGGTTGGGCAATTCACCGTAATAGTTTCTGACATTTTTACTCCTTAGCAACAGGCCAGTTCGAAATCCAGACGTTCTGGTACTTGTCCGTTTTCACTGTCCAGCGGCATAAAACGAATGGCAAAACGGCTCTTATGACCGGAAATTTGCGGATAAAGCTGTGAATCGAGCGACAGATTCAGGCGCAGCAAGTCGGCATCGCCACCGTTATCCTGATAAAAACCATTCAGGCTGGTTTGTTTACGGAAGGGGGCCGACTGGCGAATTAAATCCAGCACCATGGTAAGTGCCTGGGTAAGTGGGTTCAGGCTGGCAATCCAGGTTTCTACCTGGCTGTCGCGCTGCGCCTGGGGTAGATGCAGCCAAATGTGCAATGTAGGTAAATCAAAGCTGCAACAGCCGCCCGGGATGCTCAGTCGCTGACGCACCAGAGCAATCAAACGATCTTCACGTAGAAATTGCCCGATACGCGGCGCGGAAATTAATACGCTCCCCGCCGCTTTTAACTGCTGAATTAATGCTTCAATACGGCTCTGGTCCACGCCGGGCACGCCAATCCAGGTCTGGAGTTTACGTTGCTGCCGGTCAAGTTCTTTCAACAGCTCAGTGCGGACTTCGCCGCGCTCGAAAACATCCAGTAATTCGCTGACATTACGGAAGAAATGCAGCGCGCCAGCGTGGTCAACGATGGGTAAATTAACGGTGAGTTGCTGAATCAAAAACTCAATGCGCAGCCATGTACGCATTTTTTCATTTAGTGGATGTTCAAAAAGGACCTGGGTCTGCATTACGGTTTTTCCTGTGAGACAAACTGCGACGCAAGCTGCAAATAGTGTGCGTGCAGGCGGGCAACATCCGATGCGATAGCATCCGGTGCGCCGTTATTATCAATGACGTCATCTGCCACGGCAAGGCGAGCTTCGCGCGTTGCCTGAGCAGCAAGGATTTGTTCGACATGCTCGCGAGTTACATCGTCGCGCTGCATGGTGCGCTTAAGTTGCGTTTCTGGGCTGACATCCACCACCAGCACTCGATTCGCTTTTTTATACAGTGAGTTTTCTACCAGCAATGGCACAACCCATAGTACATAGGGGGAAGTAGCTTGCTGGATCTGGTGTTGCGTCTCTTGCTGAATCAGCGGATGCAGCAGGGCGTTAAGCCAGTTTTTCTCTTCCGGGTTGGCGAAGATCCGCTCGCGCAAGGCCCGGCGCTGCAATGTTCCATCAGCAGCAATCATGTTAGCGCCAAAGTGATCAGCAATGGCATGTAGCGCAGGTGCACCTGGTTCAACCACCTGACGCGCAATAATATCGGCATCAATGACGTTAATTCCGAGATCAGCAAACGCATTGGCAACGGTACTCTTGCCACTGCCAATGCCTCCCGTTAAGGCAACTATATACCTCATAATTTATATTCCCGGGAATTCATCATGATTATCAAAACGTTAAAAATGAGCGCACGAAAGCGAAATTGATGAAACGTTCGCTCACTATTTACCAGGTAAATTTATGGGATTGTAGCGTAAAAAAAGACAATTTCGCAGTCTTGCGCCGCATTGATTAGTGCGTATGATAACGTCACTGGAGTTGCGCTCTTACCCTTATAGCCATTAACCCCAGGAATCCGCACATGCGTATTGAAGAAGATCTGAAGTTAGGTTTTAAAGACGTTCTCATCCGCCCTAAACGCTCCACTCTTAAAAGCCGTTCCGATGTTGAACTGGAACGTCAATTCACCTTCAAACATTCAGGTCAGCGCTGGTCCGGCGTGCCAATTATCGCCGCCAATATGGACACCGTAGGCACATTTTCTATGGCCTCTGCGCTGGCTTCTTTTGATATTTTGACTGCTGTGCATAAACACTATTCTGTCGAAGAGTGGCAAGCGTTTATCAACAATTCTTCCGCTGATGTGCTGAAACATGTGATGGTTTCTACCGGCACGTCTGATGCGGATTTCGAAAAAACTAAACAGATTCTCGACCTGAACCCGGCATTAAACTTCGTTTGTATTGACGTGGCGAATGGTTATTCCGAACACTTCGTGCAGTTCGTTGCGAAAGCGCGTGAAGCGTGGCCGACCAAAACCATTTGTGCTGGCAACGTAGTGACTGGTGAAATGTGTGAGGAGCTTATCCTCTCCGGTGCTGATATCGTTAAAGTTGGCATTGGCCCAGGTTCTGTTTGTACAACTCGCGTCAAAACAGGCGTCGGTTATCCGCAACTTTCTGCGGTGATCGAATGTGCCGATGCTGCGCATGGTCTGGGCGGAATGATCGTCAGCGACGGTGGCTGCACCACGCCGGGCGATGTCGCGAAAGCCTTTGGCGGCGGTGCCGATTTCGTCATGCTTGGCGGCATGCTGGCGGGCCACGAAGAGAGCGGCGGTCGCATCGTTGAGGAGAACGGCGAGAAATTTATGCTGTTCTACGGCATGAGCTCAGAGTCTGCGATGAAACGTCACGTTGGCGGTGTTGCGGAATATCGCGCAGCAGAAGGTAAAACCGTTAAGCTGCCGCTGCGAGGCCCGGTTGAAAATACCGCGCGTGATATTTTGGGCGGCCTGCGTTCAGCTTGTACATACGTTGGGGCTTCACGCCTGAAAGAACTGACCAAGCGCACCACATTTATCCGTGTGCAGGAACAAGAAAACCGCATCTTCAACAACCTGTAATATACCAACGCTGGCGTGGAGCAACACGCCAGCGTTATCCCATTCCACTCATCGCATCGCCTAAATGGAAAATTGGCAGATACATTGCCACCACCAGCGTACCGATAATTCCTCCCGTTATGATCAGCAACGCCGGTTCCAGTAAGGCTGCGAGGTTATCCGCCAGCGCCATTGTGTTATCCCGATGATGATGGGCGAGGTTGTCTAACATGAGATCCAGCGAGCCGGATGCCTCTCCTGTTCTCACTAATTGCAAACAGAGCGGGCTAAACTCACCGGCATTTTTTAGCGCCAGCCAGATGGGGTGACCGTTACTGATATCGTGCTGGATTTGTGTCAGAAGTTGCACCCAGTACGGACAGCGCATTGTTTCTCTGACGCTCTCAACGCCCTGTAAAAAAGAAATGCCTGCACTTTGTGTCAGCGTCAGAATCGTAAAGATCTGCGTGAGTTTTTGTCCCCGCATCAGTGAACCCATAATCGGGATGCGTAACAGTAATTTCTGCCGTGCGATAAGCCTGGTTGGGTGGCGCATCAGCAGCTTATTGGCTATCGCCAGCAGAAAGCCGAATAGCACCAGCAACCAACCCCATTCGCCACTAAAACTTGCCAGCGTCATGATCCCCTGCGTTAGCGCCGGTAGCGGAGTGTTAAAGGTCTTATAGATAGCGGCAAACTCCGGCAGAACAAAATGCAGCATTGCCACAACCACCATGATTGCCATCGCTAAAATGATAATGGGATAACGTAACGCTGATTTCACTTTGTCGGTCAACTGACGCTGGGCTTTTTGCTGACGCGACAGTTCAAAGCAGCATTCATCCAGCTTACCGGTCAGTTCACCTGTGCGGATCATCGCCTGATAGAGCGGCGGAAATACCTCTGACCAGGGTAATAAGGCATTGGAAAAGGCAACGCCCTGTTCAAGATCGTGCGCCAGTGATTGCAGCAACGCTTGCCACTGCTTACTGGGATGCTGTTCCGCCAGCAGAGCCAGCCCTTCAGAAAGCGTTAACCCGGCTTTGAGTAGCGTCGCCAGTTGATGAATGACTTCCGCGCTTTTATCTCCTCGCCACTGCGCAGAATTGATGGCGATTCGCTTCAGGCTTAGTGGGGTAACCATCTGTTGCTGTAGTGCCATGAGCAGCAAAGCACGGCTCTCTGCCCATAGCATCCCATCTTGCGCATTGCCGTCGCCGGTTATGCCACGCCAGCGCCAGAGTTGCTTACTCGCCATGCGGCATCCCCAATACGCGGATTAACTCTTCAAAGGTGGTTAAGCCTTGCTCCACAGCCAGGCAGCCGTTTTCAAAAAGCGTTCGCATACCCGCCTGTCGGGCGTGCGTTTCCAGCGATTCAACGTCGGTATTAGCGGAAATAAGCTGACGTATGACCGGTGTTATGGGCAGAACTTCAAATAAGGCCGTGCGACCATAAAAACCGTGGTAGCAATGTACACAACCGGGTGCCTGTCAGTGGGGCAGCGGCGACGGCCATACATTGTCTGGAATATGGATGGGCTCCCCTTGCTGCCGGCGACAATGCGGGCAAAGTTTGCGTACCAGACGCTGGGCTATTACCAGCGTAAGCGCCGATGATAGCATCCAGCGGGCGACTCCCATTTGCTGTAAACGTACCAGCGTTTCGCAGGTGGAATTAGTGTGTAGGGTAGACAACACCAGGTGACCGGTTTGCGCGGCTTTTATGGCAATTTCTGCCGTTTCGCCATCGCGGATCTCTCCGATCATGATGACGTCAGGATCCTGGCGCAATAACGCACGCAAAACGCCCTGAAAGGTGAGTCCGGCACGCGAATGGATTTGCGTCTGGTTTAATCCGGCTATGGGGATCTCAACCGGATCTTCGACGCTACAAATATTAATGTCAGCGGTATTCAGCGTTTGCAGGGCACTATAAAGCGTGACCGTTTTGCCGCTGCCTGTAGGGCCAGTTACCAGCACCAGTCCCTGTGGTTGTTGCAAGGCATGAGCAAAGTCCACCAGTTGTGACGGCTGCATTCCAAGCGTGTTAACATCCAGTGCCTGGTTCACCTGCTGTAACAACCTTAATACCACCTTTTCACCACCCCGACATGCTAAGGTCGCAATACGAAATGAGACGGCGTTTCCTGCCAGTTCGACAGTGAATTGCCCGTCCTGCGGCAGGCGATGTTCCGCAATATCCAGGTTTCCCAGCACTTTTAATCTGGCGGTTAATGCGACTCCGGCATCCGGTGAAACGTCCGGTAAAGGATGCAATACGCCGTCGATACGCAAGCGGATGCGGTAGGCATTGTCCGCTGGTTCGATATGAATATCAGACGCGCGTTGTTCTAGCGCAGATTGTAACGTTCGAGTCAGCAACTCTGCTTTGGGCTGATGCTTCTCCTGAACAGCTACGGGCAATGTCTGTTGTGTGCGACTGGCGTGACCTTCCATTTGTTGGCGCGTCCAGCAGGTGATCTCAATACGTTTGGTGGTAGCGAAATGCAATGCGTCCAGTAGCTCATGCGAAGGTGCATCGACTACCGCAACATGAACCACCTCTTCGCTGGCATCCAGCAAGACTCCCTGATAACGCAGACACAGGGCAGTGAGCTGTGGAATATTCATTGCCGCTCCTTAGTTGGCGTCATCAAAGCGGAAGACATCTTCGCAGGCTTGCTGCAATGCGCTGTCACTTTGAATATTGCAGTTACGCGTCCAGCCGGTGACGCCGTTTGCGTTATCCCAACCCGGTGTCATGACGACGCTTAGCCCATTGAGACTTTCTTGCCCGGTCAGCGACACCACGCCCTTTGCCACACTCATGGCTGAAACATAGCGGGTGGTGGTAGGCGAAGGAATGCCATTGCTGCCACCGTCGCAGGTATTTAATCCACCATGTTCCAGCGCGCACAACTCTACGGCGGTACGGTAAGGCACAAAGGTTTGTAGCATGTCGGTGAGTGCGGCTTTGCGCAGGTAGTTTTGATAAGCGGGAATACCAATGGCGCTTAAAATGGCAATGATGCCAATAACCACCATCAGTTCAATAAGTGTAAAACCGCGTTGCTTGTCCATCTGTTTCGCTCCTTGATTTGGTTGGCGCTACTTTGGCAAACGCCATCAGCACAAGCGAGGGGCAAAAAACGAAACGGGAAAGCAGCTTCCGAGGTTTTTTACTTCGTTGCAGCGAAAGACAAGAAATTTGCGAGGCGTTACGAAGAAAGTTGGGGAAGGGGAGATTTATCCGCCCGCGATGGAGCGGATAAATCTGTTAGCAATTAGCGAAAACGCATTGAAAGGTCGAGTGCCTGTACGTGTTTAGTTAGTGCACCAACGGAGATAAAGTCCACGCCCGTTTCGGCAAATTCGCGCAGTGTTTTGTCAGTGACGTTGCCAGACACTTCCAGTAGCGCCTTGCCGTTGGTGCGTTTGACGGCTTCGCGCATCTGTTCTGTTTCGAAGTTATCCAGCATGATGATATCGGCACCTGCTTTCAGGGCTTCATCAAGTTCTTCCAGATTCTCTACTTCGACTTCTACTGGCGCATCCGGGTGCAACCAGGACGCTTTTTCGACCGCCTGCCGCACTGAGCCGGAGGCAATAATATGGTTTTCTTTGATCAGGAAGGCATCAGAAAGCCCCAGACGGTGATTCGCTCCGCCGCCGCAAAGTACCGCGTATTTCAGAGCTGAACGCAGGCCGGGTAAGGTTTTGCGCGTATCCAACAGCTGCGTGTTGGTGCCTTCCAGTAATTCGACATAGTGGCGTACCTTACTGGCAACTCCTGAAAGGGTTTGCACAAAATTAAGCGCAGTGCGTTCGCCCGTTAACAGCACGCGAGATGGGCCTTCAAGTTCGAACAAGGGTTGATTGGCGTTGATGACATCGCCGTCATCCACATGCCAGATTATGGTGACATCGTCGCCTGCCAGTTGAATAAACACCTCTTCAACCCAGCGTTTGCCGCAAAATACGCCATTCTCGCGGGTGATCACTGTGGCATGAGAGCGAGAGTTTTCCGGTAAAAGTTTTGCCGTAATGTCATTGTTGGCATCGACTGTTCCGCCTAAATCTTCCCGCAGCGCCTGGGCCACCGCGCCGGGGATATCGAGATTAATGCGTTCCAGCAGCTCGTCACGTCGGGTGTCAGGGTTATAGCGGCGAGGCGGCATGTTAAAACTCCAGATAGCTAACGAATCATAAGGTAGAAACATGCTACTCTGAACCGGGTATTAGCACCACATATAAGGAGATCCTGCATGTTGTTAGAACAGGGGTGGCTGGCTGGCGCGCGCCGCGTTCCCTCACCACATTACGATTGCCGCCCGGATGACGAAACACCCACCCTGCTGGTGGTGCACAATATTAGCCTGCCGCCAGGCGAGTTTGGCGGTCCGTGGATCGACGCATTATTCACTGGAACTATTGATCCGCAGGCGCATCCTTTCTTTGCGGAGATCGCCCATTTGCGCGTCTCCGCTCACTGTTTGATTCGCCGTGATGGTGAAATAGTCCAGTATGTTCCTTTCGATAAACGAGCCTGGCATGCGGGAGTCTCTCAGTATCAGGGGCGCGAACGCTGCAATGATTTTTCTATTGGGATTGAGCTGGAAGGCACCGATACGCTGGCGTATACCGATGCGCAGTATCAACAGCTTGCGGCGGTTACACGGGCACTGATTGATCGCTATCCGGATATCGCTAATAACATGACGGGCCATTGTGATATTGCGCCGGATCGGAAAACCGATCCCGGTCCTGCATTTGATTGGGCACGGTTTCGTGCGCTGGTCAGCAAGGAGACAACATGACGCTATTTACAACCTTACTGGTGTTAATTTTCGAGCGCCTGTTTAAGTTGGGCGAGCACTGGCAGCTTGATCATCGTCTTGAAGCGTTCTTTCGGCGGGTGAAACATTTTTCTCTCGGGCGCACGTTATGCATGACCATTATTGCGATGGGCGTGACTTTTTTACTGTTACGCGCATTGCAGGGTGTATTGTTCAACGTTCCCACGTTGCTGGTGTGGCTGCTGATTGGTTTGCTGTGTATTGGCGCAGGTAAAGTTCGTCTTCATTATCATGCTTATCTGACAGCTGCTTCACGTAATGATAGCCATGCCCATGCCACGATGGCTGGCGAACTCACCATGATTCACGGCGTCCCGGCAGGCTGCGATGAACGTGAGTATTTGCGTGAGCTGCAAAATGCATTGCTGTGGATTAACTTTCGTTTTTATCTTGCTCCGCTGTTCTGGCTGATTGTGGGGGGAACCTGGGGACCCGTTACGCTGATGGGGTATGCGTTTTTGCGTGCATGGCAATACTGGCTGGCGCGATACCAGACGCCGCATCATCGTTTACAGTCCGGCATTGATGCCGTGCTTCATGCACTGGATTGGGTGCCGGTTCGTCTTGCGGGTGTGGTATATGCCTTGATCGGTCATGGTGAGAAAGCGTTACCGGCCTGGTTTGCTTCGCTGGGTGATTTCCATACTTCGCAATATCAGGTATTAACGCGTCTGGCACAGTTCTCTCTGGCGCGTGAACCGCATGTCGATAAGGTGGAGACGCCAAAGGCCGCGGTTTCAATGGCGAAGAAAACCTCGTTCGTGGTCGTGGTGGTAATTGCGCTACTGACGATTTACGGGGCGTTGGTGTAAAGATTATTGCCCTCACCCTGCACGGGTGAGGGCGTAGAGAGATTAATGCGCTTTTACGGCTTTGGCGGTTTTCTCTTTAAACAGATAGCCGATACCTAACACGATCAGCCATACCGGGATCAGGTATACCGAAATCGCCATTCCTGGGGTCATCAGCATAATCACCAGTACCGCCGCCATAAACAGCAGGCAGATCCAGTTACCCAGCGGATAAAGCAGGGCAGGGAAGCGAGTTACCACGCCTTGTTCTTGTTTGGCACGACGGAATTTCATATGCGCCAGACTGATCATCGCCCAGTTGATGACCAGTGCAGATACCACCAGCGCCATTAACAGTCCGAAAGCGGACTCTGGGGCAAGGTAGTTAATCAGTACGCACAATGCCGTAACCAGCGCAGACACCAGAATAGTGTTAACCGGTACGCCGCGTTTATCGACAGACGCCAGCGCTTTTGGCGCGTTCCCTTGTTGTGCCAGACCGAACAGCATACGGCTGTTGCAATATACGCAGCTGTTGTACACGGAGAGCGCAGCAGTCAGTACCACGATATTCAGCGCATTCGCTACAAAGGTATCGCCTAACTCGTGGAAGATCAGCACAAACGGACTGGTATCGGCGGTAACGCGGGTCCACGGCATTAGTGAGAGCAGAACGGCTAACGAGCCAATATAGAAAATCAGGATGCGGTAGATAACCTGGTTAGTTGCTTTCGGGATACTTTGCTCCGGGTTATCAGCTTCTGCTGCGGTGATCCCCACCAGTTCCAGACCACCGAAAGAGAACATGATAATCGCCATCATCATCACCAGACCGGTGAAGCCGTGTGGCAGGAAACCACCCTGATCCCACAGGTTGCTAACGCTCGCCTGCGGGCCGCCGTTGCCGCTGAATAGCAGCCAGGCGCCGAAGATGATCATCGCTACCACCGCGATAACTTTGATAATGGCAAACCAGAACTCCATCTCGCCAAACACTTTTACGTTTGTCAGGTTGATGGCGTTGATCACCACAAAGAACACGGCGGCAGAAACCCAGGTTGGGATTTCCGGATACCAGAACTGAATGTATTTACCCACGGCAGTCAGCTCTGCCATGGCAACTAAAACGTACAGTACCCAGTAGTTCCAGCCAGAGGCGAAACCGGCAAAACTGCCCCAGTATTTATAAGCAAAGTGGCTAAAGGAGCCTGCGACAGGTTCTTCGACCACCATTTCACCTAGCTGACGCATGATCAGAAAGGCGATAAAACCAGCAATGGCGTAACCCAGGATAATCCCTGGCCCTGCGGACTGTATTACGGAGGCGCTACCCAGGAATAGCCCTGTCCCTATCGCGCCACCCAGCGCGATAAGCTGAATATGGCGGTTTTTAAGGCCGCGCTTTAGCTGCTCGCCGTGCTGTTGACCTTCCATTATGAAACCTCGTGTTGTGTTGTTTTTTTGAACTACGCAGCAATGCGTGTGTAATTTTGTAATTCCGTTTGTTGTATTGGTTTCTTTACATTTTATGTAACTGAATTATGATGATAGTACTTTCAACTATCACAAGATAATGGTATACGCGCGAGAATGCACCTGCTTTATGTAGATGTGTTGATTTTCTGGATAAAAAAAAAGCAATTGTAAGTTTTTCATCACATTTAATAGATACTTTAAGTCTGATAACATACTGTTTTAACTAGCTATATACCGGATTTGTCTGCCTGCTGAACACCATGCCTTAGCCACCAGCACAATAATCTTACAAAAGGTCATATAAGAATAAATAGATGTTAATAATACAATGGGTTTGTAACGCGAGTATTTAAATATAATATTGCGAGCTAAGTGAAAACGTTAAGTAATTGAAATAATTTTTCATTAAAAGCGTTTCTTATTGATCGAGAAATAAGTTTTCTATTTAATGCAAATAAGTTAAGGATAAACGGGAATGAAATAAAGTGGGCGATATTGTTTACCTGAGAATAATCGGTGAGAAGCAGGGCGATATTTCTTCAGGCTGTGGGACGTATGCGTCGGTTGGTAATCGCTGGCAGGTTGGCCATGAAGATGAAATTTTTGCCTTTGCACTCACCAACGCCATTACCAGTACTGGTAATGGCGTTAATCTACAGGGGCTACAATTTTGCAAACTCATTGATAAAAGCTCACCGCTACTGTCTAATGCCATCAATCAGAATGAGCGGTTATTTATTGAAATCGATTTGTATCGTATAAATAAAAGCGGGCGATGGGAACGGTATTATTATATTCAGCTAAGAAATGCTTCATTAACTGCTATTCATGTAAACATTTCTGACAATAATCTTCCTACCGAATGTGTAACTGTCGATTATGACTACATATTATGTAAACATCTCATAGCCAATACGGAATTTGACTGGTTGGCCTTTCCTGCTGGCTATAATAGCTTATTTATTCCGCCTAAAAGTCCACCTGCCAGTAATCTTAAGCCTGAACCGCTACCAGTTGTTAACCTTCCACTCTCTTCACCAGCGGTTAACCCGGTCTATGCCAAATCCTGTCTGAAGGTGAAGGGATGTACAGATGCCGGAACGGCAGAAGAACCCGCTGAAAACTTCGGTCAAGTAGCGATTTTCGTTCAGCCAGTGGTTGATGACTGCTGTGGATACCACCATCCCGAGGCTAACGTTATCGGGGAACCCGCAGAAGCTCAAACCATGCTACTGTTCCCGAGTAGTGTGTTGGCGACTCAAATATGGGGAAAATGGTCGCTCAGTGGCGTACTCAGTGCAACCCGCGGCTCTTACATCGGTGCGTTGGCATCTGCTCTGTATATTCCCTCTGCGGGTGAGGGCAGTGCTCGTGTGCCTGGACGTGATGAGTTCTGGTATGAGGAAGAACTGCGGCAGAAAGCACTAGCAGGCAGTACCGCCACCACCCGGGTGCGTTTTTTCTGGGGAACTGACATTCACGGCAAGCCTCAGGTGTATGGTGTTCATACGGGTGAAGGTACGCCGTATGAAAACGTCCGCGTGGCGAACATGCAGTGGAACGAGCAGACGCAGCGTTATGAATTTACCCCCGCTCACGATGTCGATGGCCCCCTGATTACCTGGACGCCGGAAAATCCGGAACATGGGAATGTTCCGGGCCATACCGGTAACGACAGGCCGCCGCTGGAGCAGCCCACCATTCTGGTGACGCCGATTCCGGACGGCACCGATACCTATACCACGCCGCCATTCCCGGTTCCTGATCCGAAAGAATTCAACGATTATATTCTGGTTTTTCCGGCGGGATCCGGTATTAAGCCTATCTATGTTTACCTGAAGGAGGATCCGCGAAAGCTGCCTGGTGTTGTAACAGGGCACGGCGTCCCGCTTTCACCAGGAACTCGCTGGCTGGATATGTCGGTATCCAATAACGGCAACGGCGCACCAATCCCGGCGCATATTGTTGATAAATTGCGCGGACGGGAGTTTAAAACCTTTGATGAGTTTCGCGAGGCGCTGTGGCTGGAGGTGAGTCAGGAACCGGAGTTGATAGCGCAGTTTTCGGAAATTAATCAGTTACGTATTAGTCAGGGCTTTACACCTTTTGCCCCCGACGAAGGACACTATATTGGTCCTAAAGAAACACTTAAAAAATTTCAGATACATCATTTTATTGCTATTGAATATGGCGGCGGCGTATACGATATTGATAATTTACGAATTGTTACCCCCAGACTACACGATGAGATTCACTACAGGAGATAAATATGTTTAAAGAAAAGCTCGAAGATTATACCGAGGAGGAATTTCTTAATTTTTTAGGTGGATTGAGATCATCTATGAAAGATGGAAAGCCATTAAAAGGTAAGGAGCTAGAAATGTACTGGGATTCATTAGTAGATCATTTTATTGAAATTACACAGCATCCGTCAGGGAGCGATCTAATTTTCTACCCTAAAAGTCAAGGAGATGATAAGCCTGAAAACATCCTGAAAATTGTCAAAGAATGGCGGCGTTCACA
>>NODE_133_length_629_cov_89.546898 NODE_133_length_629_cov_89.546898 undefined product 159571:160243 forward
TCTAAATAAAGTAGATAATAAAACTATATATGGAACATCATCGCGTCTGGCTAATGCGATGATGTTAATAACATAAAATAATAATGTGGGTGCTCTTAAAAAACAGGTAAAATACTGAAATTTCATTAGGTTATTTTATCAATTTCCCGCTTTCACCGATACCCTTTGGCTGGAGGTGAGTCAGTATCCGGAGTTGATAGCGCAGTTTTCAACTGGTAACCAAACACGTATAAAACAAGGATTAATCGCAAAAGCGCCTCTTGAAGGTTGGCATTATGGCTCTAAGGAAATTGTTAAAGAATTCCATATATATCATAGTGTTGCGATTGAATGTGGTGGCGAAATTTATGATATTGATAATTAAAGGATTGTTACGCCTCGACTACATCATGAAATTCACTACAGGAGATAATGTATATGCATGATTTAAAATATAAAATATATTTTTACACAGAAGGTGAATTTCTTGAAATGCTTGAGGAGATAGTAAATGCAACTAGCAAAGATAAATCCCTAAAAGGGAAAAAATTAGAAAAATATCTCGATACCTTAGTGGATCATTTCATTAAAATTACTGAACATCCTAAAAAGGGAGATCTCATTTTCTATCCTAATTCCCAAGAAGATGGTGAACCTGAAAACATCCTGAAAATCGTCAAAGAATGGCGGCGTT
>>NODE_2_length_98866_cov_92.605675 NODE_2_length_98866_cov_92.605675 undefined product 160244:259153 forward
GAACCTGAAAACATCCTGAAAATCGTCAAAGAATGGCGGCGTTCGCAAGGATTGCCTTTGTTCAAAGATTCAGAATGAACTCTAAACAGAATCTGTCACCTGAAAATCATCACGTTCTGGTTAAGTGATGATTTTCGCTACGAGAAGGTTATGGTGGCGATTGCAGTGATAATAAGCAATGTAAAAAGAAAACATAGGTAAATACTACCTTTCTCTCCTTCCCTGAACATTCATTTTACATATTAATTCACATAATTGAATTGTTATGCGTTTTGTTGCTTGGTGAATCGGTTCAGAGGAAATATTTTTTCGTTTCAATTCTGTTAAGGTCACCCCTTGATGGGTAAATTTAACATTTGTGCATAGTTACAACTTTGAAACGTTATATATGTCAAGTTGTTAAAATGTGCACAGTTTCATGATTTCAATCAAAACCTGTATGGACATAAGGTGAATACTTTGTTACTTTAGCGTCACAGACATGAAATTGGTAAGACCAATTGACTTCGGCAAGTGGCTTAAGACAGGAACTCATGGCCTACAGCAAAATCCGCCAACCAAAACTCTCCGATGTGATTGAGCAGCAACTGGAGTTTTTGATCCTCGAAGGCACTCTCCGCCCGGGCGAAAAACTCCCACCGGAACGCGAACTGGCAAAACAGTTCGACGTCTCCCGTCCCTCTTTGCGTGAGGCGATTCAACGCCTCGAAGCGAAGGGCTTGTTGCTTCGTCGCCAGGGTGGCGGCACTTTTGTCCAGAGCAGCCTCTGGCAAAGCTTCAGCGATCCGCTGGTGGAGCTGCTCTCCGACCATCCTGAATCACAGTATGACTTGCTCGAAACACGACACGCCCTGGAAGGTATCGCCGCTTATTACGCCGCGCTGCGTAGTACCGATGAAGACAAGGAACGCATCCGTGAACTCCACCATGCCATAGAGCTGGCGCAGCAGTCTGGCGATCTGGACGCGGAATCAAATGCCGTACTCCAGTATCAGATTGCCGTCACCGAAGCGGCCCACAATGTGGTTCTGCTTCATCTGCTAAGGTGTATGGAGCCGATGTTGGCTCAGAATGTCCGCCAGAACTTCGAATTGCTCTATTCGCGTCGCGAGATGCTGCCGCTGGTGAGTAGTCACCGCACCCGCATATTTGAAGCGATTATGGCCGGTAAGCCGGAAGAAGCGCGCGAAGCATCGCATCGCCATCTGGCCTTTATCGAAGAAATTTTGCTCGACAGAAGCCGTGAAGAGAGCCGCCGTGAGCGTTCTCTGCGTCGTCTGGAGCAACGAAAGAATTAGTGATTTTTCTGGTAAAAATTATCCAGAAGATGTTGTAAATCAAGCGCATATAAAAGCGCGGCAACTAAACGTAGAACCTGTCTTATTGAGCTTTCCGGCGAGAGTTCAATGGGACAGGTTCCAGAAAACTCAACGTTATTAGATAGATAAGGAATAACCCATGTCAGAACGTTTCCCAAATGACGTGGATCCGATCGAAACTCGCGACTGGCTCCAGGCGATCGAATCGGTCATCCGTGAAGAAGGTGTTGAGCGTGCTCAGTATCTGATCGACCAACTGCTTGCTGAAGCCCGCAAAGGCGGAGTCAACGTAGCTGCAGGCACCGGTATCAGCAACTACATCAACACCATCCCCGTTGAAGAACAACCGGAGTATCCGGGTAATCTGGAACTGGAACGCCGTATTCGTTCAGCTATCCGCTGGAACGCCATCATGACGGTGCTGCGTGCGTCGAAAAAAGACCTCGAACTGGGCGGCCACATGGCGTCCTTCCAGTCTTCCGCAACCATTTATGATGTGTGCTTTAACCACTTCTTCCGTGCACGCAACGAGCAGGATGGCGGCGACCTGGTTTACTTCCAGGGCCACATCTCCCCAGGCGTTTACGCTCGTGCTTTCCTGGAAGGTCGTCTGACTCAGGAGCAGCTGGATAACTTCCGTCAGGAAGTTCACGGCAATGGCCTCTCTTCCTATCCGCACCCGAAACTGATGCCGGAATTCTGGCAGTTCCCGACCGTATCTATGGGGCTGGGTCCGATTGGTGCTATTTACCAGGCTAAATTCCTGAAATATCTGGAACACCGTGGCCTGAAAGATACCTCTAAACAAACCGTTTACGCGTTCCTCGGCGACGGTGAAATGGACGAACCGGAATCCAAAGGTGCGATCACCATCGCTACCCGTGAAAAACTGGATAATCTGGTCTTCGTTATCAACTGTAACCTGCAGCGTCTTGACGGCCCGGTCACCGGTAACGGCAAGATCATCAACGAACTGGAAGGCATCTTCGAAGGTGCTGGCTGGAACGTGATCAAAGTGATGTGGGGTAGCCGTTGGGACGAACTGCTGCGTAAAGATACCAGCGGTAAACTGATCCAGCTGATGAACGAAACCGTTGACGGCGATTACCAGACCTTCAAATCGAAAGATGGTGCGTATGTTCGCGAACACTTCTTCGGTAAATATCCTGAAACCGCAGCACTGGTTGCAGACTGGACTGACGAGCAGATCTGGGCACTGAACCGTGGTGGTCACGATCCGAAGAAAATCTACGCTGCATTCAAGAAAGCGCAGGAAACCAAAGGCAAAGCGACGGTAATCCTTGCTCATACCATTAAAGGTTACGGCATGGGCGACGCGGCTGAAGGTAAAAACATCGCGCACCAGGTTAAGAAAATGAACATGGACGGCGTGCGTCACATCCGCGACCGTTTCAATGTGCCGGTGTCTGATGCAGATATCGAAAAACTGCCGTACATCACCTTCCCGGAAGGTTCTGAAGAGCATACCTATCTGCACGCTCAACGTCAGAAACTGCACGGTTATCTGCCAAGCCGCCAGCCGAACTTCACCGAGAAGCTGGAGCTGCCGAGCCTGCAAGATTTCGGCGCGCTGCTGGAAGAGCAGAGCAAAGAGATCTCTACCACTATCGCTTTCGTTCGTGCTCTGAACGTGATGCTGAAGAACAAGTCGATCAAAGATCGTCTGGTACCGATCATCGCCGACGAAGCGCGTACCTTCGGTATGGAAGGTCTGTTCCGTCAGATTGGTATTTACAGCCCGAACGGTCAGCAGTACACCCCGCAGGACCGCGAGCAGGTTGCTTACTATAAAGAAGACGAGAAAGGTCAGATTCTGCAGGAAGGGATCAACGAGCTGGGCGCAGGTTGTTCCTGGCTGGCAGCGGCGACCTCTTACAGCACCAACAATCTGCCGATGATCCCGTTCTACATCTATTACTCGATGTTCGGTTTCCAGCGTATCGGCGATCTGTGCTGGGCGGCTGGCGACCAGCAAGCGCGTGGCTTCCTGATCGGCGGTACTTCCGGTCGTACCACCCTGAACGGTGAAGGTCTGCAGCACGAAGATGGTCACAGCCATATTCAGTCGCTGACTATCCCGAACTGTATCTCTTACGACCCGGCTTACGCTTACGAAGTTGCTGTCATCATGCATGACGGTCTGGAGCGTATGTACGGTGAAAAACAAGAGAACGTTTACTACTACATCACTACGCTGAACGAAAACTACCACATGCCGGCAATGCCGGAAGGTGCTGAGGAAGGTATCCGTAAAGGTATCTACAAACTCGAAACCATTGAAGGTAGCAAAGGTAAAGTTCAGCTGCTGGGCTCCGGTTCTATCCTGCGTCACGTCCGTGAAGCGGCAGAGATCCTGGCGAAAGATTACGGCGTAGGTTCTGACGTTTATAGCGTGACTTCCTTCACCGAACTGGCGCGTGATGGTCAGGATTGTGAACGCTGGAACATGCTGCACCCGCTGGAAACTCCGCGCGTTCCGTATATCGCTCAGGTGATGAACGACGCTCCGGCAGTGGCATCTACCGACTATATGAAACTGTTCGCTGAGCAGGTCCGTACTTACGTACCGGCTGACGACTACCGCGTACTGGGTACTGATGGCTTCGGTCGTTCCGACAGCCGTGAGAACCTGCGTCACCACTTTGAAGTTGATGCTTCTTATGTCGTGGTTGCGGCGCTGGGCGAACTGGCTAAACGTGGCGAAATCGATAAGAAAGTGGTTGCTGACGCAATCGCCAAATTCAACATCGATGCAGATAAAGTTAACCCGCGTCTGGCGTAAGAGGTAAAAGAATAATGGCTATCGAAATCAAAGTACCGGACATCGGGGCTGATGAAGTTGAAATCACCGAGATCCTGGTCAAAGTGGGCGACAAAGTTGAAGCCGAACAGTCGCTGATCACCGTAGAAGGCGACAAAGCCTCTATGGAAGTACCATCTCCGCAGGCGGGTATCGTTAAAGAGATCAAAGTCTCTGTTGGCGATAAAACCCAGACCGGCGCACTGATTATGATTTTCGATTCCGCCGACGGTGCAGCAGACGCTGCACCTGCTCAGGCAGAAGAGAAGAAAGAAGCCGCTCCGGCAGCAGCACCAGCGGCTGCAGCGGCAAAAGACGTTAACGTTCCGGATATCGGCAGCGACGAAGTTGAAGTGACCGAAATCCTGGTCAAAGTGGGCGACAAAGTTGAAGCTGAACAGTCGCTGATCACCGTAGAAGGCGACAAGGCTTCTATGGAAGTTCCGGCTCCGTTTGCAGGTACCGTGAAAGAGATCAAAGTGAACGTGGGTGACAAAGTGTCTACCGGCTCGCTGATTATGGTCTTCGAAGTCGCGGGTGAAGCTGGCGCGGCAGCTCCGGCGGCTAAACAGGAAGCGGCTCCGGCAGCGGCCTCTGCACCAGCAGCTGGCGTGAAAGAAGTTAACGTTCCGGATATCGGCGGTGACGAAGTTGAAGTGACCGAAGTGATGGTGAAAGTGGGCGACAAAGTTGCCGCTGAACAGTCACTGATCACCGTAGAAGGCGATAAAGCTTCTATGGAAGTTCCGGCTCCGTTTGCAGGCGTCGTGAAGGAACTGAAAGTCAACGTTGGCGATAAAGTGAAAACTGGTTCGCTGATTATGATCTTCGAAGTTGAAGGCGCAGCGCCTGCGGCAGCTCCTGCGAAACAGGAAGCGGCAGCGCCGGCTCCGGCAGCAAAAGCTGAAGCCCCGGCAGCAGCACCGGCTGCGAAAGCCGAAGGCAAATCTGAATTTGCTGAAAACGACGCTTACGTTCACGCGACTCCGCTGATCCGCCGTCTGGCACGCGAGTTTGGCGTTAACCTGGCGAAAGTGAAGGGCACTGGCCGTAAAGGTCGTATCCTGCGCGAAGACGTTCAGGCTTACGTGAAAGAAGCAATCAAACGTGCAGAAGCAGCTCCGGCGGCAACTGGCGGCGGTATCCCAGGCATGCTGCCGTGGCCTAAAGTGGACTTCAGCAAGTTTGGTGAAATCGAAGAAGTGGAACTGGGCCGCATTCAGAAAATCTCTGGTGCTAACCTGAGCCGTAACTGGGTGATGATCCCGCACGTTACTCACTTCGACAAAACCGATATCACTGAGCTGGAAGCGTTCCGTAAACAGCAGAACGAAGAAGCAGCGAAACGTAAGCTGGATGTGAAGATCACCCCGGTTGTCTTCATCATGAAAGCCGTTGCTGCAGCTCTTGAGCAGATGCCTCGCTTCAACAGTTCGCTGTCGGAAGACGGTCAGCGTCTGACCCTGAAGAAATACATCAACATCGGTGTGGCGGTGGATACCCCGAACGGTCTGGTTGTCCCGGTATTCAAAGACGTCAACAAGAAAGGCATCATCGAGCTGTCTCGCGAGCTGATGACTATTTCTAAGAAAGCGCGTGACGGTAAGCTGACTGCGGGCGAAATGCAGGGCGGTTGCTTCACCATCTCGAGCATCGGCGGCCTGGGTACTACCCACTTCGCGCCGATTGTGAATGCGCCGGAAGTGGCTATCCTCGGCGTTTCCAAGTCCGCGATGGAGCCGGTGTGGAATGGTAAAGAGTTCGTGCCGCGTCTGATGCTGCCGATTTCTCTCTCCTTCGACCACCGCGTGATCGACGGTGCTGATGGTGCCCGTTTCATTACCATCATTAACAACACGCTGTCTGACATTCGCCGTCTGGTGATGTAAGTAAAAGAGCCGGCCCAACGGCCGGCTTTTTTCTGGTAATCTCATGAATGTATTGAGGTTATTAGCGAATAGACAAATCGGTTGCCGTTTGTTGTTTAAAAATTGTTAACAATTTTGTAAAATACCGACGGATAGAACGACCCGGTGGATAATGGGCGTCATAAAAAAAACGTCAGACCCGCCGGAGATAAATATATAGAGGTCATGATGAGTACTGAAATCAAAACTCAGGTCGTGGTACTTGGGGCAGGCCCCGCAGGTTACTCCGCTGCCTTCCGTTGCGCTGATTTAGGTCTGGAAACCGTAATCGTAGAACGTTACAACACCCTTGGCGGTGTTTGCCTGAACGTCGGCTGTATCCCTTCTAAAGCACTGCTGCACGTAGCAAAAGTTATCGAAGAAGCCAAAGCGCTGGCTGAACACGGTATCGTCTTCGGCGAACCGAAAACCGATATCGACAAGATTCGTACCTGGAAAGAGAAAGTGATCAATCAGCTGACCGGTGGTCTGGCTGGTATGGCGAAAGGCCGCAAAGTCAAAGTGGTCAACGGTCTGGGTAAATTCACCGGGGCTAACACCCTGGAAGTTGAAGGTGAGAACGGTAAAACCGTGATCAACTTCGACAACGCGATCATTGCAGCGGGTTCTCGCCCGATTCAACTGCCGTTTATTCCGCATGAAGATCCGCGTATCTGGGACTCCACTGACGCGCTGGAACTGAAAGAAGTACCAGAACGCCTGCTGGTAATGGGTGGCGGTATCATCGGTCTGGAAATGGGCACCGTATACCACGCGCTGGGTTCACAGATTGACGTGGTTGAAATGTTCGACCAGGTCATCCCGGCAGCTGATAAAGACATCGTTAAAGTCTTTACCAAGCGTATCAGCAAGAAATTCAACCTGATGCTGGAAACCAAAGTTACCGCCGTTGAAGCGAAAGAAGACGGCATTTATGTGACGATGGAAGGCAAAAAAGCACCCGCTGAACCGCAGCGTTACGACGCCGTGCTGGTAGCGATTGGTCGTGTGCCGAACGGTAAAAACCTCGACGCAGGCAAAGCTGGCGTGGAAGTTGACGACCGTGGTTTCATCCGCGTTGACAAACAGCTGCGTACCAACGTACCGCACATCTTTGCTATCGGCGATATCGTCGGTCAGCCAATGCTGGCACACAAAGGTGTTCACGAAGGTCACGTTGCCGCTGAAGTTATCGCCGGTAAAAAACATTACTTCGATCCGAAAGTTATCCCGTCCATCGCCTATACCGAACCAGAAGTTGCATGGGTAGGTCTGACTGAGAAAGAAGCGAAAGAGAAAGGCATCAGCTACGAAACCGCCACCTTCCCGTGGGCTGCTTCTGGTCGTGCTATCGCTTCCGACTGCGCAGACGGTATGACCAAGCTGATTTTCGACAAAGAATCTCACCGTGTGATCGGTGGTGCGATTGTCGGCACTAACGGCGGCGAGTTGCTGGGTGAAATCGGCTTGGCAATCGAAATGGGTTGTGACGCTGAAGACATCGCACTGACCATCCATGCGCACCCGACTCTGCACGAGTCTGTGGGCCTGGCGGCAGAAGTGTTCGAAGGTAGCATTACCGACCTGCCGAACCCGAAAGCGAAGAAGAAGTAATTTTTCGTTTGCCGGAACATCCGGCAATTAAAAAAGCGGCTAACCACGCCGCTTTTTTTACGTCTGCAATTTACCTTTCCAGTCTTCTTGCCCCACGTTCAGAGAGACGTTCGCGTACTGCTGACCGCTGCTCGTTATTCAGCCTGGCAGTACGGTTACTGTCGTTTAGACGTTGCGGGCGGCTCTCCTGAACTTTCTCCCGAAAAAACGGACGTTGTTCAGGTGATGCCGATTGAACACGCTGGCGGGCGTTATCACGTTGCTCTTGGTTCAGTGGGCGCTGCTGTACTTTTTCCTTAAACACCTGGCGCTGCTCAGGCGACGCGGACTGAATACGCTGACGTGCTGCATCTCTTTGCTGTTGATTCTGCGGGCTAGTCTGCATTTTCTCACGGGCCGCCTGGCGCTGCTCAGGTGAGGCAGACTGATAACGCTGGCGAGCGGCGTCCTTTTGCTGCTGGGTCAGTGGTTGGTGGCGGCTGAACTCGCGGAAGTCGTCATAATTGCCATAGTGTTCCGCTTCATTAAACCGCTGTGCCGCTGCCTGACGTTGGGTATCTCGCGTAATGACGGGGGCGGCGTGTGTTCGTTGCTGAAACTGACTTGCTGCCGCCTGACGCTGGCTGTCGCGCGATAGAGCAGGTAACTGCGTGGCGCTCATTCCGCCGTTGACATCGGTTTGATGAAACCGCTTTGCCATATCCTGATCATGATAGGTCACACCATTACGGTAGTTTGGATTGTGCCGCCATGCCATATTCTTATCAGTAAGATGCTCACCGGTGATACGGTTGAAATTGTTGACGTCGATATTGATGTTGTCGCCGTTGTGTTGCCAGTCATTACCGTCACGATGACCGCCATCGTGGTGATGATAATCATCATCGTCATGATGATGATGGTCATGGTCATGATCGTCGTCGTCCCAGTCGATGCTGCTGAATAGTGCGTATGTGGTAGCAACGCCCATGCTATAGCCGAATCCGCGCACAAAGCTGTCAACAAACGGTTCTCCGGCTGGCGGCGGCAGATAAACTGGTGGATAAGCGGTATTGGCCCAACTGCCGTAAACCACGTTTGGGTTGTAGTTCGGAATATAAACCACATCCGGATTGGCTGGCTCAATGGTTATTACGGTCGGTGCAGGTTCTGCGACGACGGGGCTGGACGTAGAAACGGTATTTGATTGTGTGGCAGGGGCGTTGGCGGGCTGATTTACCGGTACGACTTTTTTCGTTGTCGTGATGATCTTTTGTTCAGTTGATGACTTCAGCGAGCCGGTTTGTTGCGCCAGTTGCCGCAATCGCTGTACCGAGTCCATCACGTCCTGCGGCTGCGCCAGAAAAGCATCGCCCAGGTTTTGCACCCATTGCGGGTTTTCGCCCATCAATGCCATCAACTGTGGAAAGGCCACCAGTGATTTGACGCTGGCGTCCCAGGGCTGGTCAGATACCGCCTGAATAGCAGCATCGCCTTGTTTAAGTGGATTATCGTGCGACCATTGCACTGCTTGAGCAACGTTTGCCGGATAGGTTGATGCCATTAACACTTGTGAAAGCAGAGAGTCGGGGTATAGCGCGACAGGTGCAACCCATTGATCTATTTGAGCAGTGCTGAATGCGGATTTGACGACGGCAGGTGTTACAGGAGGCACGGAAACCGTTGCTGGAAGCGTAACTGCGGAGATGTCAGGCGCAGTCTGTTGTGTCGATTGCGCTTCCACAGGCGCTTCCACTGTGCGGCTTTTTATATATAGCCCGGCAGAGGCGGCACAGAGCCCGGCACTGCAAATTAGCGCCAGCACATGGGGTTTAAACGGCAAAGTCATTTTCATAATTCGGATCTCAAGGAAATCGCAATGGTCGGCGAACTGCCACCCGCAGGTGCTGTGAATCCGAGTATAAAGAGGCCGTAGTTTAAATTTTGACTAATCTTGGGATTCGTTGAGAAAGGTGATTATCACCATGCGAATTAACGAAGTTTTTACGGAGGGAAATAATCTCTAGACCATCCTTAACGATTCAGCCACTTTTTTATGTTGCTTTTTTGTAAACAGATTAACACATCGTCAAAATCCTGCTATTCTGCCCGTTGCGGTACTGGGCATTTACCCTACAAACTGCTGTCTCACAGGAGCGTGAAGAGAATCGCCTGCCGCACTATGACAATGAGAGCGAGGAGAACCGTCGTGCTAGAAGAATACCGTAAGCACGTAGCTGAGCGTGCCGCTGAGGGGATTGCGCCCAAACCCCTGGATGCAAACCAAATGGCCGCGCTTGTAGAGCTGCTGAAAAACCCGCCCGCGGGCGAAGAAGAATTCCTGTTAGATCTGTTAACCAACCGTGTTCCCCCTGGCGTCGATGAAGCCGCCTATGTCAAAGCAGGCTTCCTGGCTGCTGTCGCCAAAGGTGAAGCCAAATCCCCACTGCTGACTCCGGAAAAAGCCATTGAACTGCTGGGCACTATGCAGGGTGGTTACAACATTCATCCGCTGATCGACGCGCTGGATGATGCCAAACTGGCACCGATCGCTGCCAAAGCACTTTCTCACACACTGCTGATGTTCGATAACTTCTATGACGTAGAAGAGAAAGCCAAAGCAGGTAACGAATATGCGAAGCAGGTAATGCAGTCCTGGGCGGATGCCGAATGGTTCCTGAATCGCCCGGCGCTGGCTGAAAAACTGACCGTTACCGTCTTCAAAGTGACCGGCGAAACCAACACCGATGACCTTTCTCCGGCACCGGATGCGTGGTCACGCCCGGATATCCCACTGCACGCGCTGGCGATGCTGAAAAACGCCCGTGAAGGTATTGAGCCAGATCAGCCTGGTGTTGTTGGCCCGATCAAACAGATTGAAGCTCTGCAACAGAAAGGTTTCCCGCTGGCGTACGTCGGTGACGTTGTGGGTACGGGGTCATCGCGTAAATCCGCCACGAACTCCGTTCTGTGGTTTATGGGCGATGATATTCCACATGTGCCGAACAAACGCGGCGGTGGTTTGTGCCTCGGCGGTAAAATTGCACCAATCTTCTTTAACACGATGGAAGACGCGGGTGCACTGCCAATCGAAGTCGACGTCTCTAACCTGAACATGGGCGACGTAATTGACGTTTACCCGTACAAAGGTGAAGTGCGTAACCACGAAACCGGCGAACTGCTGGCAACCTTCGAACTGAAAACCGACGTGCTGATTGATGAAGTGCGTGCTGGCGGCCGTATTCCGCTGATTATCGGGCGTGGCCTGACCACCAAAGCGCGTGAAGCACTTGGCCTGCCGCATAGTGATGTGTTCCGTCAGGCGAAAGATGTCGCTGAGAGCGATCGCGGCTTCTCGCTGGCGCAGAAAATGGTAGGCCGTGCCTGTGGCGTGAAAGGCATTCGTCCGGGTGCGTACTGTGAACCGAAAATGACTTCTGTAGGTTCCCAGGACACCACCGGCCCGATGACCCGTGATGAACTGAAAGACCTGGCGTGCCTGGGCTTCTCGGCTGACCTGGTGATGCAGTCTTTCTGCCACACCGCGGCGTATCCGAAGCCAGTTGACGTGAACACGCACCACACGCTGCCGGACTTCATTATGAACCGTGGCGGTGTGTCGCTGCGTCCGGGGGACGGCGTCATTCACTCCTGGCTGAACCGTATGCTGCTGCCGGATACCGTCGGTACCGGTGGTGACTCCCATACCCGTTTCCCGATCGGTATCTCTTTCCCGGCGGGTTCTGGTCTGGTGGCATTTGCAGCCGCAACAGGCGTAATGCCGCTGGATATGCCGGAATCCGTTCTGGTACGCTTCAAAGGCAAAATGCAGCCGGGTATCACCCTGCGCGATCTGGTACACGCCATTCCGCTGTATGCAATCAAACAAGGTCTGCTGACCGTTGAGAAGAAAGGTAAGAAAAACATCTTCTCTGGCCGTATTCTGGAAATTGAAGGTCTGCCGGATCTGAAAGTTGAGCAGGCATTTGAGCTGACCGATGCGTCTGCCGAGCGTTCTGCTGCCGGTTGTACCATCAAGCTGAACAAAGAACCGATCATTGAATACCTGAACTCTAACATCGTCCTGCTGAAGTGGATGATCGCGGAAGGTTACGGCGATCGTCGTACCCTGGAGCGTCGTATTCAGGGCATGGAAAAATGGCTGGCGAATCCTGAGCTGCTGGAAGCCGATGCAGATGCGGAATACGCGGCAGTGATCGACATCGATCTGGCGGATATCAAAGAGCCAATCCTCTGTGCACCGAATGACCCGGACGACGCACGTCCGCTGTCTGCGGTACAGGGCGAGAAGATCGACGAAGTATTTATCGGTTCTTGCATGACTAACATCGGTCACTTCCGTGCTGCTGGTAAACTGCTGGATGCGCACAAAGGTCAGTTGCCGACCCGCCTGTGGGTGGCACCGCCAACGCGTATGGACGCTGCGCAGCTGACCGAAGAAGGCTACTACAGCGTCTTCGGTAAGAGTGGTGCTCGTATCGAGATCCCTGGCTGTTCCCTGTGTATGGGTAACCAGGCGCGTGTAGCAGACGGTGCGACGGTGGTTTCCACCTCTACCCGTAACTTCCCGAACCGTTTGGGTACTGGCGCGAATGTCTTCCTGGCTTCTGCGGAACTGGCTGCTGTTGCGGCGCTGATTGGCAAACTGCCGACGCCGGAAGAGTACCAGACCTACGTGGCGCAAGTAGATAAAACTGCCGTTGATACTTACCGTTATCTGAACTTCGACCAGCTTTCTCAGTACACCGAAAAAGCGGACGGGGTGATTTTCCAGACTGCGGTTTAATAAGTAAGCGCACGCGCTGCGCATAAACGACACAATGCCCGGTGAATGAGATTCCCGGGCATTTTTTATTTCTAAACCATCGCCGTTCCGCTGTTTTTCTCCGGTAAGACTGCGATAATTACATCAATGGCGCAATGCGATTTCGGCGCATTGCCGGGAGCAGAGGAACACACTATGGATTACGAATTTCTGCGCGATATTACCGGAGTGGTAAAGGTGCGCATGTCCATGGGGCATGAAGTGGTCGGGCACTGGTTTAATGAAGAGGTGAAAGAAAACCTGGCCTTGCTTGATGAAGTGGAACAAGCGGCGCACGCATTGAAAGGTAGCGAACGTTCCTGGCAACGGGCAGGGCATGAATACACGCTATGGATGGATGGTGAAGAGGTGATGGTTCGCGCCAATCAACTGGAATTCGCTGGCGATGAAATGGAAGAGGGGATGAACTACTACGATGAAGAGAGCTTGTCACTGTGTGGCGTTGAGGATTTTCTTCAGGTGGTGGCGGCTTACCGTAATTTCGTGCAGCAGAAGTAAGTAAATCAGGCGGAGCCTCCGTGCTCCGCCTGAGACGTTAAACAGCGGGCATATTGCGCCCGTAATAAATCTCGCGCATTTCTTTCCACAGCGCAGCGGTAATTTCCTGGCGCTCGCTGTCGGTTAAATCTTCCGGTTTGGTGTGGAACATGTAGTGCTTAAGGTCGAACTCTTTAAGCAACATCTTGGTATGGAAGATATTCTCCTGATAGACGTTCACATCCACCATGTCATACAGCGCCTTCATATCGTCAGACATAAAGTTCTGAATCGAATTAATCTCATGGTCGATAAAGTGCTTCATACCGTTAATGTCGCGAGTAAAACCGCGCACGCGATAATCAATAGTCACAATATCGGACTCAAGCTGGTGGATCAGGTAATTCAGCGCCTTCAGCGGAGAAATCACGCCGCAGGTAGAGACTTCAATATCGGCGCGGAAGGTACATAAACCGCCTTCAGGATGACTTTCCGGGTAGGTATGTACGCAAATATGACTTTTATCGAGATGGGCAACGACCGTTTCTGGCAGTGGGCCGGGGTGTTCTGTTTTGTCGATAAGTTTCGGGTCGACCGGTTCTTCACTCACCAGAATAGTGACGCTGGCACCTTGTGGTTCGTAATCCTGGCGGGCGATGTTAAGAATATTGGCCCCGATAATGGAACAGGTTTCTGACAGGATTTCGGTCAGACGGTTGGCATTATAGAGTTCATCGATATAAGCAATATAACCGTCGCGCTCTTCGGTAGTTTTGGCGTAGCAGATATCGTAAATACAAAAACTCAGACTTTTGGTCAGATTATTAAAGCCATGCAGTTTCAGTTTTTTCAATTTCTTATCTTCTCCTTAGGACGGCTGTGAAGCCAGTGCATCTTGCAGATACTGGGGTAAGGCAAAAGCTGCCGTATGGACTGCCGGATTGTAATAACGGCATTTCAGGCCAGAAGCGAGAAAACGCGCCTGAATAATTTCGGTTGAAAGATGGCGTAAGGCGTCGTTATCTGTCGCCCATGCAAAGGTCATGATGCCGCCGTAATAGGTCGGGATCGCCGCCTGATAAAAGCCAACATCGCTGAAGTAATGGCTGAGTTTGCGATGACTGTCGATGGCCTCTTCCTGCTGTAAAAAGCAGACGCCGTTCTGCGCAACGAAAATACCGCCAGGATTCAGGCAACGTTTGCAGCCTTCATAAAATGCCGAAGTGAACAGACTTTCGCCGGGACCGATAGGATCGGTGCAGTCGGAGATAATGACATCAAAGGTCTGGCTGGTTTGATTAACGAAATTGACGCCATCGTCGATCACCAGCTTAAAGCGCGGATCGTCGTAACTACCGGCGTTATGGTTGGGAAGATACTGACGGCAGAACGACACGACACCCGCATCGATTTCCACCATCGTGATTGACTCAACGTTTTTATGTCGGGTTACTTCACGCAGCATGGCACCGTCGCCGCCGCCGATAATCAGCACATGTTTCGCGTGACCGTGGGCCAGTAGCGGAACATGGGTCATCATCTCATGATAGATAAACTCGTCGCGCTCGGTGGTTTGTACTACGCCATCCAGCGCCATTACGCGACCAAATGCGGCGTTCTCAAAAATGATCAGATCCTGGTGATCGGTCTTTTCATGATACAGAACGTTATCTACCGCAAAGTACTGCCCAAACTGGTCGTGTAGCGTTTCATGCCACTGTTTTTTTTCGGCCATGGGTTGATACCTCCTTTGTTAACACCCGTAAAAAAATGGCGCAACATAATAGCTAACATTGACCGCGGATGCACGGTCAATATTTCTACAAAAAGGTATCAGGGATTATTTGACGTAGGCAAGCAGGCTTAAGGAATCGCGGGCCAGGGCTTTGCACTTTTTAGCGACGGGAATGCCAATGCCACTGAGATCGCGGTAGCTGTCTTCACCGAGGGCTTTCATGTCGAAGGTGTCGTAATTACTGAGATCCCACTGGTTTTGCTGGGCGAAAAAGACCAGCGCGCGACGAATTTGCCCGTTAGGTAAGTTCTGGTAACCACAATCGTTCTTCAGAAAAACAAAAACTGCCGTTAAATCGGCCATATCTTCGGCTTCAGACTCGCTGAGCGCGTAACTGTTTGCGCAAACGGCCATCAGGCTGCCGAATAACACTGTTCTGAAAAACGTCTTCATTGCTTCTACCAGGGGCTTAAAGAAGATAAACGTTAGCACACTGCGAGCGAGGCGACGACCATTATTGTCGATTAAATTGTGTCTGCGGCTTGACCTTCCCGTAAGGGGAAGGACTATGCTCAACGTTTGATTTTGTTTCGCCTGCTTAAGAATAAGGAAATAACTATGCAACGTCGTGATTTCTTGAAATATTCCGTCGCGCTGGGGGTGGCTTCAGCCTTGCCGCTGTGGAGCCGCGCAGTATTTGCGGCGGAACGCCCAACGTTACCAATCCCTGATTTGCTCACGACCGATGCCCGTAATCGCATTCAGTTAACTATTGGCGCAGGTCAGTCCACCTTTGGCGGGAAAACCGCAACTACCTGGGGCTATAACGGCAATCTGCTGGGGCCGGCGGTGAAATTACAGCGCGGCAAAGCGGTAACGGTTGATATCTACAACCAACTGACGGAAGAGACGACGTTGCACTGGCACGGGCTGGAAGTACCGGGTGAAGTGGACGGCGGCCCGCAGGGAATTATTCCGCCAGGTGGCAAGCGCTCGGTGACGTTGAACGTTGATCAACCTGCCGCTACCTGCTGGTTCCATCCACATCAACATGGCAAGACCGGACGTCAGGTGGCGATGGGGCTGGCTGGTTTGGTGGTGATTGAAGATGACGAGATCCTGAAATTAATGCTGCCAAAACAGTGGGGTATTGATGATGTCCCGGTGATTGTTCAGGATAAAAAATTTAACGCAGACGGGCAGATTGATTATCAACTGGATGTGATGACCGCCGCTGTGGGTTGGTTTGGCGATACGTTGCTGACCAACGGTGCAATCTACCCGCAACACGCTGCCCCGCGTGGCTGGCTGCGCCTGCGTTTGCTCAATGGCTGTAATGCCCGCTCGCTCAATTTCGCCACCAGCGACAATCGCCCGCTTTATGTGATTGCCAGCGACGGCGGTCTGCTACCTGAACCGGTGAAGGTGAACGAGCTGCCAGTGCTGATGGGCGAGCGTTTTGAAGTGCTGGTGGAGGTTAACGATAACAAACCCTTTGACCTGGTGACGCTGCCGGTCAGCCAGATGGGGATGGCGATTGCGCCGTTTGACAAGCCGCATCCGGTAATGCGGATTCAGCCGATTGCCATTAGTGCCTCTGGTGCTTTGCCAGACACATTAAGTAGCCTGCCTGCGTTACCTTCGCTGGAAGGGCTGACGGTACGCAATCTGCAACTTTCTATGGACCCAATGCTCGATATGATGGGGATGCAGATGCTGATGGAGAAATATGGCGATCAGGCCATGGCCGGGATGGATCACAGCCAGATGATGGGCCATATGGGGCACGGCAATATGAATCATATGAACCACAGCGGGAAGTTCGATTTCCACCATGCCAACAAAATCAACGGTCAGGCGTTTGATATGAATAAGCCGATGTTTGCGGCGGCGAAAGGGCAGTACGAACGTTGGGTTATCTCTGGCGTGGGCGACATGATGCTGCATCCGTTCCATATCCACGGTACGCAGTTCCGTATCTTGTCAGAAAATGGCAAACCGCCAGCGACGCATCGCGCAGGCTGGAAAGATACCGTTAAGGTAGAAGGTAATGTCAGCGAAGTGCTGGTGAAGTTTAATCACGATGCACCGAAAGAACATGCTTATATGGCGCACTGCCATCTGCTGGAGCATGAAGATACGGGGATGATGTTAGGGTTTACGGTATAAAAAGACCGTATTCGGAAATATGCCCGGATCTCTCCGGGCATTATGGTTACTTCACATCATCCGGCAGCGCATAAGCCACAATATAGTCGCCCATCTTCGTACCAAATGAACCGTGACCGCCTGCGGAGATCACCACATACTGCTTGCCATTCACTTCATAGGTCATTGGCGTAGCCTGACCACCCGCTGGTAAACGACCCTGCCACAGTTTTTCACCGTTGCTCATGTTGTAAGCGCGCAGGTAGTTATCTGCCGTAGCGGCGATAAACAGCACGTTACCCGCCGTGGAGATTGGCCCGCCAAGCATCGGCATACCCATATTGAACGGCACCGGTACAGGCATCGGGAATGGCATACTGTCCTGCGGCGTACCAATACGTTTTTTCCACACCACTTCATTGGTTTTCAGATCCAATGCTGAGATATAGCCCCATGCTGGCTGTTTACATGGCAGACCAAACGGTGAGAGGAACGGGTTGAGCGTGACACCATACGGTACACCGTACTGTGGCTGGATGCCGGATTCCGTACCCGTGCCTTTGGCATCTTTCGGCTGTTCCATCGGGTTGCCTGGACCGCGTGGGATCAGTTTCGAAACAAACGGCAGTGCCATTGGGTTGGCAATCGCCACTTCACGATTCGGATCAACGGAAATCCCGCCCCATTCGAACATCCCCAGGTTACCCGGGAAGACCAGCGTACCCTGTTCAGATGGCGGCGTAAAAATGCCTTCATAGCGCATCTGGTGGAACATCACGCGGCACACCAACTGGTCAAACATGGTGGCACCCCACATATCCGCACCGCTCAAATCTTTCGTCGGACGGAAGCTCAGTTCCGAGAAGGGTTGAGTAGGGGTCACGTAATCGCCTTTGGCAGCACCTTGGGGAACCGGTTTTTCCGGGGCCGGAACCACCAGTTCACCATTACGACGATCGAGCACAAAAATGTTGCCGGTTTTCGCCGGAGCGTAAATAATCGGCACTTTCTGACCATTAACGGTGATGTCCGCCAGCGTCGGCTGTGCCGGAAGATCCATATCCCACAGGTCGTGGTGAACGGTCTGGTAGCTCCACGCCAGTTTCCCGGTAGTGGCATTCAGCGCCAGAATCGAGCTGGCATAACGTTCCTGTTCCGGTGTGCGGTTACCACCCCAAATATCTGGCGTGGTGACGCCCATCGGCAGATAGACCAGATCCAGCTTCGCGTCATAGGCCGCTGGTGCCCACGAGTTTGGTGAGTTAAAGGTAAAGGTATGTTCGTCAGACGGGATCGCATTCGGATCTTTCGCGCCCGGATCAAAAGCCCACAGCAGCTCCCCGGTGTTGACATCAAAACCACGGATCACGCCAGATGTTTCACGGGTTGAGAAGTTATCGGTGACTGAACCGGCCATCACGATGGTTTTATCGGTGATAATCGGCGGCGAAGTCGGCTCATACAGACCCGGTTTGGTGTCCGGCATATTGCTTTGCAGATTGAGCACGCCTTTATTGGCGAAGGTTTCGCACAGCTTGCCGTTTTCAGCGTTAATTGCAATCAGACGACCATCATTGACCGGAAGAATGATACGACGCGGGCAATCCGCCATCACTTCCGGCGAAGCAGTTTCTGCTTTGGCTTCATGATAAGAGACGCCACGGCAGGTTACATGCTGGAAGGACTCGTTGGTTTTCAGCTCAGGATCGTAATGCCATTTCTCTTTACCGCTGGCGGCATCCAGCGCAAACAGACGTTGGTGCGCGGTACACAGGTAAAGGGTGTCGCCCACTTTAATTGGCGTCACTTCATTGGTGATTTCGCCCGGATCGTTCGGCTGCTTCACATCGCCAGTACGGAACACCCAGGCTTCTTTCAGCTTGTGGACGTTATCAGCGTTAATTTGTTTCAGAGGTGAAAAGCGTTGACCTTCCTGATTGCGACCATAGGCAGGCCAGTCCTGATCGGCAACGGGGGAGATGGCTTCTGCTGGCGTGGTATCGGCGCTTAAGGTGCCGCTGATTTCCTGCGGATCGTTAAATCCGGCCCAGGTCAGGATACCACCGCTAATCAGCAGTGCGACCACCAGTGCGGCAACTGCGCCGCTGGCAGGAATGACCAGGCGACGCCAGACAAACGGCAGGATCAGCCAGATGCCGAAGAAGACCAGAATGTCGCTGCGCGGAGTCAGCGCCCAGAAGTCGAAACCAACTTCCCAGACGCCCCAAATCATAGTGCCGAGCAGCAGGGCTGCGTACAGCCAAAGCGCGGCGCGTTTACTGCGCCACAGCATCCAGGCGACGCTGAGCATCACAAGGCCAGCGATAGGGTAGTACCAGGAGCCGCCAATCGCGACCAGCCAGCCTCCGCCAATGAGTAGATACAGCCCGCAAAGCGCTGCAAAAAGGGCTGTTAGCGTGACGAGTAATCGCCGCGAGCCGGTATTGTTAATTGCCATAAAGAGACACCATTTCAATTCATTAATATTTTAGTAGCAATTAATTATAGGTTTTAACATGTGTGATCGTCATCACAATTCGAGCTTTATTAACAGATTCCGCGAATGAATAGTTTTACTGGTATACTGCGTGTCTTGCGCTTTGTTGCGGTGCCAAAACCTGCCCGTGCGAAGTGATTTGTTTTTAAATCATATGGTTATAGATATGAAACATACTGTAGAAGTAATGATCCCCGAAGCGGAGATTAAAGCGCGTATCGCCGAACTGGGTCGTCAGATTACTGAGCGTTACAAAGACAGCGGCAGCGATATGGTGCTGGTGGGTCTGCTGCGTGGCTCATTTATGTTTATGGCGGACCTGTGCCGTGAAGTTCAGGTATCTCATGAAGTCGACTTTATGACCGCCTCCAGCTACGGTAGCGGCATGTCCACCACCCGTGATGTGAAAATCCTCAAAGATCTGGATGAAGATATCCGTGGCAAGGACGTGCTGATTGTTGAAGATATCATCGACTCGGGGAATACACTGTCGAAAGTGCGTGAGATCTTAAGCCTGCGCGAACCGAAGTCGTTGGCGATTTGTACGCTGCTGGATAAACCGTCCCGTCGTGAAGTGAACGTCCCGGTAGAATTTATCGGTTTCTCGATCCCGGATGAGTTTGTGGTGGGTTACGGCATTGATTACGCACAGCGTTACCGTCATCTGCCGTATATCGGCAAAGTGATTCTGCTGGACGAGTAAGTGTGAAGTTGCCGGATGTGTTGCATCCGGCATGGCATTTTTATTTGTGGTTGGCGTGTTTCAGCTTGAGGTTGGAGATCCCGTGACGGTAACGTTGCTCAAGGGTTTCGCGGTTAGTCGCTGTGACATCCAGATCACGCAGCAAGCCGTCGTGAATGCCGTAGGCCCAGCCGTGAATGGTAACTTTCTGCCCGCGTTTCCACGCTGATTGCATAATGGTGGAGTGGCCCAGGTTATACACCTGTTCCATGACGTTCAGTTCACACAAGGTATCCAGACGGCGCTCTTGCGGCATTTCGCCGAGCAATGAGCTATGTTTGAACCAGATATCGCGGATATGCAGCAGCCAGTTGTTGATAAGCCCCAGTTCCGGGTTTTCAACTGCGGCTTGTACGCCGCCGCAACCGTAGTGGCCACAGATAATAATGTGTTCAACTTCGAGTACATCCACTGCATACTGAACCACGGAAAGGCAGTTCAGGTCGGTGTGAATGACCAGGTTAGCAACATTACGGTGAACAAAGAGTTCGCCCGGCTCAAGACCGGTTAAACGTTCTGCAGGAACGCGACTGTCGGAACATCCAATCCATAGAAAGCGCGGTTTTTGCGCTTGTGCCAGTTTCTCAAAAAACCCGGGATCCTCTTCCACCAGCATTTTTGACCATAGTGCATTGTTGCTGATGAGTGTATCTATGTCTTTCATGGAGGTTAACGACCTGTAACCAAATAATTACGTTTGGCTAATATAGGGCAACTCCGGGACGATTTAAACCACAGATAAAGTGTAAGAACGTAAGGTAAGTAAAAATTTATGACCATTGCACTGGAACTTCAACAGCTTAAAAAAACCTATCCAGGCGGCGTTCAGGCGCTTCGTGGAATCGATTTGCAGGTCGAAGCGGGTGATTTTTATGCGCTTCTCGGGCCGAACGGGGCCGGAAAATCGACCACTATCGGTATTATCAGCTCTCTGGTAAATAAAACCTCCGGGCGGGTCAGCGTATTTGGTTACGATCTCGAGAAAGATGTCGTAAACGCTAAACGTCAGTTGGGTCTGGTGCCACAGGAATTTAACTTCAACCCGTTTGAAACCGTGCAGCAAATTGTGGTGAATCAGGCAGGGTACTACGGTGTGGAGCGCAAAGAAGCGTACATTCGCAGCGAAAAGTATCTTAAACAACTCGATCTATGGGGAAAACGCAACGAACGTGCGCGTATGTTATCTGGCGGGATGAAGCGCCGTTTAATGATTGCCCGTGCGTTAATGCATGAACCTAAACTACTGATTCTCGACGAACCGACCGCAGGCGTGGATATTGAACTTCGCCGCTCAATGTGGGGCTTTTTGAAGGATTTAAACGACAAAGGCACCACCATCATTCTCACCACACACTACCTGGAAGAAGCAGAAATGCTGTGCCGCAATATCGGCATTATTCAACACGGTGAGTTGGTGGAAAATACTTCGATGAAGGCGCTGCTGGCGAAGCTGAAATCAGAAACCTTTATTCTCGATCTCGCACCGAAAAGTCCGTTACCGAAGCTCGATGGCTATCAGTATCGACTGGTAGATACCGCCACGCTGGAAGTTGAAGTGCTGCGTGAGCAGGGCATCAACAGCGTATTTACGCAGTTAAGTGAGCAGGGCATTCAGGTATTAAGTATGCGTAACAAAGCTAACCGTCTGGAAGAGCTGTTTGTTTCACTGGTTAATGAAAAACAAGGAGATCGCACATGATGCATCTTTACTGGGTGGCGCTAAAAAGCATCTGGGCGAAAGAGATCCATCGCTTTATGCGTATCTGGGTGCAGACGCTGGTGCCGCCAGTCATCACCATGACCCTTTACTTTATTATCTTCGGTAACCTGATTGGTTCGCGTATTGGCGATATGCATGGCTTCAGCTACATGCAGTTCATCGTACCGGGGCTGATCATGATGTCGGTGATCACCAACGCCTACGCTAACGTCGCGTCATCATTTTTTGGTGCCAAGTTCCAGCGTAATATTGAAGAGCTGCTGGTAGCGCCGGTTCCGACTCATGTCATTATTGCCGGATATGTCGGTGGTGGCGTGGCGCGTGGTCTGTTTGTTGGTATTCTGGTGACGGCAATTTCACTGTTTTTTGTGCCGTTTCAGGTGCATTCGTGGGTATTCGTTGCCTTAACCCTGGTGCTCACTGCGGTGCTATTCTCCCTTGCGGGTTTGCTGAACGGCGTGTTTGCTAAAACGTTCGATGACATCAGCCTGGTGCCAACCTTTGTGTTAACGCCACTCACGTATTTGGGCGGGGTGTTTTACTCCCTGACTTTGTTGCCGCCGTTCTGGCAAGGGCTGTCGCACCTGAACCCAATCGTTTATATGATCAGTGGTTTCCGCTACGGCTTCCTCGGTATCAATGATGTTCCGCTGGTCACTACCTTTGGCGTACTGGTGGTCTTTATTGTGGCGTTTTATTTGATCTGTTGGTCGCTGATCCAACGTGGACGTGGTTTGCGTAGCTAAGGCTATTTCCTCTCCTCTGGATTTGGGGGAGAGGAGTTTTGACGGCTATCACCCTTTATCAACAATGGTCAGGGTAGACTGATTTTCGGCTAAGGAGGAAGGCGATGTTAGGTTGGGTAATTACCTGTCACGATGACCGGGCGCAAGAGATACTGGATGCGCTGGAGAAAAAACATGGGGCACTTCTTCAGTGCCGGGCCGTGAATTTCTGGCGCGGATTAAGCTCTAATATGCTCAGCCGCATGATGTGCGATGCCTTGCATGAAACGGACTCTGGTGAAGGCGTTATTTTCTTAACCGATATAGCCGGAGCGCCACCGTACCGCGTGGCTTCATTATTAAGCCACAAACACTCCCGTTGCGAAGTGATTTCTGGTGTCACGTTACCGTTAATTGAACAGATGATGGCTTGCCGTGAAACCATGACCAGTTCAGCGTTTCGCGAGCGTATTGTCGAACTGGGTGCGCCGGAGGTGAGTAGTCTTTGGCACCAGCAACAAAAAAATCCGCCTTTCGTCCTCAAACATAATTTGTATGAGTATTAACCCGCGATTCTGATGACGCTTTTGCTACAATAAAAGCGTTGTTTCACCCTCGGTTATTTTTTCATGTACAAACAAGCTGTTATTCTCCTGCTGATGCTGTTTACCGCAAGTGTCAGTGCCGCGTTACCTGCCCGTTATATGCAAACCATCGAAAATGCCGCGGTCTGGGCGCAAATTGGTGACAAGATGGTGACGGTGGGGAATATTCGGGCCGGACAAATCATTGCCGTGGAGCCCACTGCCGCAAGTTATTACGTATTTAATTTTGGCCTTGGCAAAGGGTTTATCGATAAAGGGCATCTCGAGCCGGTTCAGGGGCGACAAAAAGTTGAAGACGGTTTGGGTGACCTCAACAAGCCGCTGAGTAATCAGAACTTAGTTACCTGGAAAGATACGCAGGTCTATAACGCGCCGAGTGTGGGCAGTGCGCCATTTGGAGTACTGGCGGACAATTTGCGCTACCCGATTTTGCATAAACTGAAAGACAGGTTAAATCAAACCTGGTATCAGATCCGTATTGGCGATCGACTGGCCTATATCAGCGCGCTGGATGCCCAACCCGATAATGGCCTGCCGGTGCTAACCTATCACCATATTTTGCGCGATGAAGAAAACACCCGTTTTCGCCATACTTCGACGACCACCTCGGTACGCGCTTTCAATAACCAGATGGCCTGGCTGCGCGACAGGGGATACGCGACACTGAGCATGGCGCAGCTGGAAGGTTACGTGAAGAATAAGATCAATCTCCCTGCGCGAGCGGTGGTGATTACCTTTGATGATGGCCTCAAGTCGGTGAGCCGCTATGCGTATCCTGTGTTGAAACAATATGGCATGAAGGCGACGGCGTTTATTGTTACCTCGCGCATCAAACGTCACCCGCAGAAATGGAACCCAAAATCGCTGCAATTTATGAGCGTTTCTGAACTTAACGAAATTCGCGATGTATTTGATTTCCAGTCACATACTCATTTTTTGCATCGGATAGATGGTTATCGGCGGCCTATATTGCTGAGCCGTAGTGAGCACAATATTCTGTTTGATTTTGCACGTTCACGCCGCGCTCTGGCGCAATTTAATCCACATGTTTTGTATCTTTCTTATCCATTTGGCGGATTTAATGACAAAGCCGTGAAGGCAGCAAAAGAAGCCGGATTTCACCTGGCTGTGACGACCATGAAAGGCAAAGTAAAACCGGGGGATAATCCGTTGTTACTAAAACGACTTTATATCTTAAGAACAGATTCGCTGGAGACGATGTCGCGGCTGGTGAGTAACCAGCCGCAGGGATAACAATCAGGCAACCTGTACCGGAATCGCTTTCGCGGTACGTTTCATTTCGTTGTCGCCTTCAAAATAGGCGACGTTGGGTCGCCAGGTGCGAGCTTCTTCATCTGGCATGGTAACGAAGCTGGCGATGATGACAATATCGCCGACGCTGGCGCAGTGGGCCGCCGCACCGTTGACAGAAATAATTCTCGAACCGCGTTCTGCCGCGATGGCATAGGTGGAGAAACGCTTGCCGTTGGTAACATTCCAGATATCAATGGCTTCGTTTTCGAGAATACCGGCTGCGTCAAGAAAATCCTGATCAATGGCGCAAGAACCTTCATAGTGCAGGTCCGCATGAGTCACTTTCACGCGGTGGAGTTTGCCCTGCAGCATCGTGCGAATCATAACTTCTACCTTTCTACCCTGTCGTTAACGAAGCAGGCGATGCCTGCTTTGAGGAAATTCTCACGCAGTATTGCCCGATTTTTGTTTAGTGTCTACTCATCTGACGGCATTTGCATCAGCAGTTTGCGTACCGTGCCGAAGCGTGCCATGTAACGCCTGTAACCAATTGAAATTTATCTGAACGCTGCTCGGTAAACACTAAAGAGGCGGCTGACGACGGCACACCTTGACTGGATACTGCCTTCACGCAAGACAACACGGAAGGCAGGGGAGATGGATGCACCGAGTACCACACCGCATGATGCGGTGTTTAAACAATTTTTAATGCATGCGGAAACGGCTCGCGACTTTCTGGATATCCATTTGCCAGCGGAGCTACGCGAACTGTGTGACCTCGACACGCTGCATCTTGAGTCGGGGAGTTTTATTGAAGAAAGCCTGAAAGGGCACAGCACTGACGTGCTCTATTCCGTACAGATGCAGGGTAGTACGGGTTATCTGCATGTTGTGATTGAACACCAAAGCAAGCCGGATAAGAAAATGACCTTTCGCATGATGCGCTATGCCATTGCCGCCATGCACCGGCATCTGGAGGCGGATCACGATAAGCTGCCGCTGGTGGTGCCGATTCTGTTTTATCAGGGCGAGGCCACACCTTATCCGCTCTCAATGTGCTGGTTTGATATGTTTTACTCGCCGGAGCTGGCGCGACGCGTTTACAACAACCCTTTCCCGCTGGTGGATATCACCATCACGCCGGATGACGAAATCATGCAGCACCGGCGGATTGCGATTCTCGAACTACTGCAAAAGCATATTCGCCAGCGCGACTTAATGTTATTGCTGGAGCAACTGGTCACGCTGATTGACGAAGGGTACACTAGCGGAAGTCAGTTAGTTGCCATGCAAAACTATATGCTGCAACGCGGTCATACTGAACAAGCGGATTTGTTTTATGGTGTGTTGCGAGACAGGGAAACGGGAGGGGAGTCTATGATGACGCTGGCGCAGTGGTTTGAAGAGAGGGGAAGGCAGGAGGTAAGACAGGAGGTAAGACAGGAGGTAATACAAGAGGTTAGACAGGAAGTAAGACAGGAATTCGCCCTGCGTTTTCTGAGTAAAGGGATGTCTCGGGAAGACGTTGCAGAGATGGCAAATTTACCTCTTGCTGAGGTTGATAAGCTGATTAGCTAAGTTATCTGCATTATCAGTTATAGCCAGATAATTGTTATTGTTAACTGACCAGATAATTAAGGGAACATATGGAAATAAAGACACGGAGAGAAACCAGGCAGACGTTGGCGCAGTGGTTTGAAGAGAAGGGATTTCAGAAGGGATATAAAGAGGGACTCCAGAAGGTAAGACTGGCCCTGCGTCTTCTGAGTAAAGGAATGTCTCGGGAAGACGTTGCAGAGATGGCAAATTTACCTCTTGCTGAGATTGATAAAATGATTAACTAAGTTGTCTGCGTTATGAATAATCGCTTACAGATAACGTGGCAATGAATAGCTGGCGCCATCAGCCGTAGCGCCAGTTAAGCATTACGCCAGTTCGACCATTTTGTTGTCGATCAGGCGAGCATCGCCAAGCCAGGCGGCTACCAGAATCACTGCGCGTTTGCTGTTTTCAGAGACTTCCAGCAATGTGTCGGCATCACGAATCTGAATATCATCGGCGCGGAAGCCTTTTTCATTCAGTTCTTGCCCGGCAATGGCAATAATTTCATCGAGATCCCGTTCGCCAGCCTGCAATTTGTCGGCAATCGAACTTAAAACCTTGTACAGACCGGGCGCAATTTTGCGTTGTTCCGCCGTCAGATAACCGTTACGGGAACTCAGCGCCAGACCGTCTTTGGCGCGCATAATCGGTACGCCGATAATCTCAATATCAAAGCCCATATCGGCAACCATTTTGCGGATCAGCGCCAGTTGCTGAAAGTCCTTTTCGCCGAAGCAAGCGATGTCCGGCTGGACCAGGTTGAACAGCTTGCTGACAATAGTCGAAACGCCGCGAAAATGTCCCGGACGGCTGGCACCTTCCAGCATGGTGGAAAGACCAGGAACATCAACATAGGTGTGGGTTTCTGTACCGTTCGGGTAGATCTCTTTTACCGAAGGCGCGAAAACTAAATCCACTTTACGTTTGTTCAGCTTTTCGCAGTCCTCTTGCAAGGTCCGTGGATAACGTGCCAGATCTTCCGGGCGGTCAAACTGCATTGGGTTAACGAAAATACTGACGACGACCACATCGGCGCGGGCTTTGGCTTCGTCGACCAGCTTCATATGGCCGTCGTGCAGGTTACCCATGGTGGGCACCAGCGCCACGCGCTTACCTTCCATACGCAGGCGGCGGATTTGCTGACGCAGCAGCGGCAGGGTTTCGATAATTAACACAACGTCACTCCTCAATGGAAACTGTGTTCTTCGCCCGGATAAACGCCGGACTCCACTTCAGCCATATACTGCCGCACAGCCGCGCGGATGTCGCCCGTTTCGGCGAGGAAATTTTTGGCGAATTTAGGAATATGACCGCCGGTAATGCCGAACGCGTCGTGCATCACGAGGATTTGCCCGTCAGTGACGTTGCCTGCGCCAATACCGATAACCGGGATCGCCAGTGCTTCGGTAATGCGTTTCGCCAGTTCAACCGGCACGCACTCCAGTACCAGCAGTTGTGCCCCAGCAGCTTCTAAGGCTAATGCATCGCTGAGCAGTCGATCGGCCGCTTCATCGCCGCGCCCCTGGACTTTGTAGCCACCGAAAATATTTACTGACTGTGGGGTTAGGCCTAAATGACCACAAACTGGAACGGCACGTTCGGTCAGCATTTGTACGGTTTCTACCAGCCACTCACCGCCTTCAATTTTGACCATGTTGGCTCCGGCACGCATTACCGTTGCGGCGTTTTCAAAGGCTTGTTCCGGCGTGGCATACGCCATAAATGGCAGGTCTGCTAACAGAAGGCAGTTTGGCGCGCCGCGACGCACGGCGGCAGTGTGGTAGGCGATATCAGCAACGGTAACCGGTAGCGTGGAGTCATGCCCCTGAACCGTCATGCCCAGAGAATCGCCGACCAGCATGACGTTAAGTCCTTCTTCGGCAAACAGTTTTGCGAAGCTATAATCGTAAGCAGTGATGGTCGCGAAACGTTTTTTTTCTTGTTTGCATTTTTGCAATGAAGCAATAGTGGTTGGTTTCATAACGTATCCTGATAAGTAATGTCGTGCTGTCTGGCATTTTATCAGCCACATTGGTGGGGGCAATGATTTATCTATTGTGGCACCGCCATTACCAGACGGTGCCACAATGTTATCAGGGATAGGTTACCTGGAAAGTACTGGTGGCTTTAAATTCTCCTGGTTCGATAGCAATATTTCCGTCTTGCTTTAACGTCGCCTGGAAATGAAGTGGATATGTTATACCTTGATCTTCTGGGTAAATTGCATCTGAATCGTGATCCTGAGCCTGACCCGTATTATCTTTATAAACAGAAGTTGAATCATTCGGTTTCAGTATCATTAGGGCACTTTTTCTGTTTGCTAATCCTTCAATCAATACCGCAACGCCTTTTGCTGCGCCGCTTCCAGTAAGAGTGTTACCCAGGAGTTGCTTATTTTCTGTACCCAGCTTCCCTGAAGATAGCTTTGTCTCTATATCGCCAACGCGAACACAGTTCTGGAGAGAAATATCAAAAGGAACCGGAGTAGCACCATTTTTAATCTGCCCTGGTGCATATTCTCCCATTTTTACCGTCGAACCACTTACTGATTTTCCGGTAAGTACAGCAGTAAAGCAGGTGGGGTTAGTTAATTTAACATTGAGTAGATCAAAGTCGATATAAAGGTGATGGCTGTGATCAACAACACGAGAACCGGGACTGTAGGCCTTAAACGCATAAAGATATGTCGAATTACTGGACAATGATACGTCCTGGTTTGTTGTAGGGTTAAAATCGGTATCAGTATAAAATTCAATCGTAAGATCGTGTACAACACCGCCGATGGCCCAGAATCTATCGTACCGCATCGCGTTATCGCAGCCGATATGTTGTAGATCAGGGTCTGTGATGATCCACTGGAATTTTTGTGGTGTGGTATCTCCAATATATAAACCAGAGTCGCTAATAGTTGTTTTTGTTGAATATGCAGACCAAAGTTTTGCAATAAATAGAGTGTAATACAAGCCTGGGACAGAGGTTTTAAATAACTTATGTCCACCATAGGTTTTACCAGAATCAGCCATGGCATTTTCAATATCCATTAGTCCATCTGGATTTGCCCTGTCAGAGGCATTACAGTAAAGAAAACCGCCACCGCTGGCTGTATCTAATTGTTCCCAGCGTAATTTAACACCTGTCGGGCCAAGTTGAGTAGGTTTATAAAAAACTAAATTATTGGTTGTTGATGCATATCTAAAAGTGACCTGAGCCGCAGTGCTCGGGCCGTTGAAATTACCATCGCCTACCCCGGCATTGTTACCAACAAGAAAACTTGTATCCTTACTAATCGCTGTAAAGCAAGAGCAGGATAGTACTAAAAAAACAAAGTATTTGAAGAATGTCTTCATGATTACCCACTATTCGCTGCTGTCATAATAGCAGTCGTTTGTTTTGATATATTATTCGTAGTGCACATCAACTAATATATGACTCATCACCTGGCCAGATATGACATCCAGCGCGGGATCGATTTTTTGCATTCTGGCATAAAATTTCCATGACGAATTATTCAGGGCAGAAGTCATTACTGGATAGATTGAACGAGAATTTCCCGCTGAACTAAGAACATTGAATATATTGGCCGGGTCCTGAATGGAAAAGAGAACGACACCGACATTTTTAGCCCCGGTTGTCACTTCATTGGCAAATATTTGCCTGGAGCCTGCAGCCATGACACCGCTAAGGGCTCTAAAATCAATATGTAACTGATTTAGCACATCGCCAGTTCCCTGTAATGCACAGTCTGAGACAGTGACAGTGAACTCTTTTCCACCTGGTTGATAGCTTTCAGGAGTAACATTACCTGAAAAATATCCCACCCCAACGACACCAAGATCAATATTACCCTGGTTACTGATTCCGCTTTTGCAAGTGCTGTTTTTTACATTAGCAACAAGGTCAATATCCTGTCCAGCGATCGCTGGACAGGTAATGGGAAACAGTAATGACAGAAACAGAATTATTCTCTTCATCAGCTTACGTTGAGTGGGATGCATATATAGTTCCTGAATCTGTCAGTCTGTTAGTTATAGGTTACTGTAAATGTGGCAGGTGCAGAAAATTTACCTGCAGTGACATTACTTACGGTTTTATTTTTTTCAACGACCAGGCGAGCACTCATCGGGTAATAAACAACCGCATTGGCAGCAGTGGAAATAGTTACCTCTTGAGATGCTGGTGTCACACAACTAAATTGTGTTGCTCTCCCTGTTGCCGGAGTTTCGGTGCTCCAGACTTCAACGGCGACGGCACTTGCTTTATCTGTGGCTGTGGAACCATTTGCGAACCCTGCACCGTCATTAGCAGTCCCCTCGCATGTGGCTCGCTTGGTTAATTTTATTTGCGCTTTTTTATTGGGGATACCCGCACAGTCTTTGAATTTGAGTTTGAATGTTTTTACTTTGGTCTTGGCATTGATTTCAGAAATATATACATCACCAAAATCAACAACAGAAATGTCCTGATCAGAGTCATTTACTAATGTAGCGGTACAAGTACCCATTTCTACGGTGGTAATCACGGTCAGCCCAATGCTGTCAGTTGCCGCATAAGAGGGTACGCTGAACAATGAGGCAGCCAAAACGACACTGCTGGATAATCCATAACGTAAATTTTTAAATGTCATCTTAATTATCCTTCTTATTGATAGATGAAATTAAACGTCGCCAGGGCGCGAAAAATCCCCGGCACGCCTTGCCCTGCTGCGGTTTCACGTAGCGCGACAGTCATTTCAAGACCTTTATCGGGCTGCATTTCTTCTGTGCTCCAGCGTATCTTGTCCGCACTGTTGTTAGGTTGAAGGAAAGTGGCATCATCAGTAGTCCGTTTTTTGAAACCCATACCGATATTACTTGTCGTCGAAGATAAATCACCAGACAGCGGTATAATAAGCTTGGATGAGCTTGATAATGCGTTTCCGGTCAGAGTGGTATCAATCCAGCTAATGCCACTGCTGCACCCACTGGCAACCAGTTTAAAATCAGCCTGAGATTCTGTCGTTTTATTCGTGATCTTATCCAGGCCCATCTTAGGGATTCTCAAAGTGTAGTTATTATTGCCATCATTCGTGACATTATTACCAGTAAGTGTGATGTTACAGGTTGTCGCTTTGACAGTGGCTGTAAACTCAACATTAATATCCGTTGCAAATACTGAGGGTGATAATAATACTCCCATCAGTATCGCTATTTTATGTGGCGTTGTTTTTATCATTTGACGTCCCTTGTAGTTACTGAATCTGACACCGAATTCCATTCAGAATAATAGATTGCGCTATTTTTTCTGCTTCTGAACTTTGTTGATAATGCGCAAGACAACTTACAGGTTTACTTTCTTCGAGCCATTTAATGTTGATATTTCCTTGCTGTTCAATACCACGAACAAAAGCCTGTCCACCCTGTCCAACATTACCAATGACATTGCCTTGGTCATCATAAATATCTGCAGCAAATGGAATATTTTTGCCATCACTACGTGTGATGTTCATAATGGCTGATTGCCCTTGCACGGTTTCAAAATCAGCAAAAACGACAGAACCCTGACGAGGCACAGCTACAGCACTGGTACTTTTTAATTCAACATCGTTCTCAAGATCGTTGATATCCAGCGCGATACGGTTTTCATGATAAGGAGAAAGAGCGCTGGTGACACCATAACCCCATCGATCGATAGTACTGTTGCCATAATTTATTCGCGCTCCTTGAGCACCTGGAGCCTGAACTACCGCCAGTGTATCGGAGTCGCTAAAACTGTCATTACTGAAGGTCAGGCCGCCACTATGCAATACAAAACCACCGTCGGTGCTGAGAGAAACTTGACGACTGTTATCGCTGTTTGCAGAAACTGAACCTGCCAGAGTTCCCCACGGTGATTCATAGCTGGCATAACCCCCAACATAACTCAAATCTTTGCTGGCTTTATTCATCGTATAGCCAGTATTCACGCTATAACTGACGCGAGCGTTATCGCTATAGCCACTGCTACTGACGTTGAGTTGGTTATTACCCTTAAAGTCACTGCTCATTTGAGTATCGATACTCTGGAAACCTGAAGTACGTTGTTCAGTGCCAAGTAATTTTTCAATAGGAATGGTGAAACTGAGATAAACGCTATCATCAGCGTCGCCGTCCTCATTCCATGAACGCTGTGCACTGATGCTGTAGCTGCCCCAGGATGCACTGTTACTGTAGCCAATGGAGTAATTGCTACGATTTTGTCCGGAAGCCCAGTAATCGGACCAACTACCAGAAAGATAAAAAGAACCGTAATCTTTTTTTTCAAATTTCAACGGTTGGTTAATACTGACTGTAACCTGATTTTTCATGCGCGAGTAATTACGCATGGATTTCGGTTCAAGATCTTGTTCTGGATGTTTCACTTCATCAATCAGAGTTAGTGCATCATTAAGACCAAGATAATTCTGTGTCGAATAGCGATAGGCCGCGATATTCAGTGAAGTACTTGTTTCTTCGAATAACTTGTTCCAGGAAACACGATAACTTTGCCCCTGGTATGTTTTATCATCCGGTATACGAACATTGGAGTGAGTCACATCGAAAGAAAATGCACCGACCGAAGTATTCAGACCAAGACCTAACAAACCAGCGGTATAGTTATTATCGGTAATCTGAATACCGGTATAACCCGTCAGATAGTTATTCAGACCGTAGTAGTAGCTGGCCTGAAATAAATTAGGCTCATCCTGAATATCATCTTTTAAGACCTGGCCGCCGCTAATATCCCAACGTCCAACGCCAGGGCGTAACATTTGAACGACCGATGAAAAAGGTTGCGAGAATGTCCGCTTTGAGCCATCGGATTCTTCGATGGTAACAATAAGATCACTGCCGTACCCTGATGGACTCAGATCATCAATGACGAAAGCGCCTGGCGGCACCGTCGTTTCATAAATCTTATAGCCACCTTGCGTAATAGTGACTTTGGCGTTGGTATTGGCAACGCCATGAATGATAGGCGCAAAGCTGGCTAATGTCGGAGGCAACATGCGGCTGTCACTGTATAAGCGAATGCCTCGGATACTGACGGAATCAAAGGTTTCGCCCGTCGTATAAGACTCACCAATAATGAATTGAGAGCGTAGTGAGGCGATATCACGCTGTATATACCGATTCTTAAAATCATAATTACCGCCAGAATCGGTCATCCAGTTGTAGTTGCCTGAGGCACGCAGCCGCCATGCACCCAAATTCATCCCACCGTTAAAAGCAGCATAAATGCTGTCATTTTTTCGACCAGGGGTTTCACTATGATATCCGTTGAGGTTGTATGACAACATGGCTGCATTAATGCCATTTTCCCATAACGATGGATCAACATAGTTTTGGTAATTTTTCATTACCCAGGCCTGAGGAACGTCTATATCCAGACGTTGATCGTTAACGTCATAACGAACGGAAGCCTGAGGGATAATTTCCGTCAAATTGAGGCAATTGCCGAGAGCTTCATCCCGGGCAAGCAGAACGGCTTTTTCGCTGTTTATATCGGGAGAATTAATATGGAACTGCAATAAATTTTTAAGTGTGATACAGGCTTGTGCGTTCTTTTTTCCTTCAATTGCGACAAATGTAATGCTTTGGTTAATAACAGGTTGATCGTTGACATAAACACTAACGTCGTACACACCCGGTATAGCGGGGTTACCTTCACTATACCGGCTGAGATCAATATTTGAGGCATTCTGCCCCATCAGGAAGGTATGGTCATATTCAACAAGTTCAGCACAGAAAGCACCATTGCAATACAGCAGCGCGCAAAACGTGGCGATACGGGTCAGATGATTGTGATAATTTTTAGTTGGTTTTATAGTCACGTTATGCTTCCTGCGGAATTATATCCTTGCCTGATTACAGACTGGCATTACCTTCAATGGCACCACCAAAATCATTAATGGCGTAAAAATGCACTTTTGCAGAATTTGCTTTGCCATTAAGGCCAGTGACTTTCATGACTTCATCACTGAATGGTGCAATCATTTTCACATCAATCGGAAAGCGTTTACCGCTGGCTTCTAAATCACCACTGCTAAAAGAGACGTAGTAAGGGGTTGGATTGGCCACTCGTAATGCTGCTTTACCCTCGGAACCTGACCAGGACCATTTCAGGGCTAATGGTGCTTCTGAGGGATTCCCCTTCAATGCTTCCGGGCGATAGAACAGTTTTATACGTGTGCGAAATGCCAATTGCAGCAGGCTTTGATTTGCAACTGTTGCGGCATCTGGTTTTGGAGGAACTTCTAGTACGTTAAACCAGAACACACTTTCTCTGTCTTTTGGCAGGACGCTGCTGGCGGTGTACATCAGTTTGATGGTTTGGCCGCGTTTTGCATCAATGCGTGATACGGGCGGAGTCGCAGTAAAGGGGACGGTAATACTGCCAGGCTCAGCATTGTCATCACCAGTATCCAGCCAACTCTGAACAAGTAATGGGTTATTGCCTTTATTTTCCAGGCGAATGTTGACACTTTTTTGGTCGCTTTTATAGATTACGCGTGTACCGGAAATTACGATATCTGCTATAGCTGACGAGCTAAAAGCTACACAGGTTGCGAAGCATAATGCTGCTGTATATTTAGTGTTGAAAAACATAAACCATTCCTGGTAGAGTTAAAAAAACAGGAAATAGTATGGAGTATCAATATTATTCCCTGTATGTATTCAATTTATGAATATGAATGGAAGTGATTACTGATAAGTAACGGTATATGCAGTGTTAGTTTTTACATAACCTGCTGTGGCTGCCAGACTTGCATCTGCACGAACATAAGACGCTTTAAAATCATAAGTTGCGGATTTGGAAGTTGCATCCAGTGCTTTGGAATAGATATCGCCAGGATTGTTGATTTTAACCTGCTTAATAGTAGAACCTTCAATATTGTGCAGAGCAATATTAACACCGTCAGATGGAGTATTAATTGACATGTCATTATTCAGGGTTCCTTTACTGTTACCAAAGAAGACTGAACCAAAAGTCATTTTTGCTGTGCTGCCTGGTGCCGGATTAGCTTTACTACAGTCAACAGTAATGCTGAATGGTTTAGCCTTAGCACCAACGGTAGTGTCCAGCACACCCTCAGAGATTTCTCCAACGGTTGCAGTTTGCAGCAGGATCAGGCCATCTTTATTACCGCCGTCTACGCGGGTTTCACAGGTATTATCAACAACCAGACCACTGATATTTAACTGACCACCGTCCATATCTGCAGAAGCACTACCTGCAACCATTGCCAGCATAAGACCAGAGAGCGCAAAACCTAATTTTTTAGACATAAAAATCCTTGAATCATATTCCATGAGTTTAACTACAATTGGGCCCTTTCAGGCAGGGATTCCCGATAGAGGAAAAGAGATTAGTTTGTTAATGATGAATGTGAAGATTTACTGAATTTAACATCTGTTCATCACTAAGTAGAATAATGTACACATTTAAATTTAAATATCCACTTAATTCATTTTTAAGCAAAAGTTAATATACACAGCGGGAAAAGTATTGTATGTGAGATGGGGTGGGGGGGCGAAAAAATAATATTAATTATGATTGTAACTGAGAGGGTGTATTAATTTCAATAGGGTGAGGTTATTTTTCGGAATTTATTTATATTCACGTTACTGTTACATTACCATTTATTTAATTCATGAAATTTATTTTTTCTTAATAAGTTTTCTAATATCGTTCCATCAGGAAAGACCAGCTCCGGCGCAATTTCAAACAGTGGCCACAGCATAAAGCCACGATTTTTCATATCGTAGTGCGGAACGGTCAGACGTTCGGTATTTATTACTTCATTACCAAACAGCATGATGTCGAGATCCAGCGTGCGCGGTCCCCAGCGTTCAGCTTTACGGACGCGACCTTGCTGCAATTCGATACGCTGTGTGTGATTGAGTAGCTCTTCAGGGGCAAGAGTGGTTTTCAGCGCGACGGCGGCATTTAAGTAATCGGGTTGATCTTGCGGCCCCAGAGGTGGGGTGCGGTAAAACGAAGAAACGGCAAGAATGCGGCTTTCTGGAATATCGCCTAATGCTTTCAGGGCAGCATTGACCTGCTCCAGCGGAGAGGCCAGATTGCTGCCTATGGCAATATACGCCACTGTCATGTAGTACCCTCACGACGCGGTGCGCGTTTGCGTGGACGACGAGTACGACGACGCGGTGACGGTTCTTCATCCAGTTCGTTAAGCATCCCTTTTTGGTCTGGCGGCGCGGAAACCTGGAACTCACCCCACCATTTCACCAGACGTTGCAGTTCAGCGTTACGCTCAACTTCGGCTCGTAAGGCCAACAGGTCGTATGCCGCACGGAACTTAGGATGCTCCAGCAGTTTCCATGCGCGTTTACCCTGACGACGGGACATACGCAACTGCAACTGCCAGATATCGCGAGTTAGCGTAGTCAGACGTTTCGGGATCGCCAGTGAACGGCAGGCTTCGTCCAGCACGTCGTTCATCGCCAGTGCGAAAGCGTCGTGATAGGTCAGGCCGCTCTCCTGAGCAATTTTCTGTGCCGTCTCCAGCAATGGGTACCAGAACATGGCGGCAAACAGGAACGCCGGGTTCACGCGCATATCGTTATGGATACGCGTATCGGTATTCTTCAGTACCTGCTCAATAATGCGTTCCATCGGGCTGTCGCCATTTTCCGTGAAGTAGCGGGTAATGGTCGGGAACAGCGGCTGGAACAGATGATATTCACACAGCAGCTTATAGGTTTCGTAACCGTAGCCCGCTTGCAACAGTTTCAGCGATTCTTCAAACAGACGTGCCGGTGGGATATCGTTCAGTAAGGTTGCCAGGCGTGGGATCGGCTCGGCGGTTTCCGGGCTGATGCGCATGCCCAATTTGGCGGCAAAACGAACCGCGCGGAGCATACGTACCGGATCTTCACGGTAGCGCGTTTCCGGGTTACCAATCAGACGGATAACGCCGTCTTTCAGATCCTTCATGCCGCCAACGTAATCACGGACGGTAAAATCTGCCACGCTGTAATACAGGCTGTTGATAGTGAAATCGCGGCGCTGGGCGTCTTCTTCGATGGAGCCGAAAATGTTGTCGCGCAGCAACATACCGTTTTGCCCGCGTTGGGAGGTCGTGCGGTCGCTGACGTTACCTTCGTGATGTCCACGGAAGGTCGCAACTTCGATAATCTCCGGGCCAAACATCACATGAGCCAGACGGAAACGGCGACCCACCAGACGGCAGTTACGGAACAGTTTACGTACCTGTTCAGGCGTGGCGTTAGTGGTTACGTCAAAATCTTTCGGCTTTTTGCCAAGTAACAGGTCGCGCACGCCGCCGCCAACCAGCCAGGCTTCGTATCCCGCTTTATTGAGCCTGTACATTACCTTCAGGGCATTTTCACTGATATCTTTGCGGGAAATAGCATGCTGCTCACGCGGGATCACCGTCACCTGTGGACGGGCGACTGCCTGTTCAGCCTCGCTTTCCTCGCGGCTTAGCACCTTGCGGCAAAAATTAGCGACTCGGGTAAAAATAGTACACCTCGGTAGTGTCAAACATCATTCAGGACAAAAAAATAGCGGCTAATCATAGCTCAGCATGACGCATTTGAGAATGTTGAATTTACAATTGCCGACTCAGGCACTGCGGTGAGCCGCCAGTTTTTGACGGCTGACTGAAGGATTTGCTCGACGCTGAAATCCTGCCAGTGTGTTTCTACCTGCTGACCCAGAAAATGAAGTGCCGCGATTAACACCGGGCGCGGATCGCCTTTCGGCAACGCAGGCGCATGATTCTGCTTGGAAAGTTTAGCGCCTTGTGGATTAAGCGCCAGCGGTAAATGGATGTAATCTGGCACTTTCCAGCCAAAAAGCTGGTACAGCGAGATTTGCCGCACAGTCGGTTCGATCAAATCTGCCCCGCGGACAATTTCGCTCACGCCCTGGAAGTGATCATCCACCACCACCGCCAGGTTATAGGCAAACAAACCATCACGGCGATGAATAATAAAATCTTCCCGTGCCAGTTTTTCGTCGGCGTGAATAATGCCTCGCAGCAGGTCAGTAAACTGGGTGACTGGATGCTGCTGGCGGATACGTACTGCGGCGTTGTCTGGTCCATGATGCAAATCCCGGCAATGACCGTCGTAAATACCGCCAATGTTTTGAATACGCGCACGCGTGCAGGTGCAGTAATAACTTAGTCCTTGCTCATGTAACCAGGCGAGTGCTTCGCGATAGGCGTGGTGACGTTGCGATTGCCAGAGAACGTCGCCGTCCCAGTGTAGGCCGTAATGTTCCAGCTGGCGCAGGATAGTCTCTGCGGCACCGGGAACTTCACGAGGCGGGTCGATATCTTCAATGCGTACCAGCCAGCGACCTTGCCGGGCGCGAGCCTGCAAATAGCTGCCAAGCGCAGCAATCAGAGAACCAAAATGAAGCTCGCCGGAAGGAGAGGGGGCGAAGCGACCAATATAGTGTGTGTCTGTCATCTCTTTGAACAAAAAATAAGGCGGGAGCATTTCCCGCCTGTGGTAAACATGATGGAACGGCTGTAATTAGCCAGCCATCTGTTTTTCGCGAATTTCAGCCAGCGTCTTGCAGTCGATGCATAGATCGGCTGTCGGGCGCGCTTCCAGACGGCGAATACCAATTTCAACACCGCAGGATTCGCAGTAGCCGAAATCTTCGTCTTCCACTTTTTTCAGCGTCTTCTCGATCTTTTTGATCAGCTTACGCTCGCGATCGCGGTTACGCAGTTCGAGGCTGAACTCTTCTTCCTGGGCTGCACGGTCTACCGGGTCCGGGAAGTTGGCTGCTTCATCCTGCATATGTGTAACGGTGCGATCGACTTCATCCCTGAGTTGATTACGCCATGCTTCCAGAATACGACGGAAGTGCGCCAGCTGGGCTTCATTCATATACTCTTCGCCCGGCTTCTCCTGATATGGTTCCACCCCAGCGATGGCGAGAATACTCAGGGACGATGTTTTACGGTTTTGCCCTTCTTGCATGTTGCTTCTCCTTAACACGCACTATCGATCCCCATGTTCGGGGGAAAAATGAGGCCGCTATAAATAGCAGATGCTTTTCCGGATAGCAATTATCTAAACGTAACACTTGACAACTGTGTGAGGAAAAGCGTATTTGCGCACGCGACCAGAATGTAAATTAACCAGTTACTTACTCTACTACAATGTAACCGGTAGTGATTTTTTAAGAGCCATGCCTTCGGCAGAAAGTTCCGCTTTGTAAGCCAGAATTTCTACCCCCCTCTGTTGAGCTTCTGACAATAGTTGTGCGTATTTCTCATCGATGTGGCGCGCGGGTGAAAACCGTGTAATGGCTGAATGCAGCACGGCGAAAAAGATAACCGCACGCTGGCCTTCAGCCGCTACGCTCATCAACTCCCGAAGGTGTTTCTGACCTCGTTCAGTGACCGCATCGGGAAAATATCCCTGTTCGTTCTCCGCTAACGTAACCGATTTCACTTCAATATAGCAGTCTGGACGCGAATCCGCCTGCAACATAAAGTCAATACGGCTGCGTTCGGCGCCGTATTTTACTTCGCTTTTCAGCGAGCTATAGCCTGACAGCTCTGAAATTGATTCATTAAGGATAGCCTCTTTCGTCAACCTGTTAGCCCAAAGCGTATTGACGCAAATAATTGCGCCGCTTTGGCTTTGAGTTAATTCCCAGGTGTGTGGGTATTTCCGTTTGGTGTTGTCTGAAGTCGAATACCAGACGGTATCGCCAGGCGTTGCACAACCGGTCATCGCACCCGTATTCGGGCAGTGTAGCGTTAATTCGCGACCATCGGGTGTGATCACATCGGCTAAAAAACGTTTGTAACGCTGAATTAGCGTCGCGCGCTGTAGAGGGGGAGAAAATTCCATTGCGACAATCCTTGTTATTGCGTTAGCGCCCAGCGTTTTAGCGGCGTGTAGCGTGTGCGTCCACGGGCAAACGAGGAGGCGTAAAGGGTGAACTCCGTCACCGTATACGACCAGTTAAAACCTGGCGGCGGGATTGTCACCGCCTCGCTGGCGTCGCGCAATAAGGTAATATGTGGATGAAACGGACGATTGCTTTGAAAACAACCGCTGCGGGCAGCCTGTGAACGGAGCATATTCGCCAGCTGGATTAAGCCGCGTGGCGGCTGTCGCATCCCTAACCACACCACACGCGAACGCAGCCATTGACCGGCGTCATCAAGCGTGAGTGTGAAACCAGGTTGACGAATCCGTCCGGCTAAAAGAGAAAGCGCCTTCTCTTTCTCTGCGCTCACTTCGCCTAAAAATGCCAGAGTCAGATGCAAATTATCGGCGGCGACCGGACGTCCCGCCTCAGGTGGGAAGTGTGTGGCGCGCCAGTGGATAATCTGTTCGCGGATTTCTGCAGGTAAGTCGATAGCAAAGAACAGCCGTTGCGGTTCAGACATGTGAGGCACTCGGTTATGAATTACCGCGATGCTACAATGTGGCGCGAAGAATGTTAACCCTCTGGAGCGTTTTGTGTCGTCGTTGCCCGTTGCTGCCGTCTTACCTGAGTTACTTGCTGCCCTCGATGGTGCATCGCAGGTGTTATTAAGTGCGCCGACCGGGGCCGGGAAATCAACCTGGCTGCCGCTGCAACTGCTGGCGCATCCCGGCATTAACGGGAAAATTATCCTGCTGGAGCCGCGTCGTCTGGCGGCGCGTAACGTTGCGCAACGACTGGCGGAGCTGCTTAACGAAAAGCCAGGCGATACCGTTGGCTACCGGATGCGTGCGCAAAACTGCGTCGGGCCGAATACCCGCCTGGAAGTGGTTACCGAAGGCGTGCTGACGCGGATGATCCAGCGTGACCCGGAACTGAGCGGTGTTGGATTGGTGATCCTTGATGAATTTCATGAGCGCAGCTTGCAGGCGGATTTGGCGTTGGCGCTGTTACTCGATGTGCAACAAGGTCTGCGTGATGACCTTAAACTGCTGATTATGTCGGCTACGCTGGACAACGACCGCTTGCAGCAAATGCTGCCAGAAGCGCCCGTCGTCATCTCAGAAGGGCGCTCGTTTCCAGTTGAACGCCGTTATTTGCCGCTGCCCGCTCATCAGCGTTTTGACGAAGCCGTCGCGGTTGCCACCGCCGAAATGCTGCGTCAGGAAAGTGGATCATTACTGTTATTTTTACCTGGCGTCGGAGAAATTCAGCGTGTGCAGGAACAACTGACTTCACGCATCGGCAGTGATGTGTTGCTCTGCCCGCTGTATGGCGCGTTGTCGCTGAACGATCAGCGAAAAGCGATCCTCCCGGCACCGCAAGGGATGCGTAAAGTGGTGCTGGCGACCAATATTGCTGAAACCAGTTTAACCATCGAAGGTATTCGTCTGGTGGTGGATTGTGCCCAGGAGCGTGTGGCGCGTTTTGATCCGCGTACAGGGCTTACGCGGCTGGTTACTCAACGTGTTAGTCAGGCGTCGATGACGCAACGTGCCGGGCGTGCCGGGCGTCTGGAGCCGGGTATCTGCCTGCATTTAATCGCCAAAGAACAAGCAGAACGCGCTGCCGCGCAAAGTGAACCGGAAATATTACAAAGCGATCTTTCCTGTTTGCTGATGGAATTACTGCAATGGGGATGCAGCGATCCGGCGCAGATGAGCTGGCTGGATCAACCGCCAACGGTGAATCTACTGGCCGCGAAACGCCTGTTACGGATGCTGGGGGCGCTGGACGGTGAACGGCTTAGTGCGCAAGGGCAAAAAATGGCAGCGCTGGGTAACGATCCGCGTTTAGCGGCAATGCTGGTTAGCGCGAAGAACGACGACGAAGCTGCTACCGCGGCAAAAATTGCCGCCATTCTCGAAGAGCCGCCACGGATGGGCAATAGTGACCTGGGCGTGGCGTTTTTGCGCAATCAACCCGCCTGGCAGCAACGTAGTCAGCAACTGTTAAAACGTTTAAACGTACGCGGCGGTGAGGCAGACAGTTCGCTTATCGCGCCGCGACTTGCCGGAGCGTATGCCGATCGTATTGCTCGCCGCCGTGGGCAAGAGGGACGCTATCAACTGGCGAACGGCATGGGGGCGATGCTCGATGCCGACGATGCGCTTAGCCGCCACGAATGGTTGATCGCGCCGTTATTATTGCAGGGCAGTTCTTCGCCGGATGCGCGGATTTTACTGGCGCTGCCGGTCGATATTGATGAGTTAGTACAACGCTGCCCGCAGCTGGTACAGCAGTCTGACACCGTGGAGTGGGATGACGCGCAAGGTACGCTGAAAGCCTGGCGTCGGCTGCAAATCGGTCAGTTGACGGTAAAAGTGCAACCGCTGGCGAAACCCTCGGAAGACGAGTTGCATCAGGCGATGCTTAACGGCATTCGTGATAAAGGTTTAAGCGTGCTCAACTGGACGGCGGAAGCGGAACAGCTACGCTTGCGTTTGTTATGTGCCGCAAAGTGGTTGCCGGAATATGACTGGCCAGCGGTTGATGATGAAAGTTTGTTGGCGACGCTGGAAACGTGGCTACTGCCGCATATGACAGGCGTACATTCGCTACGCGGCCTGAAATCACTCGATATTTATCAGGCACTGCGTGGATTACTTGATTGGGTAATGCAGCAACGTCTGGATAGTGAATTGCCTGCGCATTACACTGTGCCGACGGGAAGCCGGATCGCCATTCGTTACCATGAAGATAACCCGCCCGCGCTGGCGGTGAGAATGCAGGAGATGTTTGGTGAGGCCTCTAATCCGACTATCGCCCAGGGGCGCGTACCGTTGGTGCTGGAGTTGCTTTCCCCTGCCCAAAGGCCGCTGCAAATCACGCGTGATTTGAGCGCCTTCTGGAAAGGAGCGTACCGTGAGGTGCAAAAAGAGATGAAAGGGCGTTATCCCAAACATGTCTGGCCGGACGACCCGGCAAACACCGCACCGACGCGACGAACGAAAAAGTATTCGTGAAGACCAAAGCAAATTTGAGAGATATCTTCTTCTGTCTTGCAACAGAAGAACAGAAAATCGGGCTTTTGCGCCTGAATATTGCGGAGAAAAAGCATGGCCGGGAATGACCGCGAGCCAATTGGACGCAAAGGGAAACCGACGCGTCCGGTCAAACAAAAGGTAAGCCGTCGTCGTTACGAAGATGACGATGATTACGACGATTATGATGACTATGAGGATGAAGAACCGATGCCGCGCAAAGGTAAGGGCAAAGGCAAAGGGCGTAAGCCTCGTGGCAAACGCGGCTGGCTATGGCTGCTGCTAAAACTGGCTATCGTTTTTGCCGTGCTGATCGCCATTTACGGCGTTTATCTCGATCAAAAAATTCGCAGCCGTATTGATGGCAAGGTCTGGCAATTGCCCGCGGCAGTTTATGGTCGAATGGTCAACCTTGAGCCAGACATGACCATCAGCAAGAACGAGATGGTGAAGCTGCTGGAGGCGACCCAGTATCGCCAGGTGTCGAAAATGACCCGTCCTGGTGAGTTTACCGTACAGGCCAACAGCATTGAGATGATCCGCCGTCCGTTTGATTTCCCGGACAGCAAAGAAGGGCAGGTGCGCGCGCGTCTGACCTTTGATGGCGATCATCTGGCGACGATAGTCAATATGGAGAACAACCGTCAGTTCGGTTTCTTCCGTCTTGATCCGCGCCTGATCACCATGATCTCTTCGCCAAACGGTGAGCAGCGTCTGTTTGTGCCGCGCAGTGGTTTCCCGGATTTGCTGGTGGATACTTTGCTGGCGACAGAAGACCGTCATTTCTACGAGCATGATGGGATCAGTCTCTACTCAATCGGACGTGCGGTGCTGGCAAACCTGACTGCCGGACGCACGGTGCAGGGGGCGAGTACGCTGACGCAACAGTTGGTTAAAAACCTGTTTCTCTCCAGCGAGCGTTCTTACTGGCGTAAAGCGAACGAAGCCTACATGGCGCTGATCATGGACGCGCGTTACAGCAAAGACCGTATTCTTGAGCTGTATATGAACGAGGTGTATCTCGGTCAGAGCGGCGACAACGAAATCCGCGGCTTCCCGCTGGCGAGCTTGTATTACTTTGGTCGCCCGGTAGAAGAATTGAGCCTCGATCAGCAGGCGCTGTTGGTGGGTATGGTGAAAGGGGCGTCCATCTACAACCCGTGGCGTAACCCGAAACTGGCGCTGGAGCGACGTAACCTGGTACTACGTTTGCTGCAACAGCAACAAATTATTGATCAAGAACTCTATGACATGTTGAGTGCACGTCCGCTGGGTGTTCAGCCGCGCGGTGGGGTGATCTCTCCTCAGCCAGCCTTTATGCAGCTGGTGCGTCAGGAGCTGCAGGCGAAATTAGGCGATAAGGTAAAAGATCTCTCCGGCGTGAAGATCTTCACTACCTTTGACTCGGTGGCCCAGGACGCGGCAGAAAAAGCCGCCGTGGAAGGCATTCCGGCACTGAAGAAACAGCGTAAGTTGAGCGATCTTGAAACCGCGATTGTGGTTGTTGACCGCTTTAGCGGTGAAGTTCGTGCGATGGTCGGTGGCTCTGAGCCGCAGTTTGCGGGCTACAACCGTGCGATGCAGGCGCGTCGTTCGATTGGTTCCCTTGCAAAACCAGCGACTTATCTAACGGCCTTAAGCCAGCCGAAAATCTATCGTTTGAATACGTGGATTGCCGATGCGCCAATCGCGCTGCGTCAGCCGAATGGCCAGGTCTGGTCACCGCAGAACGATGATCGTCGTTATAGCGAAAGTGGCAGGGTGATGCTGGTAGATGCGTTGACCCGTTCGATGAACGTGCCAACGGTGAATCTGGGCATGGCGTTGGGGCTGCCTGCGGTTACGGATACCTGGATCAAACTGGGTGTGCCGAAAGATCAACTGAATCCAGTTCCAGCAATGTTGTTGGGGGCGTTGAACTTAACGCCAATCGAAGTGGCGCAGGCCTTCCAGACTATCGCCAGCGGTGGTAATCGTGCTCCGCTTTCCGCGCTACGTTCAGTCATCGCAGAAGACGGCAAGGTGTTGTATCAGAGCTTCCCGCAGGCAGAACGCGCTGTTCCGGCGCAGGCGGCGTATCTGACACTATGGACCATGCAGCAGGTTGTACAACGCGGTACGGGACGTCAGCTTGGGGCAAAATACCCGAACCTGCATCTGGCAGGGAAAACAGGGACTACCAACAATAACGTAGATACCTGGTTTGCGGGCATTGATGGGAGCACGGTGACCATCACCTGGGTCGGCCGTGATAACAACCAGCCGACCAAACTGTATGGTGCCAGCGGGGCAATGTCGATTTATCAGCGTTATCTGGCTAACCAGACGCCAACACCGCTGAATCTTGTTCCGCCGGAAGATATTGCAGATATGGGCGTGGACTACGACGGCAACTTTGTTTGCAGCGGTGGTATGCGTGTCTTGCCAGTCTGGACCAGCGATCCGCAATCGCTGTGCCAGCAGAGTGAGATGCAGCAGCAACCGTCAGGCAATCCGTTTGATCAGTCTTCTCAGCCGCAGCAACAGCAACCTGCTCAACAGGAGCAAAAAGACAGCGACGGCGTGGCTGGCTGGATCAAGGAGATGTTTGGTAGTAATTAATATCGTAATCGCTCTCCGCTTATGCGGAGAGCGTAATGAAATCATTTAGATAAACCAAATAAATATTTATTTAATGAATATACGACCATTAATATATATTTTGGGTTTATGTTATATTTTATTACCTTAAACTCTTAAAATAAAAACAAAAACAACACTTTAAAATTCATGTGGTTATTGTTTTATTACTGCAGTTTGTATAGACAGGCTATGTGTTTTTTGTTCTAATCTAAAAATAATATTATTTGGTGGATATATTTCTAATATCAATATTTATCAAGCCCTGACCAGTCGCTCTGGAATGGAATCATGTGTATTACCTCATAATTAAGGGATTTTTATGAATAAAAAATTGCTTTCTCTGTTAGTGTCAGGAAGTCTCATCGCTGTAGTAAGTACCAGTGTATTTGCTACAGATACCGGAGTGGTTAACTTTAACGGTAAAATTGTTGCCGATACTTGCGAAATTAATGTAAACGAGTCTGCCAGTACAACAGGGACAGTCACTTTTGCAGATACTTACCCAGCGGACTATTCTGGAGACGGTAGTATTGGAACGTCAAAAGATTTTAAAATTGAATTAATAAAATACGATCCGTTGGTGGACAAACTAAACCTGACATTTTCTGGAACGACAACGGATGCAGGTTTCCTGCGTCTGGAAAATAGCGAAGCTGGGGCTGGCAGTGCAACAAATGTGGGTATTACGGTGACAAATAAAAATGGCGGTGCTAACGATGTGAAATTTGATGGTTCAGTTCCCGATGCATCCACTGATGTTGATAATGCCGGGAGCATTACTCCAACAATATTCAATTACACCGCCAATGTTATTCAGGTTGGTAATAACGCGCCGACTGCGGGTAAGTATGCCTCATCTGCGACGTTCGAAGTATTTTATCGCTAATATTCATAGTGTTTGAAAGGACTGTTTGACCACGGAGGGTTATTTATGTCAGTTTTTTCTCGAGTTTGTTTAGGTTTTACGTTTCTTCTTACGGCATTGCAAGTTCAGGCAAGTATTGTTCTTGGCGGTACACGTATTATCTATCCTTCAAATCAAAATGAAGTTCAAATCACATTAAAAAATAAAGATGCATATGCACGCTATTTGGTGCAAAGCTGGGTGAGTAATATTGATGGCTCTAAAGCCCCCTTTCTCATTACGCCTCCAGTTTATAAACTTGAAGAAAATCGGCAAACATTACTCCATATTGTATTTACAGGTGATAAAAACAAACTTCCTCAGGATAGGGAAAGTTTGTTTCTGGCAAACATAAAATCTGTTTCTGCGATGCCAGAAGAACTAAAAGATAGAAATACCTTGCAATTTGCAATGAAAGCCCGGCTTAAATTATTTTGGCGGCCAGCTTCTTTGGATAATAGTGATGCTCTCACTGCATGGGAAAAACTTAAGTTCCATAAAGAAGCGGGGAAGCTCATAGTAAAAAATCCAACGCCTTTTTATATTTCATTCAGTGATCTGACAGTATCGGGAAAAAATATTGTTCCCACCGAGAGCAAATCTGAACCTGGCGCATTATTGATGATGGTAGGACCATTTTCTGAGCAGCGGTTTAGTCTTCCTGTCGGAGCGGGAAGTATTGTTGAATGGTCGGTGATAACTGACTACGGTTCAAGTTCTGGGAAACGACAACAAAAGTTATAAATCACCGAAGTGTATTACTATAAATAACCGATCTGTATTTATAATATTACGGGCGCAAGGGAATTTATGCTGCTACCATTGCATCGCACATTTGTCTTAACTGGGATAACATTTGCATTATCGGCAGTGTATTCATTGAGCTATGCACGAGATGAATTTAACCTTCGTATCCTGGAGCTGGATAGCCCACTTGAAAATACACAAGTGCTGGAGGATTTTGTTAATAATAATAACTTAACTCCGGGAGTATATCTTACCTCTGTTATGTGGGGGCAAGAGTATCTTGATAAGAGAAATATTACCTTCATTCTGTCTTCGGATAAAAAAAGGCTCATCCCTCGTTTTACAAAGGCGGATCTCCGTGAGTTCGGTCTTAAAGTTGACGACATTCCCGCGTTACAAGTAATGGATGATGACACTGAGTTTGGTGATATTGCTCAGATTATTGATGGCGCACGTTATGATTTCCAGTTAGACAGCCAAACGCTGTGTCTGCGGATCCCGCAAATCTATCAGAATGCGCGGGCCGCAGGGAGTATTTCACCGAAATACTGGAGTGATGGTGAGAGTGCGGTTTGGTTAAGTTATTACGCCAGTGGTTCCCGGCAAAACAGTGATGGCGATAACCTGAATTCAAATTGGTTGAATTTAAATTCAGGGATTAATTTAGGCGTATGGCGGCTACGAAATAATACCGTTTACAGTGACTCCAGTTGGGAGTCGATCAGCACCAGTTTGCAACGCGATATCAAAGCATTAAGAAGCCAGATGGAAGTCGGGCAGACGTTCACAAATGGCGATCTTTTTGACAGTGTGCAGATGACAGGTATAAAGCTTGAAACGGACACCAGTATGCTGCCTGACAGCGAACAAGGCTTTGCGCCAGTGGTTCGTGGTATTGCCAACAGCGATGCACAAGTTGTGATTAAACAAAACGGCTATGTTATTTACCAAACGTGGGTATCGGCAGGGCCATTTGAAATTAAAGACTTAAGCCAGGTAACGGCGGGGGCCGATCTGGAAGTCACCATCAAAGAAACCAACGGGCAAGAACACAGTTTTATTCAGGCCAGTTCAACGGTTCCAATTCTACAGCGAGAAGGCGCATTAAAATATAGTCTTGCAACTGGAAAATACCGTGACAACGATAATCATGCTGAGACACCTGTTTTTGGTGTTGCAACCGCGATATATGGCTTGCCCTATGGAATAACGATTTATGGCGGCATACTTGGTGCCTCAATTTATCATTCTGGTGTGACAGGGATTGGCGCTGATTTAGGCCGTCTGGGGTCGGTATCTGTTGATATCACCGCAGCAGAAACGAAGTTTGATGATGGGCGTGATGATGCTACAGGACTGTCATGGCGTGCACAGTATGCGAAAGATTTTCCAGACACTGATACGACAGTAACTCTGGCAAGTTATCGTTATTCTACATCACAATTTTACACTTTCCAGGAAGCACTTGATCAACGTGATACACCTGATGACAAGGGTATTTACAGTTATCGACAGACAAATAATCGGCGTAATCGTTTACAAATTAATCTTTCACAAAATATTGGTCGTTGGGGCTCGGTCTACCTTAACGGTTATCAACAGGATTATTGGGGAATGCATGGGGCCGAACGCAGTATAGGAATGGGATACAGTACGACCTGGAGTAACATTAATTGGTCTGTTAATTACACACTAACGAAAACGCCAGGAATGGCTGGTGAGCAGCAATTTTCATTAACACTCAATATTCCTCTCTCTCGCTGGCTGCCAGATTCATGGGCGATGTATAACGTAAACCGTTCCGATAAAAGTAATACATCACATCAATTGGGAATTGGCGGTACTGCTCTGCAAGATAACAACCTGAGTTATAATTTACAGCAAAGTTATACTGATAATAATGTGGGTTATGATGCCAGCATGAATGGACGTTATCGTAGCTCAGTGGGGGAATTCGGTCTGGGATATAGCTATGATAAAAATAGTCGTCAGTGGAATTACAGTGCGCAAGGTGCGGTGGTTGCTCATGCTCATGGAGTAACATTGGGGCAATCAGTGCAGGATTCATTCGCGATCGTGCATATTAATGAGGGTGCCAATGTAAAAGTACAAAATGCGCAAGGCGTTTATACTGATTATTGGGGAAACGCGATTGTTCCCAATATGACGAATTATCGACATAACGCTATTACTGTGAATACACAGGGGCACGATAGTCTTGATATTTCTGATGCCACACAAGATGTTATTCCTTCGAAAGGGGCTGTTGTTGGTGTCGATTTTGATGCACGTAGCGGAATACGAGCCTTGTTGACATTAGTCCATAATAAAGAACGCGTACCCTTTGGGGCATTGCTGACATTAGGGAATAGTACAGCGATTGTTGGTGAAGATGGGGAGGTTTATATTACTGGTGTGCAAGAATCAATGACATTTACGGTACAGTGGGGAAAAGAGATTAACCAGCAATGTACAGGAGTTGTCACAGTGCCAGAAAAATACACCACGGGTATCTATAAAGCCACAATGGATTGCCGATAACAAATAAGACAGGAAAAAATAATGAAGCCAGGATTCGTCTCTTATATACGAACATTATTGACCATAATATTTCTTAGCTGGGGCGTCATTCCTGAGGTTTTCGCCGGTTGTAACATTTCTGGAAATGGAGGAAATCCGGCAACAGTACAATTCTCCGTGCCTGCGTTGGTTGTTAATAGCGATGCCGTTCCTGGAACGATTATTGCGACAGTAAATGCGAACAGTCCGTCAATTTCAGTTTCCTGTACGGCAAATGGTGAGATCTGGCAAGGATATACCGTATTGACAAACGGTGATATGCGTACTGATAACCCACTTAACAATGTGTTTCAGACTAATGTGCCAGGAATCGGTTTTCGCGCGGCGTGGGCGAATAACACCAGTGCGCAACTCACCGCCGGATATTTAATGACGCCCTGGCATAAAGGCTCGTCAACAGTGATTAAAGGATATGGTTATCCGATTACAATACATGCAGCTATTCAGTTTATTGTCACAGGACCTGTCGGTAATGGGACCATTGATACCAGCAAACTGGTTGCTGACTGGAAGTATGACAATCGTGTTATTGGAGAGCTTCGTTTTAGTTCTGTTCCGGTCAATATTCAACCGGGCACATGCGACCTTATAGAAAAAAATATTACCGTTCCACTCAATGATATTGGCACAGATGATTTTGATGTTAACAATGTGTCACCTGTAGTTTCCGATGATCGGTTTAAAATTCAGATTGAAAAATGTTCTCAGGATGTAAAAGTTGATTACCGCTTTACTTCATCAGGTTCTACTGGAGTAACGGGTAATAATATTCTTAATATTGAGTCTGGTTCAGGAATGGCGGAAGGAGTTGGTCTGCAGATCCTCGATAGTAATAACAATGTGATGGTATTTGATACAGACTATACACCTGTTCAAAAAACGACGTTAAATCAAAATGTTACTATTCCGTTAAAAGCACGCTACATCAAAATGGGTAGCGTCAAAAGTGGTCGGGTTAATTCTGTTGCCACCTTCGAAGTGTATTACCGATAAGCTTTTCCCTTTGCCATAAATGTTAATTTTTGGTAATGGAATTTTTATGGTTTACGGTGCAAAGATTAACATTTTTGATTCATCTGATTGATTCTCGCCCCTTCATGGACGCACAGAGCGTATATCACTTGCGAACCCGCCAGCGTTTCGAATATTATCGCATCTTTATAATAATCATTCTCGTTTACGTTATCATTCACTTTCATCAGAGATATACCAATGGCGCGTTCCAAAACTGCTCAGCCAAAACACTCACTGCGTAAAATCGCAGTTGTAGTAGCCACAGCGGTTAGCGGCATGTCTGTTTATGCACAGGCAGCGGTTGAACCGAAAGAAGACACTATCACCGTTACCGCTGCACCTGCGCCGCAAGAAAGCGCATGGGGGCCAGCTGCAACTATTGCGGCGCGACAGTCCGCTACCGGCACTAAAACTGATACGCCGATTCAAAAAGTACCTCAATCTATTTCTGTCGTCACCGCTGAAGAGATGGCACTGCATCAGCCTAAGTCGGTGAAAGAAGCGCTTAGCTATACCCCTGGCGTTGCTGTGGGAACCCGTGGCGCATCTAATACTTATGATTACCTGATCATCCGCGGATTTGCGGCAGACGGCCAAAGCCAGAACAACTATCTGAATGGCCTGAAGATGCAGGGCAACTTCTATAACGATGCGGTTATTGACCCATATATGCTGGAGCGCGCTGAAATCATGCGTGGCCCGGTTTCCGTGCTGTATGGGAAAAGCAGCCCAGGCGGCCTGTTGAACATGGTCAGCAAGCGCCCGACCACTGAACCGTTGAAAGAAGTTCAGTTTAAGGCCGGGACTGACAGCCTATTCCAGACTGGTTTTGACTTCAGCGATGCGCTGGATGATGACGGCGTTTACTCTTATCGCCTGACCGGCCTTGCGCGTTCTGCGAATGCCCAGCAGAAGGGGGCTGAAGAGCAGCGTTATGCTATTGCTCCAGCGTTTACCTGGCGTCCGAATGATAAAACCAATTTCACTTTCCTTTCTTACTTCCAGAACGAGCCGGAAACCGGTTATTACGGCTGGTTGCCGAAAGAGGGGACTGTCGAACCGCTGCCAAACGGTAAGCGTCTGCCGACCGACTTTAACGAAGGCGCGAAGAACAACACCTATTCTCGTAACGAGAAGATGATTGGTTATAGCTTCGACCACGAATTTAACGACACCTTTACTGTGCGTCAGAACCTGCGCTTTGCACAAAATAAAGTCTCGCAAAAGAGCGTATATGGCTACGGCATGTGCTCAGACCCGCTCTATTCTTCAAACCCCTCTTCGAGTCCATGTGCTAACGTGCCGCAGTCTCAATGGGGCCATACACTGACTCGTCAGTACGTTATCGATAATGAGAAGTTAGAAAACTTCTCTGTTGATACTCAGTTGCAAAGCAAATTCGCAACCGGTTCAGTGGATCACACTCTGCTGACTGGCGTTGACTTTATGCGTATGCGTAATGACATCGATTCCTGGTTTGGTTATGCCGGTTCAGTTGCACCATCTGATATCTATAATTTAGACCGTAGTGACTTTGATTTTGGCGCTCACCCGAATCCGTCTGGTCCATACCGCGTTCTGCTGAAACAGAAACAAACCGGCCTGTATGTTCAGGATCAGGCGCAGTGGGATAAAGTGCTGGTTACGCTTGGCGGTCGCTATGACTGGGCCGATCAGTCATCTTTCAACCGTGATTACGGTAATAAATCTGAACGTGACGACAAAGAGTTCACCTGGCGTGGTGGTGTAAACTACCTGTTCGACAACGGCGTAACGCCTTACTTCAGCTACAGTGAATCATTTGAACCCGCTTCACAGACTGATGCGAACGGCGATCTGTTTGCACCTTCGAAAGGCAAACAGTATGAAGTCGGCGTGAAATATGTGCCAGAAGATCGCCCAATTGTGGTGACTGGCGCACTGTATCAGCTTACCAAAACTAATAACCTGATGGCGGATCCGAACGGTTCACTGTTCTCGGTTGAAGGCGGTGAGATTCGTGCGCGTGGCGTAGAGCTGGAAGCGAAAGCGGCACTGTCGGCGAGTGTTAACTTGGTTGGTTCTTACACCTATACTGACGCGGAATACACCACTGACACCAACTACAAAGGAAATACGCCTGCACAGGTGCCAAAACACATGGCTTCGCTGTGGGCTGACTATACCTTCTTTGACGGTCCGCTTTCAGGTCTGACGCTGGGCACCGGTGGTCGTTATACTGGCTCCAGCTATGGTGATCCGGCTAACTCCTTTAAAGTGGGAAGTTATACGGTCGTGGATGCGTTAGTGCGTTATGATCTGGCGCGAGTCGGCATGGCGGGCTCCAACGTGGCGCTGCATGTCAACAACCTGTTCGATCGTGAATACGTCGCCAGCTGCTTTAACACTTATGGTTGCTTCTGGGGCGCAGAACGTCAGGTCGTTGCAACCGCAACCTTCCGTTTCTAATTTCTCTTTTTGGGGCACGGATTTCCGTGCCCGTTTCACAAGTTGGCTGTTATGCAGGAATACACGAATCATTCCGATACCACTTTTGCACTGCGTAATATCTCCTTTCGTGTGCCCGGGCGCACGCTTTTGCATCCGCTGTCGTTAACCTTTCCTGCCGGGAAAGTGACCGGTCTGATTGGTCACAACGGTTCTGGTAAATCCACTCTGCTCAAAATGCTTGGTCGTCACCAGCCACCGTCGGAAGGGGAGATTCTTATTGATGCCCAACCGCTGGAAAGCTGGAGCAGCAAAGCGTTTGCCCGCAAAGTGGCTTATTTGCCGCAGCAGCTTCCTCCGGCAGAAGGGATGACCGTGCGTGAACTGGTGGCGATTGGTCGTTACCCGTGGCATGGCGCGCTGGGGCGCTTTGGTGTTGCAGATCGCGAAAAGGTCGAGGAAGCTATCTCGCTGGTTGGCTTAAAACCGCTGGCGCATCGGCTGGTCGATAGCCTTTCTGGCGGCGAACGTCAGCGGGCGTGGATCGCCATGCTGGTGGCGCAGGATAGCCGCTGTCTGTTGCTCGACGAACCGACTTCGGCGCTGGATATCGCCCACCAGGTTGATGTACTGGCGCTGGTGCATCGTTTAAGTCAGGAGCGTGGCCTGACGGTCATTGCCGTGCTGCACGATATCAATATGGCGGCGCGCTACTGTGATTATCTGGTCGCCCTACGCGGCGGTGAAATGATTGCTCAGGGAACGCCTGCGGAAATTATGCGCGGCGAAACCCTCGAAATGATTTATGGCATCCCGATGGGTATTCTGCCGCATCCGGCGGGTGCTGCACCTGTGAGTTTTGTTTATTGATGAGCGGCTTACCTCTTATTTCGCGCCGCCGACTGTTAACGGCGATGGCGCTTTCTCCGTTGTTATGGCAGATGAATACCGCCCACGCGGCGGTTATTGATCCCAATCGTATTGTGGCACTGGAGTGGTTGCCGGTGGAGTTACTGCTGGCGCTCGGCATCGTGCCTTACGGCGTGGCGGACACCATCAACTATCGCCTGTGGGTCAGCGAACCGCCATTGCCGGACTCAGTGATTGACGTTGGTTTGCGTACAGAACCCAACCTTGAACTGCTGACCGAAATGAAACCGTCGTTTATGGTCTGGTCTGCAGGATATGGCCCTTCACCAGAAATGCTGGCACGTATTGCGCCGGGGCGCGGATTTAACTTCAGCGACGGCAAACAGCCACTGGCGATGGCGCGTAAATCACTGACGGAAATGGCAGATTTACTTAACCTGCAAAGCGCAGCGGAAACGCATTTAGCGCACTATGAAGACTTTATCCGCAGCATGAAACCCCGCTTTGTGAAGCGTGGTGCACGCCCGTTATTGCTGACGACGCTTATCGATCCGCGCCATATGTTGGTCTTCGGTCCAAACAGCTTGTTCCAGGAAATTCTCGATGAGTACGGCATCCCAAATGCCTGGCAAGGGGAAACCAACTTCTGGGGCAGTACCGCCGTCAGTATCGATCGTCTGGCAGCGTATAAAGACGTTGATGTGCTCTGTTTTGATCACGACAACAGCAAAGACATGGATGCGCTAATGGCAACCCCGCTGTGGCAGGCCATGCCGTTTGTCCGCGCCGGACGCTTTCAGCGCGTACCTGCAGTTTGGTTCTATGGTGCGACGCTTTCTGCAATGCACTTTGTGCGTATTCTGGATAACGCCATCGGAGGTAAAGCGTGAGTAAACGAATTGCGCTTTTTCCGGTGTTATTGCTGGCGCTGCTGGTGGTTGCTGCTGCGGCGTTGACCTGGATGAACTTCTCGCAGGCGCTGCCGCGCAGCCAGTGGGCGCAGGCCGCCTGGTCGCCGGATATTGACGTCATCGAGCAGATGATTTTTCACTACAGCTTGTTGCCGCGTCTGGCGATTTCGCTGCTGGTGGGCGCGGGCCTGGGGATGGTGGGCGTGCTGTTTCAGCAAGTGCTGCGTAACCCGCTGGCGGAACCGACGACGTTGGGTGTTGCAACAGGCGCGCAACTGGGGATTACCGTCACCACGCTCTGGGCGATCCCCGGCGCGATGGCGAGCCAGTTTGCTGCGCTGGCAGGGGCTTGTGTTGTTGGCTTAATCGTCTTTGGCGTCGCGTGGGGGAAACGGCTTTCGCCGGTAACGCTGATCCTCGCGGGGCTGGTAGTGAGCCTTTATTGCGGCGCAATCAATCAGTTACTGGTTATCTTCCATCATGACCAACTGCAAAGCATGTTCCTGTGGAGCACCGGAACGCTGACGCAAACCGACTGGGGCGGCGTTGAGCGTTTATGGCCGCAGCTGCTGGGCGGCGTGATGCTGACGTTATTGCTACTTCGCCCGTTAACTCTGATGGGGCTTGATGATGGCGTGGCGCGCAATCTCGGGCTGGCCTTGTCGCTCGCTCGTCTGGCGGCGTTGTCGCTGGCGATTGTCATCAGTGCGCTGCTGGTGAACGCGGTGGGGATTATCGGCTTTATCGGTTTGTTCGCGCCACTGCTGGCGAAAATGCTGGGGGCGCGGCGTTTGTTGCCACGGTTGATGCTGGCATCGCTGATTGGTGCGTTAATTCTGTGGCTTTCTGATCAAATCATCCTCTGGCTGACTCGCGTGTGGATGGAAGTGTCTACCGGTTCGGTCACTGCGTTGATCGGTGCGCCGCTGCTACTGTGGCTGCTGCCGCGTTTACGCAGCATTAGCGCGCCGGATATGAAGGTCAACGATCGTGTCGCGACTGAACGCCAACACGTGCTGGCGTTTGCTCTCGCGGGCGGCGTGCTGCTGTTGATGGCTGTGGTGGTGGCGCTGTCGTTTGGTCGTGATGCGCACGGCTGGACGTGGGCGAGCGGGGCGTTGCTCGAGGATTTGATGCCCTGGCGCTGGCCGCGAATTATGGCGGCGCTGTTTGCGGGTGTCATGCTGGCGGTGGCGGGCTGTATTATTCAGCGGCTGACCGGAAACCCGATGGCAAGCCCGGAAGTGCTGGGGATTAGCTCCGGCGCGGCGTTTGGCGTGGTGTTAATGCTGTTTCTGGTGCCGGGTAATGCCTTTGGCTGGCTGTTACCCACAGGCAGTCTCGGGGCGGCGGTGACGCTGTTGATCATTATGATCGCCGCCGGACGCGGTGGATTTTCCCCACACCGCATGTTACTGGCGGGGATGGCGTTAAGTACCGCGTTCACCATGCTTTTGATGATGTTGCAGGCAAGTGGTGACCCGCGAATGGCGCAAGTTCTGACCTGGATTTCCGGTTCGACCTACAACGCGACCGATGCGCAGGTCTGGCGTACTGGAATTGTGATGGTGATTTTGCTGGCGATTACCCCGCTGTGCCGCCGCTGGCTGACCATTTTACCGCTGGGTGGTGATACCGCACGAGCCGTGGGGATGGCGCTGACGCCGACGCGAATTGCGCTGCTGCTGTTAGCGGCTTGCCTGACGGCGACCGCGACAATGACCATTGGTCCGTTGAGTTTTGTTGGTTTAATGGCACCGCATATTGCGCGGATGATGGGCTTTCGACGGACGATGCCACACATCGTAATTTCGGCGCTGGTGGGAGGATTACTGCTGGTGTTCGCTGACTGGTGTGGGCGGATGGTATTGTTTCCATTCCAGATCCCAGCGGGGCTGCTGTCGACCTTTATCGGCGCGCCATATTTTATCTATTTGTTGAGAAAGCAGAGCCGTTAATAGGATGCCTCGCCCGGTGGGCGAGGCAAAATCATCACAACTTCGCAAACACCCGACGTGCAGCATCGATGGTGTTATTGATATCTTCCATGCTGTGCGCCACAGACATAAAGCCCGCTTCAAACGCTGACGGTGCCAGATAAACACCTTCGTCCAGCATCATATGGAAGAAACGTTTAAAGCGTTCCACGTCACAGGACATCACATCCTGGTAGCATGTCACGGACTCGGCGTCGGTAAAGAAAATACCGAACATGCCGCCAACGTGGTTTACCACCAGCGGAATTCCGGCTTCTTCTGCCGCTTCCCGCAGACCTTCTGCCAGACGTGTTGTCAGCTCATCCAGCGTCTCGTGAACGCCCGGCTGTGCGACTTCATTCAGACAGGCGAAACCAGCAGCCATCGCAATCGGGTTACCGGAAAGCGTACCCGCCTGATAGACCGGACCGGTCGGGGCCAGCGCATCCATTACATCACGACGACCACCGAATGCGCCTACCGGCATTCCACCGCCGATGATTTTGCCGAGGCAGGTGAGATCCGGTTCCACACCGTAATAATCCTGTGCGCCAGCTAGCGCTACGCGGAAACCGGTCATCACTTCATCGATGATCAGCAACGCGCCAAATTCGTCGCACAGCGCGCGCAGACCTGGCAGGAACTCTGGCAGCGGTGGCACGCAGTTCATATTGCCTGCCACCGGCTCGACGATAATACAGGCAATCTCTTGCGGGTATTGCTCAAACGCGGCGCGTACAGAGGCCAGATCGTTATAAGTACAGGTTAAGGTATGTTTGGCGAAATCTGCCGGAACACCCGGCGAATTTGGCTGGCCTAACGTGAGTGCGCCAGAACCGGCTTTCACCAGCAAGCAGTCAGCGTGACCGTGGTAACAACCTTCAAATTTAATAATTTTGTCGCGACCGGTAAAACCACGGGCCAGGCGGATGGCGCTCATCGTCGCCTCGGTGCCGGAGTTCACCATGCGCACCATATCCATGGTCGGGACCAGTTCGGTCACCAGTTGCGCCATTTTCACTTCCATTTCGGTTGGTGCACCAAAGCTTAAACCACGCTCGGCGGCTTCAATCACGGCATTGCGGATCGCCGGATGGTTATGGCCCAGCACCATCGGCCCCCAGGAACCGACATAATCGATATAGGCTTTGCCATCAACATCGTACAGATAAGCGCCGTCCGCTTTTTCGATAAACAGTGGAGTGCCGCCCACGCCAGTAAAGGCGCGAACAGGGGAGTTCACGCCGCCAGGGATCAGCTCGCGCGCTGCGCTGTAAAGATTTTCAGACTTACTCATGGAGGGTTCCTGATTCGTAGAAAAAGTGAATGGCTGCTATTCTATGTTATTCATAACAAGTTAAATACTCGTCAAACATCAGGCTGCTTGTACTGGTGCAATCCTGATTTCTTAGAGTATAAAAGTTTTGTGCATTTGAAACATTACGCTTTGCAAAGGATTTTCATGGAACGTGCGAGTAAAATGCCGTCATCTTATTTGTATGACCAATAAGTGATCATTGGATGAAAACTGATACTCCCTCTTTAGAAACACCGCAGGCCGCGCGCCTGCGACGCAGACAACTGATTCGCCAACTTCTTGAGCGCGATAAAACCCCGTTAGCCATTTTGTTTATGGCGGCAGTCGTCGGCACGCTTGTCGGGCTGGCTGCGGTTGCTTTTGACAAAGGTGTCGCCTGGTTGCAGAACCAACGTATGGGGGCACTGGTACATACTGCTGATAATTATCCGCTTCTGTTAACCGTCGCTTTTCTCTGTTCGGCGGTGCTGGCGATGTTCGGCTACTTTTTGGTGCGCAAATACGCGCCGGAAGCAGGTGGTTCGGGGATCCCGGAAATTGAAGGGGCGCTGGAAGATCAACGTCCTGTTCGCTGGTGGCGTGTGTTGCCGGTGAAATTCTTTGGTGGGCTGGGGACACTCGGCGGAGGCATGGTGTTGGGGCGCGAAGGGCCAACCGTGCAGATAGGCGGCAATATCGGGCGGATGGTACTCGATGTTTTCCGCCTGAAAGGTGACGAAGCTCGTCATACGCTACTGGCAACCGGTGCTGCTGCGGGGCTGGCTGCGGCCTTTAACGCGCCGCTGGCGGGTATTTTGTTTATTATCGAAGAGATGCGTCCGCAGTTTCGCTATACGTTAATTTCGATTAAAGCGGTATTTATTGGCGTCATTATGTCGACCATTATGTACCGGATTTTTAATCATGAAGTTGCGTTGATTGACGTCGGTAAACTTTCTGATGCGCCGCTTAATACGCTGTGGCTTTATCTGATCCTCGGTATTATTTTTGGCATTTTCGGCCCTATTTTTAATAAATGGGTGCTGGGGATGCAGGATTTGCTGCACCGTGTGCACGGTGGCAATATTACCAAATGGGTACTGATGGGCGGTGCGATTGGCGGTTTGTGTGGATTGCTGGGGTTTGTGGCACCAGCAACTTCGGGCGGCGGTTTTAACCTGATTCCTATCGCTACCGCGGGGAATTTCAGCATGGGAATGCTGGTGTTTATCTTCGTCGCGCGGGTCATTACCACCTTACTCTGCTTCTCTTCCGGCGCGCCGGGCGGTATTTTTGCCCCGATGCTGGCGCTGGGTACTGTGCTGGGAACCGCTTTCGGAATGGTTGCCGTTGAGTTGTTTCCGCAATATCACCTTGAGGCGGGGACGTTTGCTATTGCCGGAATGGGGGCGTTACTGGCGGCATCTATTCGCGCGCCGTTAACGGGGATCATTCTGGTTCTGGAAATGACCGATAACTACCAGCTCATTTTGCCAATGATTATTACCGGTCTTGGCGCAACACTATTAGCACAATTTACCGGTGGGAAACCGCTATACTCGGCGATTCTTGCGCGCACGCTGGCAAAACAGGAAGCTGAGCAACTGGCGCGAAGCAAGGCCGCATCAGCCAGCGAGAATACTTGAACGAAATACCAGGGTATTAGATAATGGCGATTATTATTGGGTTAGAATTTGCCCAATTGCCGATGTCGTTTGGAGCAAAATATGAGTGATGACGTAGCACTGCCGCTGGAGTTTACCGACGCAGCAGCCAACAAAGTTAAAAGCCTGATCGCTGACGAAGATAACCCGAATCTGAAATTACGCGTGTATATCACCGGTGGCGGTTGCAGCGGCTTCCAGTATGGTTTCACCTTTGATGATCAGGTGAACGAAGGCGATATGACCATCGAAAAACAGGGCGTTGGCCTGGTGGTTGATCCGATGAGCCTGCAATATCTGGTCGGCGGTTCCGTTGACTATACCGAAGGTCTGGAAGGTTCTCGTTTCATCGTGACCAACCCGAACGCGAAAAGCACCTGCGGTTGCGGTTCTTCCTTTAGTATCTAATCTGCTGTTCATGTGCCGGATAAACTATCCGGCACATCTCCTCTCTTCAACGACCATTCTCATCCAGCGCAAACGTCGGTAGCTTAAGATGCCAACGAATAGCCGCCAGCCGAATCAATAGCGTCACGACCATGCCCATCATACTGGCTGTTTCCAGTGGTACGGAAAATGTGTAATAAGCCGTAGCGTGGACAATACCGCCGATAATACAGGCAGTTGCGTAGATTTCTGTACGTAAAATCATGGGGATTTCGCGGGCCAGTACATCACGAATGATTCCGCCGCCAACGCCAGTAATGACGCCCATACAAACCGCGATTAACGGACCGGCTTCCGCATTAAAGGCTTTATTCACGCCAATGCCGACAAACACCGCCAGACCAACGGCGTCCAGCACCGGCAACATCCATTTTGGTAAGCGTCTTGGCTGGCGCACCAGCACGATGGTCAGCATGCTGGTGACCATTGCAACGACCAGATCGGTGGGATCTTTCACCCAAAATACCGGGCCGTGATCCAGCGCCATGTCGCGAATTGTTCCGCCGCCTACTGCGGTAACCACGCCCAATACCAGAACACCAAAAGGGTCCATACGCAATTTTCCGGCTAACAAAACGCCAGAGATAGCAAATACCGCTGTGCCGACTATATCCAGCCAATAGACGAGCATTGTTCAATCCCCACTGAGCACCTGAAAAGGTCAGGCACTAATCTACCTGTGAAAGCGCATTACAGAGCTGTTGTGCAGCGAGGATAATACGTGGGCTTGCACGTTCAAACCAGTCACTCGTGAGAGGAATAACGGGAATTTTGAGCTGTTCACCCCAGTATTGTTTGATTTTAGGAATTTGGTCCGGTCCGCCTGTAATGACAATCGCCTGTGGCGAGCGTGCTAACACCTGTTCGCGGCTAACTTGCGGCCAGGGAACCCGGCTGTCTTTAAAGATGTTTTCTCCGCCACAAACTTCGAGTACCTGGTTCTGAATCGACTCTTTTCCACTGGTAAATGGCGGATTAATGCCGAATTGCAGAAAAACACGTTTTTTAGGTTTATCAGCATATTGCGCTTTCAATTGCGCGTACTGATCCAGCAGGGATTGCGCGGCTTGTTCGGCCTTATCCGGTTGCGGACTCCAGGGGGCCAGTTGACGTAACGCATTGGCAATTTGTTCAATGCTTGTCGCATCGACCCACATCACTTTTATTCCCAGCGAAGCCAGCTGGTCAACCTGCCGCTCGGCATTACCTCCACGCCAGGCAATCACCAGATCGGGTTTCAGCGCGACAATGCGTTCCAGATTCATCCCCTGCCAGGTGGAAACCTGCTCAATCTTTTGCGCTTGTGGAGGATAGTCGGAATAGCTGCTGACCCCAACCGGCGTGATCCCGGCGGCAAAGGCAAGTTCAGTGTTGGCGGGAGAAAGCGTGATGACGCGCGGCGCGGCATTGAGCCACAGCGGCGCGAGAAAAGACAGGGCGACCAGCGCCCTGAACAGTGACTTAGCCATGTGCCAGTTTCTGCACCAGTGACTCAACCATCAGGCTGGACTGTTTAGCGGCAACAGCCAGGAACTCATCGAAGCTAAGATGAGACTGTTGATCGGCCACGTCGGAGATGGCGCGTACTACGACAAACGGGACGTTGAAATTGTGGCAGACATGGGCGATTGCCGTCGCTTCCATCTCTACAGCAATGGCCTGTGGGAAGTTGTGGCGGATTTTCGCCAGACCAACAGAACCGTTGATGAAAGCGTCGCCGCTAACAATCAGGCCACGTACAGCGTTAAGATTCAGTTCGGCAATGCAGGCCTCAGCGGCAGCGATCAGTTTATCGTCAGCTTTGAAGCCTGCCGGGCAGCCTGGTAACTGACCGTATTCATAACCAAATGCCGTGACATCCGCGTCGTGATAACGCGCTTCGTCCGAGACAACGATATCGCCCACTTTCAGCGTTGGTGCCAGGCCACCGGCAGAACCGGTGTTAATAATCACATCTGGCTTGCAGTGTTCCAACAGCAAAGTGGCACCCAGCGCCGCAGCGACTTTACCGATGCCCGATTTCAGAAGCGCAACCTCGGTTCCATTCAGTTGGCCGGTATAGATTTCGCAACCGCCCAGACTGATAGTTTGACGGTTTTCGATTTTGTCACGCAGCAGCGTAACTTCTTCTTCCATTGCACCAATGATGCCGATTTTCATAGATTTACTCGCGATAAGCCCGATTTGAAGGCATAGTTTACCATGCGCTTACGGGGAAGCGTATTTCTCACGCGGGAGAGGACATGGCACAGATTGATTTCCGAAAAAAAATAAACTGGCATCGTCGTTACCGTTCACCGCAGGGCGTTAAAACCGAACATGAGATTCTGCGGATCTTCGAGAGCGATCGCGGGCGTATCATCAACTCTCCGGCAATTCGTCGTCTGCAACAAAAGACCCAGGTTTTTCCACTGGAGCGCAATGCCGCCGTGCGCACGCGTCTTACCCACTCGATGGAAGTCCAGCAGGTGGGGCGTTATATCGCTAAAGAGATTTTAAGCCGCCTGAAAGAGCTTAAATTACTGGAGACGTATGGTCTCGATGAACTGACCGGGCCCTTTGAAAGCATTGTTGAGATGTCATGCCTGATGCACGATATCGGCAATCCGCCGTTTGGTCATTTTGGCGAAGCGGCGATAAATGACTGGTTTCGCCAGCGTTTGTACCCGGAAGATGCCGAAAGCCAGCCTCTGACTGACGATCGCTGCAGCGTGGCGGCACTACGTTTACGGGACGGGGAAGAACCGCTTAACGCGCTGCGGCGCAAGATTCGTCAGGACTTATGTCATTTTGAAGGTAACGCACAGGGTATTCGTTTGGTGCATACATTGATGCGGATGAATCTCACCTGGGCGCAGGTTGGCGGTATTTTAAAATATACCCGTCCGGCGTGGTGGCGTGGTGAAACGCCTGAGACACATCACTATTTAATGAAAAAGCCGGGCTATTATCTTTCCGAAGAAGCCTATATTGCCCGGTTGCGTAAAGAACTTAATTTGGCGCTTTACAGTCGTTTTCCGTTAACGTGGATTATGGAAGCTGCCGACGACATCTCCTATTGTGTGGCAGACCTTGAAGATGCGGTAGAGAAAAGGATATTTACCGTTGAGCAGCTTTATCATCATTTGCACGAGGCGTGGGGCCAGCATGAGAAAGGTTCGCTCTTTTCGCTGGTGGTTGAAAATGCCTGGGAAAAATCACGCTCAAATAGTTTAAGCCGCAGTACGGAAGATCAGTTTTTTATGTATTTACGGGTAAACACCCTAAATAAACTGGTACCCTACGCGGCACAACGATTTATTGATAATCTGCCTGCGATTTTCGCCGGAACGTTTAATCATGCATTATTGGAAGATGCCAGCGAATGCAGCGATCTTCTTAAGCTATATAAAAATGTCGCTGTAAAACATGTGTTTAGCCATCCAGATGTCGAGCAGCTTGAATTGCAGGGCTATCGGGTCATTAGCGGATTATTAGAGATTTATCGTCCTTTATTAAACCTGCCGTTATCAGACTTTACTGAACTGGTAGAAAAAGAACGGGTGAAACGTTTCCCTATTGAAACGCGCTTATTCCACAAACTCTCGACGCGCCATCGGCTGGCCTATGTCGAGGCTGTCAGTAAATTACCGTCAGATTCTCCTGAGTTTCCGCTATGGGAATATTATTACCGTTGCCGCCTGCTGCAGGATTATATCAGCGGTATGACCGACCTCTATGCGTGGGATGAATACCGACGTCTGATGGCCGTAGAACAATAACCAGGCTTTTGTAAAGACGAACAATAAATTTTTACCTTTTGCAGAAACTTTAGTTCGGAACTTCGCGCTATAAAACGAATCTGAAGAACACAGCAATTTTGCGTTATCTGTTAATCGAGACTGAAATACATGAAAAAAACCACATTAGCACTGAGTGCACTGGCTCTGAGTTTAGGTTTGGCGTTATCTCCGCTCTCTGCAACGGCGGCTGAGACTTCTTCAGCAACGACAGCCCAGCAGATGCCAAGCCTTGCACCGATGCTCGAAAAGGTGATGCCTTCAGTGGTCAGCATTAACGTAGAAGGTAGCACAACCGTTAATACGCCGCGTATGCCGCGTAATTTCCAGCAGTTCTTCGGTGATGATTCTCCGTTCTGCCAGGAGGGTTCTCCGTTCCAGAGCTCTCCGTTCTGCCAGGGGGGCCCGGGCGGTAATGGCGGCGGCCAGCAACAGAAATTCATGGCGCTGGGTTCCGGCGTCATCATTGATGCCGATAAAGGCTATGTCGTCACCAACAACCACGTTGTTGATAACGCGACGGTGATTAAAGTCCAGCTTAGCGATGGTCGTAAGTTCGACGCGAAGATGGTTGGCAAAGATCCGCGCTCTGATATCGCGTTGATCCAGATCCAGAACCCGAAAAACCTGACCGCAATTAAGATGGCGGATTCTGATGCGCTGCGCGTGGGTGATTACACCGTAGCAATTGGTAACCCGTTCGGCCTGGGCGAGACAGTAACTTCCGGGATTGTCTCTGCGCTGGGACGTAGCGGCCTGAACGCTGAAAACTACGAAAACTTCATCCAGACCGATGCAGCGATCAACCGGGGTAACTCAGGTGGTGCGTTGGTTAACCTGAACGGCGAACTGATTGGTATCAACACCGCGATCCTCGCACCGGACGGCGGAAACATCGGTATCGGTTTTGCTATCCCGAGCAACATGGTGAAAAACCTGACCTCGCAGATGGTGGAATACGGCCAGGTGAAACGTGGTGAGTTGGGTATTATGGGCACTGAGCTGAACTCCGATCTGGCGAAAGCGATGAAAGTTGACGCTCAGCGCGGTGCTTTCGTAAGCCAGGTTCTGCCGAATTCTTCCGCCGCGAAAGCGGGCATTAAAGCGGGTGATGTGATCACCTCACTGAACGGTAAGCCAATCAGCAGCTTTGCCGCACTGCGTGCTCAGGTGGGCACTATGCCGGTAGGTAGCAAACTGACCCTGGGCTTACTGCGCGACGGGAAGCAGGTTAACGTGAACCTGGAACTTCAGCAGAGCAGCCAGAATCAGGTTGATTCCAGCACCATCTTCAACGGCATTGAAGGCGCTGAGATGAGTAACAAAGGCAAAGATCAGGGCGTGGTGGTGAACAACGTGAAAACGGGGACTCCGGCTGCGCAGATCGGCCTGAAGAAAGGTGATGTGATTATTGGCGCGAACCAGCAGGCAGTGAAAAACATCGCTGAACTGCGTAAAGTTCTCGACAGCAAACCGTCTGTGCTGGCACTGAACATTCAGCGCGGCGACAGCACTATCTACCTGTTAATGCAGTAATCTCCCTCAACCCCTTCCTGAAAACGGGAAGGGGTTCTCCTTACAATCTGTGAACTTCACCACAACTCCATACATCTTCATCATCCTTTGGGCATTTGCACAATGCCGTACGTTACGTACTTCCTTATGCTAAGCCGTGCATAATGGAGGACTTATGGCTGGTTGGCATCTTGATACCAAAATGGCGCAGGATATTGTGGCACGTACCATGCGCATCATCGATACCAATATCAACGTAATGGATGCCCGCGGGCGAATTATCGGCAGCGGCGATCGTGAGCGTATTGGTGAATTGCACGAAGGAGCATTGCTGGTACTTTCACAAGGACGAGTCGTCGATATCGATGACGCGGTGGCACGTCATCTGCACGGTGTGCGGCAGGGGATTAATCTACCGTTACGGCTGGAAGGTGAAATTGTCGGCGTAATTGGCCTGACAGGTGAACCAGAGAATCTGCGTAAATATGGCGAACTGGTCTGCATGACGGCTGAAATGATGCTGGAACAGTCGCGGTTGATGCACCTGTTGGCGCAGGATAGCCGTTTGCGGGAAGAACTGGTGATGAACCTGATTCAGGCTGAGGAGAATACTCCCGCACTTACTGAATGGGCGCAACGGCTGGGGATCGATCTCAATCAACCGCGAGTGGTGGCTATTGTTGAGGTCGACAGCGGTCAGCTTGGTGTGGACAGCGCAATGGCGGAGTTACAGCAACTGCAAAATGCGCTGACTACGCCCGAGCGTAATAATCTAGTGGCGATTGTCTCGCTAACCGAAATGGTGGTGTTGAAACCGGCGTTGAACTCTTTTGGGCGCTGGGACGCAGAAGATCATCGTAAGCGAGTTGAACAACTGATTACCCGCATGAAAGAGTATGGCCAGCTGCGTTTTCGCGTTTCGCTGGGCAACTATTTTACCGGTCCTGGCAGTATTGCCCGATCCTATCGTACGGCGAAAACGACGATGGTGGTGGGTAAACAGCGGATGCCAGAAAGTCGCTGCTATTTTTATCAGGATCTGATGTTACCTGTGTTACTCGACAGTTTGCGTGGCGACTGGCAGGCCAACGAACTGGCGCGACCGCTGGCGCGGCTGAAAGCGATGGACAATAACGGCTTGCTGCGGCGAACTCTGGCGGCGTGGTTTCGCCACAATGTGCAACCGCTGGCAACGTCAAAGGCGTTGTTTATTCATCGTAATACTCTGGAATATCGGCTTAATCGTATATCGGAACTGACCGGGCTTGATTTGGGCAATTTTGATGACAGGTTGCTGCTGTATGTGGCGTTACAACTGGATGAAGAGCGGTAGGTCGATTACAAAATTACAGCCGGGTGAGACTTTACCCGGCCCACAGAATGACATTATTTACGCGTCAGTTTTTCCAGATCGGCTTCAATCTCGCTGATCTTATTGGTTACTACTGACTCCAGGTGACGTAAGTCATCGAGGATCTTACGCTTAAGATCAACTTCGCTGCGGTCACGCTGGCAGATTTGATCAAGCTCATCAATGATATACCGTAGATTCGGGCTGATTTCCTGGACTTCTTTATAACCCTGCCCCACACCATCAGCGACAACCGTTTTACGCTGACGCGGATATTTAAACTTCACGCTCTTGGCGAAAAACTCGCCTTTGTCTTTCTGGAAATAGATTTTCAGAATATCGTTGTTGGCTTCCTGCCGGAGGCTGTAACGATCAATTTCTTCAGGATTGGTAATACCCAGACTTTTCAGATTGTCGTACATAGCGTTACCTCAAAATGAGTCAGTAAATTGTGCTTATTTTAGCATTTGGCCTGGCCCGCCCGGCTCGACTGTGATCGCAGAAAGCCTTTTTCTTCCAGACTTCTATCATGGCGTAAAAATCAAAAAATTACCTGCTTTATTGTGATGATATTCCATGGGATGGATTAGCACATTTATCTTCATTTTGCGAATTACATGACAGTCCGAAACAAGATGAAAACGTATTTAAAAAAGGGGGAAAATGAGTAGGACGAATTATTCTGAGCCAGAAAGCAATCGGGCAGCGTCGTGCTGCCCGTGTACATACTTTTAGTCGATGGTACGCAGCAGTTCGTTAATACCAACTTTACCGCGAGTTTTCGCGTCAACTTTCTTAACGATAACTGCACAGTAGAGACTGTATTTGCCATCTTTCGACGGCAGATTACCTGAAACAACCACAGACCCTGCCGGAACGCGACCGTAGTGGATTTCGCCGGTTTCACGGTCATAAATACGGGTGCTCTGACCAATGTATACGCCCATAGAGATGACGGAACCTTCTTCGACAATCACCCCTTCAACCACTTCAGAGCGTGCGCCGATGAAGCAGTTATCTTCAATAATGGTCGGGTTAGCCTGCAGCGGCTCCAGCACGCCGCCGATACCCACGCCACCGGAAAGGTGGACGTTTTTACCAATCTGCGCACAGGAACCGACGGTCGCCCAGGTATCAACCATGGTGCCTTCATCAACATATGCGCCGATGTTGACGTAAGACGGCATCAGCACGGTGTTACGGGCAATGAACGCGCCCTGACGCACTGCCGCTGGTGGCACGACGCGGAAGCCTTCTTTCTGGAAACGTGCTTCATCGTAGTTAGCGAATTTCATCGGCACTTTGTCGAAGTAGCGGCTTTCTGCCCCTTCGATCACCTGATTATCATTAATACGGAAAGAGAGCAGCACCGCTTTTTTCAACCACTGATGCGTCACCCACTGACCGTCAATTTTTTCCGCTACACGCAGTGCGCCGGAATCCAGCAGGGCGATCACCTGATTTACCGCTTCGCGGGTAACGGTGTCTGCATTGGCTGGCGTGATCTCGGCACGGCGTTCAAAAGCGGTTTCAATAATGTTCTGTAACTGCTGCATTGTTAAACTCTTTTCATATCAGTAAACACATCACCCTTTATCGTTTGGATTGAGGGCCTCTGTCAACCGCTGATGCACTTCCTGCTGCAACTCGTTATTAAGCGCACGCCGGTCAGCGGTGGCAATTATGAATAAATCTTCTACTCGCTCGCCAATGGTTGTAATTCGGGCGCCATGAAGCGAAATTCCCAGATCGGCAAAAATTTTCCCGACTCGCGCCAGCAGTCCAGGTTGGTCGAGGGCGATCAGTTCGAGGAACGATTTGCGGTCGGTATGGGTCGGCAAAAACGTCACTTCGGTTTCAACAGTAAAATGGCGCAATTTAGCGGGTTGGCGACGGGGCTGCGGTGGCTGCCAGCTACTTTGTGTCAGCACCTGCTCCAGACCAAACCGAATAACCTCATGACGATCTGCGGATAGCGGGCTACCATCGGGTTCCAGCACTATAAAGGTATCCATCGCCATACCGTCGCGAGTGGTGAAAATTTGTGCGTCGTGAACACTTAAATTGCGGCGGTCTAATTCGGCACAGACGGCGGCAAACAGATAGGGGCGGTCCGGGCTCCAGATAAAAATCTCGGTGCCTCCACGCGTAGCCTGCGGGCTAAGCAGTACCAGCGGTTTGCTTAAATCATGCTGTAATAAATGGCGTGCGTGCCAGGCCAGTTGATTTGGGCTATGGCGGACAAAATAGTTAGCGCGACAGCGTGACCAAATTTGGTGCAGCGCCTCTTCGTCGATGTTATCCATGCGCAGTAGTGCCAGCGCCTGGAGTTGGTGATGGCGAACCCGTTCGCGCATATCCGGCGTGTTTTGCATTCCGCGTCGTAGCTGCTTTTCGGTGGCAAAATAGAGTTCGCGCAACAGACTTTGCTTCCAGCTATTCCACAGTGTTTCGTTGGTGGCGCAAATGTCAGCCACTGTCAGGCATACCAGATAGCGCAGACGATTTTCCGTTTGGACTTCTTCGGCAAACTGCTTGATGACTTCCGGGTCCTGAATATCGCGGCGCTGAGCTGTCACCGACATCAGCAAGTGCTGGCGAACCAGCCAGGCGACCAGCTGTGTTTCGCGTGAGTTCAGCCCGTGGAGTTCGGCAAAATGCACTACATCCTGAGCACCGAGAATGGAGTGGTCGCCGCCGCGTCCTTTGGCGATATCGTGAAACAGCGCGGCGATGAAAATCAGCTCAGTTGACGGCAGACGCGGCCAGACGTCCACACACAACGGATGGCGCTGGCGCGTTTCTTCACTGGCAAAACTCTCCAGTTTCAACATCACGCGGATAGTATGTTCATCCACCGTGTAGGCGTGGAACAGATCAAACTGCATCTGCCCGACGATATGCGACCATTGCGGCATATACGCGCCGAGTACGCTATGGCGATGCATTGGCAATAGCCCGCGCCGCACCGCTCCGGGGTGACGCAGAATGCTCAAAAACAGTTTTCGCGCTTCCGGAATATTACACAGAGGTTGTTGCAGATGGCGACGGGCGTGGCGTAACTGGCGTAGCGTGGTGGAGTAAATGCCGGTGATCGCACTGTTGCGCACCATGGTGTAGAACATACGCAAGATGGCTTCCGGCTGGCGCATAAATAGTGTTTCATCACGCAGGTCGATCAGCGTTCCGCGTAGCTGAAACTCATCGTCGATTGGACGTGGTTTTTCGTCGGCGGGAAGGGCGAGGATGGCTTCATCGAACAGTTGCAGCAGCATCTGGTTGAGTTCACTGACGCGGCGTGTAACGCGGAAGTAATCCTTCATCATCCGCTCGACCGGTTCGTTACCTTCACCACTGTAATTCAAACGCTGGGCGACGCTAAGCTGGCGATCGAATAACAGGCGATTATCGTAACGACTGACGACCAGATGCAGGGCAAAGCGAATGCGCCACAATATATGCAGGCATTCGTTTAATTCCGCTCGCTCCGCAGAGGTTAAGAAGCCAAACCCTACCATTTCATCCAGCGATGTTGCGCCAAAATGACGGCGGGCCACCCATTGCAGAGTGTGGATATCGCGCAAGCCGCCGGGGCTACTTTTGATGTCTGGTTCAAGGTTGTAGCTGGTGCCGTGGTAACGCTGATGGCGCTGGTTCTGTTCTTCAACTTTCGCCGCGTAGAACTTGTCGGAAGGCCAGAATCCTTCGCTAAAAATATGTTTTTGCAGTTCGAGGAACAGCGCAACATCGCCAATTAATAAGCGGGATTCGATTAAATTGGTGGCGACGGTTAAATCCGATAACCCTTCCAGCATGCACTCTTCAAGCGTGCGCACGCTATGACCCACTTCCAGCTTTACATCCCAGAGCAGCGTTAACAGCTCGCCCACTTTTTGCGCCTGATCGTCCGGGAGCTTTTTACGGCTTAAAATCAGTAAATCGATGTCAGAAAGTGGATGCAGCTCGCCACGACCGTAGCCACCGACGGCGACCAATGCCAGGTCGGCAATCTGGCTGAATCCCGCTTCAATCCATAATCGTTGAAGAAGCTGGTCGATAAACTCGGTACGCGCCTCAATCAACTGTTCTGCGGAGATACCATTGTCAAAGGCATCACCCAGCCAACGCTGGAAAGTATCGATATGGGCTTTTATCCCACCGACGGTTAATTCATCACGGGGCCAGGCGCATGGATTTTGCGGTTGACCGTGCAGGGTGGGGAGAGCGGTGTTTGCGTACTGTTCTGGAAGGGTATTCATTGTGCGCCACCCATAAGATTAAATTATTGCATTAAAAAAGCCGGCATTCGCCGGCTTCATTTTATTCGTCGTGCGAGATTATCGCCGGGATGGTGTCATCCTTGCGTAGCGTCAGAATTTCGCAGCCGTTATCAGTCACCACAATAGTATGCTCATATTGTGCAGACAAGCTGCGATCTTTGGTTTTTACCGTCCAGCCATCTTTCATGGTGCGGATCTCTTTTTTACCCGCGTTGACCATTGGCTCGATGGTGAATGTCATCCCCGGTTTCAGCACGACGTTGGTTTCACGGGAGTCATAGTGCAGCACCTGCGGTTCTTCGTGGAAGCCGCGACCAATACCGTGTCCGCAATATTCACGAACGACGGAGAAGCCTTCTGCTTCGACAAATTTCTGAATTGCCGCACCGATTTCGCGCAGATTAATGCCTGGTTTTACCATGCGTAGCGCCAGGTACAGGCTTTCTTGCGTGATGCGGCACAGACGTTCGCCCATGATGGTCGGCTTACCGACGATAAACATTTTCGAGGTATCGCCGTGGAAACCATCTTTGATTACGGTGACATCAATGTTAACGATATCGCCATCTTTCAGCAGCTTGGCGTCGTCCGGGATACCGTGGCACACCACTTCATTAATAGAGATGCAAACGGATTTCGGATAGCCGTGATAGCCGAGGCAGGCAGAAACCGCGTGTTGTTCATTAACAATGTAATCATTACAGATGCGATCCAGCTCGCCGGTGCTGACGCCCGGTTTAACATACGGTTCGATCATCTCCAGCACTTCGGCAGCCAGTCGGCCAGCGACGCGCATTTTTTCGATATCTTCTGGGGTCTTGATTGAGATAGCCATTAATTCTGTCCATCAGCGTCGGTGATACCGACAATATATATGTAAGTGCCGTCAATGGTATCACACCCGGGCAAATTGAGAATCATTCTGAATTTCGCCAAACGTGCCACTGAAGGTTTTCTATAATAGAAAATTCAACGTCTGATGCTGTACACAGCGCCAACAATTATTGGTGTCCACGACGTATTTGTGGTATAAAGCGCGCCGGACTTCCGATCCATTTCGTATACACAGACTGGACGGAAGCGACAATCTCACTTTGTGTAACAACACACACGTATCGGCACATATTCCGGGGTGCCCTTTGGGGTCGGTAATATGGGATACGTGGAGGCATAACCCCAACTTTTATATAGAGGTTTTAATCATGGCAACTGTTTCCATGCGCGACATGCTCAAGGCTGGTGTTCACTTCGGTCACCAGACCCGTTACTGGAACCCGAAAATGAAGCCGTTCATCTTCGGTGCGCGTAACAAAGTTCACATCATCAACCTTGAGAAAACTGTACCGATGTTCAACGAAGCTCTGGCTGAACTGAACAAGATTGCTTCTCGCAAAGGTAAAATCCTTTTCGTTGGTACTAAACGCGCTGCAAGCGAAGCGGTGAAAGACGCTGCTCTGAGCTGCGACCAGTTCTTCGTGAACCATCGCTGGCTGGGCGGTATGCTGACTAACTGGAAAACCGTTCGTCAGTCCATCAAACGTCTGAAAGACCTGGAAACTCAGTCTCAGGACGGTACTTTCGACAAGCTGACCAAGAAAGAAGCGCTGATGCGCACTCGTGAGCTGGAGAAACTGGAAAACAGCCTGGGCGGTATCAAAGACATGGGCGGTCTGCCGGACGCTCTGTTTGTAATCGATGCTGACCACGAACACATTGCTATCAAAGAAGCAAACAACCTGGGTATTCCAGTATTTGCTATCGTTGATACCAACTCTGATCCGGACGGTGTTGACTTCGTTATCCCGGGTAACGACGACGCAATCCGTGCTGTGACCCTGTACCTGGGCGCTGTTGCTGCAACCGTACGTGAAGGCCGTTCTCAGGATCTGGCTTCCCAGGCGGAAGAAAGCTTCGTAGAAGCTGAGTAATAAGGCACGCTCGTACGAGCCCTTATAGACCAGGTAGTACACGTTTGGTTAGGGGGCCTGCATATGGCCCCCTTTTTCACTTTTATATCTGTGCGGTTTAATGCCGGGCAGATCACATCTCCGAGGATTTTAGAATGGCTGAAATTACCGCATCCCTGGTAAAAGAGCTGCGTGAGCGTACTGGCGCAGGCATGATGGATTGCAAAAAAGCACTGACTGAAGCTAACGGCGACATCGAGCTGGCAATCGAAAACATGCGTAAGTCCGGTGCTATTAAAGCAGCGAAAAAAGCAGGCAACGTTGCTGCTGACGGCGTGATCAAAACCAAAATCGACGGCAACTACGGCATCATTCTGGAAGTTAACTGCCAGACTGACTTCGTTGCAAAAGACGCTGGTTTCCAGGCGTTCGCAGACAAAGTTCTGGACGCAGCTGTTGCTGGCAAAATCACTGACGTTGAAGTTCTGAAAGCACAGTTCGAAGAAGAACGTGTTGCGCTGGTAGCGAAAATTGGTGAAAACATCAACATTCGCCGCGTTGCTGCGCTGGAAGGCGACGTTCTGGGTTCTTATCAGCACGGTGCGCGTATCGGTGTTCTGGTTGCTGCTAAAGGCGCTGACGAAGAGCTGGTTAAACACATCGCTATGCACGTTGCTGCAAGCAAGCCAGAATTCATCAAACCAGAAGACGTATCCGCTGAAGTGGTAGAAAAAGAATACCAGGTACAGCTGGATATCGCGATGCAGTCTGGTAAGCCGAAAGAAATTGCAGAGAAAATGGTTGAAGGCCGCATGAAGAAATTCACCGGCGAAGTTTCTCTGACCGGTCAGCCGTTCGTTATGGAACCAAGCAAAACTGTTGGTCAGCTGCTGAAAGAGCATAACGCTGAAGTGACTGGCTTTATCCGCTTCGAAGTGGGTGAAGGCATCGAGAAAGTTGAGACTGACTTTGCAGCAGAAGTTGCTGCGATGTCCAAGCAGTCTTAATTATCGAAAAGGAGCCGCCTGAGGGCGGCTTCTTTTTGTGCCCATCTTGTAAATTCAGCTAACCCTTGTGGGGCTGCGCTGAAAAGCGACGTACAATGTCGCTAGTATTAATTCATTTCAATCGTTGACAGTCTCAGGAAAGAAACATGGCTACCAATGCAAAACCCGTCTATAAACGCATTCTGCTTAAGTTGAGTGGCGAAGCTCTGCAGGGCACTGAAGGCTTCGGTATTGATGCAAGCATACTGGATCGCATGGCTCAGGAAATCAAAGAACTGGTTGAACTGGGTATTCAGGTTGGTGTGGTGATTGGTGGGGGTAACCTGTTCCGTGGCGCTGGTCTGGCGAAAGCGGGTATGAACCGCGTTGTGGGCGACCACATGGGGATGCTGGCGACCGTAATGAACGGCCTGGCAATGCGTGATGCACTGCACCGCGCCTATGTGAACGCTCGTCTGATGTCCGCTATTCCATTGAATGGCGTGTGCGACAGCTACAGCTGGGCAGAAGCTATCAGCCTGTTGCGCAACAACCGTGTGGTGATCCTCTCCGCCGGTACAGGTAACCCGTTCTTTACCACCGACTCAGCAGCTTGCCTGCGTGGTATCGAAATTGAAGCCGATGTGGTGCTGAAAGCAACCAAAGTTGACGGCGTGTTTACTGCTGATCCGGCGAAAGATCCAACCGCAACCATGTACGAGCAACTGACTTACAGCGAAGTGCTGGAAAAAGAGCTGAAAGTCATGGACCTGGCGGCCTTCACGCTTGCTCGTGACCATAAATTACCGATTCGTGTTTTCAACATGAACAAACCGGGTGCGCTGCGCCGTGTGGTAATGGGTGAAAAAGAAGGGACTTTAATCACGGAATAATTCCCGTGATGGATAAATAAGGGTAAGATTCCGCGTAAGTATCGCGGGGGATCTTACCCGTAATATGTTTAATCAGGGCTATACTTAGCACACTTCCACTGTGTGTGACTGTCTGGTCTGACTGAGACAAGTTTTCAAGGATTCGTAACGTGATTAGCGATATCAGAAAAGATGCTGAAGTACGCATGGATAAATGCGTAGAAGCGTTCAAAACCCAAATCAGCAAAATACGCACGGGTCGTGCTTCTCCCAGCCTGCTGGATGGCATTGTCGTGGAATATTACGGCACGCCGACGCCGCTGCGTCAGCTGGCAAGCGTAACGGTAGAAGATTCCCGTACTCTGAAAATCAACGTGTTTGATCGTTCAATGTCTCCGGCCGTTGAAAAAGCGATTATGGCGTCCGATCTTGGCCTGAACCCGAACTCTGCGGGTAGCGACATCCGTGTTCCGCTGCCGCCGCTGACGGAAGAACGTCGTAAAGATCTGACCAAAATCGTTCGTGGTGAAGCAGAACAAGCGCGTGTTGCAGTACGTAACGTGCGTCGTGACGCGAACGACAAAGTGAAAGCACTGTTGAAAGATAAAGAGATCAGCGAAGACGACGATCGCCGTTCTCAGGACGATGTACAGAAACTGACTGATGCTGCAATCAAGAAAATTGAAGCGGCGCTGGCAGACAAAGAAGCAGAACTGATGCAGTTCTGATTTCTTGAACGACAAAAACGCCGCTCAGTAGATCCTTGCGGATCGGCTGGCGGCGTTTTGCTTTTTATTCTGTCTCAACTCTGGATGTTTCATGAAGCAACTCACCATTCTGGGCTCGACCGGCTCGATTGGTTGCAGCACGCTGGACGTGGTGCGCCATAATCCCGAACATTTCCGCGTAGTTGCGCTGGTGGCCGGCAAAAATGTCACTCGCATGGTAGAACAGTGCCTGGAATTCTCTCCCCGCTATGCCGTAATGGACGATGAAGCGAGTGCGAAACTTCTTAAAACGATGCTACAGCAACAGGGGAGCCGCACCGAAGTCTTAAGTGGGCAACAAGCCGCTTGCGATATGGCAGCGCTTAAGGATGTTGATCAGGTGATGGCAGCCATTGTTGGCGCTGCTGGACTGTTACCTACGCTTGCTGCGATCCGCGCGGGTAAAACCATTTTGCTGGCCAATAAAGAATCACTGGTTACCTGCGGACGTCTGTTTATGGACGCCGTAAAGCAGAGCAAAGCGCAATTGTTACCGGTCGATAGCGAACATAACGCCATTTTTCAGAGTTTACCGCAACCTATCCAGCATAATCTGGGATACGCTGACCTTGAGCAAAATGGCGTGGTGTCCATTTTACTTACCGGGTCTGGTGGCCCTTTCCGTGAGACGCCATTGCGCGATTTGGCAACAATGACGCCCGATCAAGCCTGCCGTCATCCGAACTGGTCGATGGGACGTAAAATTTCCGTCGATTCGGCTACCATGATGAACAAAGGTCTGGAATACATTGAAGCGCGTTGGCTGTTTAACGCCAGCGCCAGCCAGATGGAAGTGCTGATTCACCCGCAGTCAGTGATTCACTCAATGGTGCGCTACCAGGACGGCAGTGTTCTGGCGCAGCTGGGTGAACCGGATATGCGTACGCCAATTGCTCACACCATGGCATGGCCGAATCGCGTGAACTCTGGCGTGAAGCCGCTTGATTTTTGCAAACTAAGTGCGTTGACATTTGCCGCACCGGATTATGATCGTTATCCATGTCTGAAACTGGCGATGGAGGCGTTTGAACAAGGCCAGGCAGCGACGACAGCATTGAATGCCGCAAATGAAATCACCGTGGCTGCTTTTCTTGCGCAACAAATCCGCTTTACGGATATCGCTGCGTTGAATTTATCCGTACTGGAAAAAATGGATATGCGCGAACCACAATGTGTGGATGATGTGTTATCTGTTGATGCGAACGCGCGTGAAGTCGCCAGAAAAGAGGTGATGCGTCTCGCAAGCTGAGGATAATCCGGCTACAGAGAGTCGCGCTATTTGTTAGCGTAGGGCTTCAGTGATATAGTCTGCGCCATCTGATCGTAAGTAGTTGGCTTTATAAGGTCAGGTATGCCGTGGTTTTACACGGCTTTTTTTTGTATAGGCTTCAGTATTCCTGAGTACCGTAAACCCTGTCAGGGAATAAGAAACGCGTGATGTTGTCTGCTACTCAACCACTTAGCGAAAAATTGCCAGCGCATGGCTGTCGTCATGTTGCGATCATTATGGACGGCAATGGTCGCTGGGCAAAAAAGCAAGGGAAGATTCGTGCCTTTGGGCATAAAGCCGGGGCAAAATCCGTCCGCCGGGCTGTCTCTTTTGCGGCCAACAACGGTATTGAGGCGTTAACGCTGTATGCCTTTAGTAGTGAAAACTGGAACCGACCAGCGCAGGAAGTCAGTGCGTTAATGGAACTGTTTGTGTGGGCGCTAGATAGCGAAGTAAAAAGTCTGCACCGACATAACGTGCGTCTGCGTATTATTGGCGATACCAGTCGCTTTAACTCGCGTTTGCAAGAACGTATTCGTAAATCTGAAGCGCTAACAGCCGGGAATACCGGTCTGACGCTGAATATTGCGGCGAACTACGGTGGACGTTGGGATATAGTCCAGGGAGTCAGGCAACTGGCTGAAAAGGTGCAGCAAGGAAACCTGCAACCAGATCAGATAGATGAAGAGATGCTAAACCAGCATGTCTGTATGCATGAACTGGCCCCTGTAGATTTAGTAATTAGGACTGGGGGGGAGCATCGCATTAGTAACTTTTTGCTTTGGCAAATTGCCTATGCCGAACTTTACTTTACAGATGTTCTCTGGCCCGATTTCGATGAACAAGACTTTGAAGGGGCGTTAAATGCCTTTGCTAATCGAGAGCGTCGTTTCGGCGGCACCGAGCCCGGTGATGAAACAGCCTGATGGGGGTCGCTTTTGCTGAAGTATCGCCTGATATCTGCTTTTGTGTTAATACCCGTCGTCATCGCGGCGTTGTTTCTGTTGCCGCCGGTGGGGTTCGCCATTGTAACGCTGGTGGTCTGTATGCTGGCAGCGTGGGAATGGGGACAGCTTAGCGGTTTTACCACTCGTTCGCAGCGAGTATGGTTGGCGGTGTTATGCGGGTTATTGTTGGCGCTGATGCTTTTTCTGTTGCCGGAATATCACCGAAATATTCATCAACCGCTGGTTGAAATCTCACTTTGGGCTTCGCTGGGTTGGTGGATTGTCGCGCTATTGCTGGTGCTGTTTTACCCAGGTTCCGCAGCAATCTGGCGTAACTCTAAAACATTGCGCATTATTTTTGGCGTGCTAACCATTGTTCCCTTCTTCTGGGGCATGCTGGCGTTACGGGCCTGGCACTACGACGAGAATCATTACAGTGGCGCAATATGGCTGCTCTATGTCATGATCCTGGTATGGGGCGCTGACTCTGGCGCATATATGTTTGGCAAATTGTTTGGTAAACATAAACTGGCACCGAAGGTTTCTCCGGGTAAAACCTGGCAAGGCTTTATCGGTGGACTCGTGACCGCAGCGGTAATCTCATGGGGTTATGGCATGTGGGTGAATCTCGACGTCGCTCCCGTCACCTTACTCATTTGCTCTATTGTCGCAGCGTTAGCCTCAGTGCTCGGCGATCTGACCGAAAGTATGTTTAAGCGTGAAGCGGGAATTAAGGACAGCGGTCATTTAATTCCAGGACACGGTGGTATTTTAGATCGTATTGATAGCCTGACGGCTGCGGTACCGGTCTTTGCTTGCTTGTTGTTACTGGTATTCAGGACGCTTTAACGGAAGGTAATATGCTGAGTTTTCTCTGGGATTTGGCTTCGTTCATCGTTGCACTGGGTGTACTTATCACCGTGCATGAATTTGGTCATTTCTGGGTTGCCCGGCGTTGTGGTGTTCGCGTTGAGCGTTTCTCAATAGGGTTTGGTAAGGCGCTCTGGCGGCGAACTGATAAGCTCGGCACCGAATATGTTATCGCCCTGATCCCGTTGGGCGGTTATGTCAAAATGCTGGATGAGCGCGCAGAACCGGTCGTTCCGGAACTCCGCCACCATGCCTTCAATAATAAATCTGTCGGCCAACGAGCGGCGATTATTGCCGCAGGTCCAGTTGCAAACTTCATTTTTGCTATCTTTGCCTACTGGCTGGTTTTTATTATTGGTGTGCCTGGCGTACGTCCGGTGGTTGGTGAAATAGCAGCCAATTCGATAGCTGCGGAAGCACAAATTGCACCAGGTACGGAACTAAAAGCCGTAGATGGTATCGAAACGCCTGATTGGGATGCCGTGCGTTTGCAGTTGGTCGATAAAATTGGCGATGAAAGCACCACCATTACGGTAGCGCCATTTGGCAGCGACCAACGGCGGGATGTAAAGCTCGATTTACGTCACTGGGCGTTTGAGCCTGATAAAGAAGATCCGGTATCTTCGTTGGGGATTCGTCCTCGTGGGCCGCAAATTGAACCTGTACTGGAAAATGTGCAGCCAAACTCGGCGGCAAGCAAGGCAGGTTTGCAAGCAGGCGACAGGATCGTTAAAGTCGATGGTCAGCCCTTAACGCAGTGGGTGACCTTTGTGATGCTTGTCCGGGATAACCCGGGTAAATCCTTAGCGTTAGAAATCGAAAGACAGGGGAGTCCCTTGTCTTTGACATTAATCCCGGAGAGTAAACCGGGTAATGGTAAAGCGATTGGTTTTGTCGGTATTGAGCCGAAAGTCATTCCTTTGCCTGATGAGTATAAAGTTGTACGCCAGTATGGGCCGTTCAACGCTATCGTCGAAGCCACGGACAAAACGTGGCAGTTGATGAAGCTGACGGTCAGTATGCTGGGAAAATTGATCACCGGTGATGTGAAACTGAACAACCTCAGTGGGCCGATCTCTATCGCCAAGGGGGCTGGGATGACAGCGGAACTCGGGGTAGTTTATTACCTGCCGTTTCTTGCGCTTATTAGCGTGAACTTAGGGATAATTAACCTGTTTCCGTTGCCCGTACTTGACGGGGGGCATCTGCTGTTCCTTGCGATCGAAAAGATCAAGGGCGGACCGGTATCCGAGCGGGTTCAAGACTTTTGTTATCGCATTGGCTCGATTCTGCTGGTGCTGTTAATGGGGCTTGCACTTTTCAATGATTTCTCTCGGTTATGAGAGTTAGTTAGGAAGAACGCATAATAACGATGGCGATGAAAAAGTTGCTCATAGCGTCGCTGCTGTTTAGCAGCGCCACCGTATACGGTGCTGAAGGGTTCGTAGTGAAAGATATTCATTTCGAAGGCCTTCAGCGTGTCGCCGTTGGTGCGGCCCTCCTCAGTATGCCGGTGCGCACAGGCGACACGGTTAATGATGAAGATATCAGTAATACCATTCGCGCTCTGTTTGCTACCGGCAACTTTGAGGATGTTCGCGTCCTTCGTGATGGTGATACCCTTCTGGTTCAGGTAAAAGAACGTCCGACCATTGCCAGCATTACTTTCTCCGGTAACAAATCGGTGAAAGATGACATGCTGAAGCAAAACCTCGAGGCTTCTGGTGTGCGTGTGGGCGAATCCCTCGATCGCACCACCATTGCCGATATCGAGAAAGGTCTGGAAGACTTCTACTACAGCGTCGGTAAATATAGCGCCAGCGTTAAAGCTGTCGTGACCCCGCTGCCGCGCAACCGTGTTGACCTAAAACTGGTGTTCCAGGAAGGTGTGTCAGCTGAAATCCAGCAAATTAACATTGTTGGTAACCATGCTTTCACCACCGATGAACTGATCTCTCATTTCCAACTGCGTGACGAAGTGCCGTGGTGGAACGTGGTAGGCGATCGTAAATACCAGAAACAGAAACTGGCGGGCGACCTTGAAACCCTGCGCAGTTACTATCTGGATCGCGGTTATGCCCGTTTCAACATCGATTCTACCCAGGTCAGTCTGACGCCAGATAAAAAAGGTATTTACGTCACGGTGAACATCACCGAAGGCGATCAGTACAAGCTTTCTGGCGTTGAAGTGAGCGGCAATCTTGCCGGGCACTCCGCTGAAATTGAGCAACTGACTAAGATCGAGCCGGGCGAGCTGTATAACGGCACCAAAGTGACCAAAATGGAAGATGACATTAAAAAGCTTCTTGGTCGCTATGGTTATGCCTATCCGCGCGTACAGTCGATGCCTGAAATTAACGATGCCGACAAAACCGTTAAATTACGCGTGAACGTTGATGCGGGTAACCGTTTCTATGTGCGTAAGATCCGTTTTGAAGGTAACGATACCTCGAAAGATGCTGTCCTGCGTCGCGAAATGCGTCAGATGGAAGGTGCATGGCTGGGGAGCGATCTGGTCGATCAGGGTAAGGAGCGTCTGAACCGTCTGGGCTTCTTTGAAACTGTCGATACCGATACCCAACGTGTTCCGGGGAGCCCGGATCAGGTTGATGTAGTTTACAAGGTGAAAGAACGTAACACCGGTAGCTTCAACTTCGGGATTGGTTACGGTACTGAAAGTGGCGTGAGCTTCCAGGCTGGTGTGCAACAGGATAACTGGTTAGGTACGGGTTATGCTGTTGGTATCAACGGGACCAAAAACGATTACCAGACCTATGCTGAACTGTCGGTAACCAACCCGTACTTCACCGTAGATGGCGTAAGCCTCGGTGGTCGTCTCTTCTATAATGACTTCCAGGCAGATGACGCCGACCTGTCCGACTATACCAACAAGAGTTATGGTACAGACGTGACGTTGGGCTTCCCGATCAACGAATATAACTCGCTGCGTGCAGGTCTGGGTTATGTACATAACTCCCTGTCCAACATGCAGCCTCAGGTTGCGATGTGGCGTTATCTGTACTCTATGGGTGAACATCCGAGCACCTCTGATCAGGATAACAGCTTCAAAACGGACGACTTCACGTTCAACTATGGTTGGACCTATAACAAGCTTGACCGTGGTTACTTCCCGACAGATGGTTCACGTGTCAACCTGACCGGTAAAGTGACCATTCCGGGATCGGATAACGAATACTACAAAGTGACGTTAGACACGGCGACTTATGTGCCGATTGATGACGATCACAAATGGGTTGTTCTGGGTCGTACCCGTTGGGGTTATGGTGATGGTTTAGGCGGCAAAGAGATGCCGTTCTATGAGAACTTCTATGCCGGTGGTTCCAGCACCGTGCGTGGCTTCCAGTCCAATACCATTGGTCCGAAAGCAGTTTACTTCCCGCATCAGGCCAGTAATTATGATCCGGACTATGATTACGAATGTGCGACTCAGGACGGCGCGAAAGATCTGTGTAAATCGGATGATGCTGTAGGCGGTAACGCCATGGCGGTTGCCAGCCTCGAGTTCATCACCCCGACGCCGTTTATTAGCGATAAGTATGCTAACTCGGTTCGTACTTCCTTCTTCTGGGATATGGGTACCGTTTGGGATACAAACTGGGATTCCAGCCAATATTCTGGATATCCGGACTATAGTGATCCAAGCAATATCCGTATGTCTGCGGGTATCGCATTACAATGGATGTCCCCATTGGGGCCGTTGGTGTTCTCCTACGCCCAGCCGTTCAAAAAGTACGATGGAGACAAGGCAGAACAGTTCCAGTTTAACATCGGTAAAACCTGGTAAGTGTTCTCCACAAAGGAATGTAGTGGTAGTGTAGCGATGACTTTAGGCGATCAATATAAGATCGCCGGGCCACGCAAAGAACTGCACCCTCCGGTGCAAATGGGATGGTAAGGAGTTTATTGTGAAAAAGTGGTTATTAGCTGCAGGTCTCGGTTTAGCACTGGCAACTTCTGCTCAGGCGGCTGACAAAATTGCAATCGTCAATATGGGCAGCCTGTTCCAGCAGGTAGCGCAGAAAACCGGTGTTTCTAACACGCTGGAAAACGAGTTCAAAGGCCGTGCCAGCGAACTGCAGCGTATGGAAACCGATCTGCAGGCTAAAATGAAAAAGCTGCAGTCCATGAAAGCGGGCAGCGATCGCACTAAGCTGGAAAAAGACGTGATGGCTCAGCGCCAGACTTTTGCTCAGAAAGCGCAGGCTTTTGAGCAGGATCGCGCACGTCGTTCCAACGAAGAACGCGGCAAACTGGTTACTCGTATCCAGACTGCTGTGAAATCCGTTGCCAACAGCCAGGATATCGATCTGGTTGTTGATGCAAACGCCGTTGCTTACAACAGCAGCGATGTAAAAGACATCACTGCCGACGTACTGAAACAGGTTAAATAAGTAATGCCTTCAATTCGACTGGCTGATTTAGCGCAGCAGTTGGATGCAGAACTACACGGTGATGGCGATATCGTCATCACCGGCGTTGCGTCCATGCAATCTGCACAAACAGGTCACATTACGTTCATGGTTAACCCAAAATACCGTGAGCATTTAGGCTTGTGCCAGGCGTCCGCGGTTGTCATGACCCAGGACGATCTTCCTTTCGCGAAAAGTGCCGCGCTGGTAGTGAAGAATCCCTACCTGACTTACGCGCGCATGGCGCAAATTTTAGATACCACGCCGCAGCCCGCGCAGAACATTGCACCCAGTGCGGTGATTGACGCGACGGCGAAGCTGGGTAACAACGTATCGATTGGCGCTAACGCGGTGATTGAGTCCGGCGTTGAACTGGGCGATAACGTGATTATCGGTGCCGGTTGCTTCGTAGGTAAAAACAGCAAAATCGGTGCAGGTTCGCGTCTCTGGGCGAACGTAACCATTTACCATGAGATCCAGATCGGTCAGAATTGCCTGATCCAGTCCGGAACAGTGGTAGGCGCAGACGGCTTTGGTTATGCCAACGATCGTGGTAACTGGGTGAAGATCCCACAGATTGGTCGGGTAATTATTGGCGATCGCGTGGAGATCGGTGCCTGCACTACTATTGATCGTGGCGCGCTGGATGACACTGTTATTGGCAATGGTGTGATCATTGATAACCAGTGCCAGATTGCACATAACGTCGTGATTGGCGACAATACGGCAGTTGCCGGTGGCGTCATTATGGCGGGCAGCCTGAAAATTGGTCGTTACTGCATGATCGGCGGAGCCAGCGTAATCAACGGGCATATGGAAATATGCGACAAAGTGACGGTTACGGGCATGGGTATGGTGATGCGTCCCATCACTGAACCAGGCGTCTATTCCTCAGGCATTCCGCTGCAACCCAACAAAGTCTGGCGCAAAACCGCTGCACTGGTGATGAACATTGATGACATGAGCAAGCGTCTGAAATCGCTTGAGCGCAAGGTTAATCAACAAGACTAACGTTCCATCTTTTGTTCGCCAAACTTTACGGCCTGTCTCATTCTTACGATTGCGGCAGGCCGTGTTATTATTGTCGTTTCTTATATTTTGACAGGAAGAGTATCTTGACTACTAACACTCATACTCTGCAGATTGAAGAGATTTTAGAACTTCTGCCGCACCGTTTCCCGTTCTTACTGGTGGATCGCGTGCTGGATTTTGAAGAAGGTCGTTTTCTGCGCGCAGTAAAAAATGTCTCTGTCAATGAGCCATTCTTCCAGGGCCATTTCCCTGGAAAACCGATTTTCCCGGGTGTGCTGATTCTGGAAGCAATGGCACAGGCAACAGGTATTCTGGCGTTTAAAAGCGTAGGAAAACTGGAACCGGGTGAGCTGTACTACTTCGCCGGTATTGACGAAGCGCGCTTTAAGCGCCCGGTCGTGCCTGGCGATCAAATGATCATGGAAGTCACTTTCGAAAAAACGCGCCGCGGCCTGACCCGTTTTAAAGGGGTTGCTCTGGTCGACGGTAAAGTAGTTTGCGAAGCAACGATGATGTGTGCTCGTAGCCGGGAGGCCTGATACGTGATTGATAAATCCGCCTTTGTGCATCCAACCGCCATTGTGGAAGAGGGCGCGTCGATTGGCGCGAACGCTCACATTGGTCCTTTTTGTATCGTTGGACCCCATGTCGAAATTGGTGAGGGTACCGTACTGAAATCTCACGTTGTCGTGAATGGTCATACTAAAATTGGCCGCGATAATGAGATTTATCAGTTCGCCTCCATCGGCGAAGTTAACCAGGATCTGAAATATGCTGGCGAACCGACCCGCGTGGAAATCGGCGATCGTAACCGCATTCGCGAAAGCGTCACCATTCATCGTGGCACAGTCCAGGGCGGTGGATTGACGAAGGTGGGCAGCGACAACTTACTGATGATCAACGCGCACATTGCGCACGATTGTACGGTAGGTAACCGCTGCATCCTCGCCAACAACGCAACGCTGGCGGGTCACGTATCGGTTGACGACTTCGCGATCATCGGCGGCATGACCGCAGTCCATCAGTTCTGCATCATTGGTGCGCATGTGATGGTTGGCGGCTGCTCCGGTGTGGCGCAGGACGTCCCTCCTTATGTCATTGCGCAGGGTAACCACGCAACGCCGTTCGGTGTCAATATCGAAGGGCTGAAGCGCCGCGGATTCAGCCGTGAGGCGATTACCGCTATCCGCAATGCGTATAAGCTGATTTATCGTAGCGGTAAGACGCTCGATGAAGTGAAACCGGAAATTGCTGAACTGGCGGAAACATATCCGGAAGTGAAAGCCTTTACCGATTTCTTTGCACGCTCAACGCGCGGTCTGATTCGTTAATGACTGAACAGCGTCCATTAACGATTGCCCTGGTCGCCGGAGAAACCTCCGGCGATATCCTGGGGGCCGGTTTAATCCGCGCTCTGAAAGAACGTGTGCCCAACGCCCGCTTTGTTGGTGTTGCCGGGCCACGAATGCAGGCTGAAGGCTGCGAAGCCTGGTACGAAATGGAAGAACTGGCAGTGATGGGCATTGTTGAAGTGCTCGGTCGTCTGCGTCGCTTACTACATATTCGTGCCGATCTGACAAAGCGTTTTGGCGAACTGAAGCCAGATGTTTTTGTTGGTATTGATGCGCCTGACTTCAATATTACTCTTGAAGGTAACCTCAAAAAGCAGGGTATCAAAACCATTCATTACGTCAGTCCGTCCGTCTGGGCGTGGCGACAGAAACGCGTTTTCAAAATAGGCAGAGCCACCGATCTGGTGCTCGCATTTCTGCCTTTCGAAAAAGCGTTTTATGACAAATACAACGTACCGTGCCGCTTTATCGGTCATACCATGGCTGATGCCATGCCATTAGATCCAGATAAAAATGGTGCCCGTGATGTGCTGGGGATCCCTTACGATGCCCACTGTCTGGCATTGTTGCCGGGCAGCCGTGGTGCAGAAGTCGAAATGCTTAGTGCCGATTTCCTGAAAACGGCCCAGCTTTTGCGCCAGACATATCCGGATCTCGAAATCGTGGTGCCGCTGGTGAATGCCAAACGCCGTGAGCAGTTTGAACGCATCAAAGCTGCAGTCGCGCCAGACCTGTCGGTTCATTTGCTGGATGGAATGGGCCGTGAGGCGATGGTCGCCAGTGATGCGGCGCTACTGGCGTCGGGTACGGCAGCACTGGAGTGTATGCTGGCTAAATGCCCGATGGTAGTGGGATATCGCATGAAGCCTTTCACCTTCTGGCTGGCGAAGCGACTGGTGAAAACTGATTATGTCTCGCTGCCAAATCTGCTGGCGGGCAGAGAGTTAGTCAAAGAGTTATTGCAGGAAGAGTGTGAGCCGCAAAAATTGGCTGCGGCGCTGTTACCGCTGTTGGCGAACGGGAAAACCAGCCATGCGATGCACGACACCTTCCGCGAGCTGCATCAGCAGATCCGCTGCAATGCCGATGAGCAGGCGGCACAAGCCGTTCTGGAGTTAGCACAATGATCGAATTTGTCTATCCGCACACGCAGCTGGTTGCGGGTGTGGATGAAGTCGGACGCGGGCCGTTAGTTGGCGCGGTCGTCACCGCTGCGGTGATCCTTGACCCGGCGCGCCCGATTGCCGGGCTGAATGATTCCAAAAAGCTGAGCGAAAAACGCCGTCTGGCGCTCTGTGAAGAGATCAAAGAGAAAGCGTTGAGCTGGAGTCTGGGCCGCGCGGAACCTCACGAAATCGACGAACTGAATATTTTACATGCGACCATGCTGGCGATGCAGCGTGCCGTCGCTGGACTGCATATTGCGCCGGAATATGTGTTGATTGATGGTAACCGCTGCCCGAAATTACCGATGCCTTCGATGGCTGTGGTGAAAGGCGATAGCCGCGTACCGGAAATCAGTGCCGCGTCTATCCTGGCGAAAGTGACGCGTGACGCCGAAATGGCGGCGCTGGATATTGTTTTCCCGCAATATGGTTTTGCCCAACACAAAGGGTATCCAACCGCTTTTCATCTGGAAAAACTGGCTGAACACGGCGCGACCGAACACCATCGGCGCAGCTTTGGGCCTGTCAAACGCGCACTGGGACTTGCGTCCTGATTCTTGTGTCGAGATTAAGTAAACCGGAATCTGAAGATGTCTGAACCACGTTTCGTACACCTGCGGGTGCACAGTGACTACTCGATGATCGATGGCCTGGCCAAAACCGCACCGCTGGTAAAAAAGGCGGCAGCGTTGGGTATGCCAGCACTGGCGATCACCGATTTCACCAACCTTTGCGGTCTGGTGAAGTTCTACGGAGCGGGACATGGCGCAGGGATTAAGCCCATCGTCGGGGCGGATTTTAACGTCCAGTGCGACCTGCTGGGTGATGAGTTAACTCACCTGACGGTGCTGGCGGCGAACAATACCGGCTATCAGAATCTGACGTTGCTGATCTCAAAAGCGTATCAGCGCGGGTACGGTGCCGCCGGGCCGATCATCGATCGCGACTGGCTTATCGAATTAAACGAAGGGTTGATCCTTCTTTCCGGCGGGCGCATGGGCGACGTTGGACGCAGTCTTTTGCGTGGTAACAGCGCGCTGGTAGATGAGTGTGTCGCGTTTTATGAAGAACACTTCCCGGATCGCTATTTTCTCGAGCTGATCCGCACCGGCAGGCCGGACGAAGAAAGCTATCTGCACGCTGCGGTGGAACTGGCGGAATCACGCGGTTTGCCCGTTGTGGCGACCAACGACGTGCGCTTTATCGACAGCAGCGACTTTGACGCACACGAAATCCGCGTCGCGATCCACGACGGCTTTACCCTCGACGATCCTAAACGCCCGCGTAACTATTCGCCGCAGCAATATATGCGTAGCGAAGAGGAGATGTGCGAGCTTTTTGCCGACATTCCCGAAGCCCTTGCCAACACCGTTGAGATAGCCAAACGTTGTAACGTAACTGTGCGTCTGGGTGAATACTTCTTGCCGCAATTCCCGACCGGGGACATGAGTACCGAAGATTATCTGGTCAAGCGTGCAAAAGAAGGCCTGGAAGAGCGTCTGGCATTTTTATTCCCTGACGAGGAAGAACGTCTTAAGCGTCGTCCGGAGTATGACGAACGTCTGGATACTGAACTTCAGGTTATCAACCAGATGGGCTTCCCGGGTTACTTCCTCATCGTTATGGAATTTATCCAGTGGTCGAAAGATAACGGTGTACCGGTAGGGCCAGGCCGTGGTTCTGGTGCAGGGTCACTGGTGGCCTACGCGTTAAAAATCACCGATCTCGATCCGCTGGAATTTGACCTGCTGTTCGAACGTTTCCTTAACCCGGAACGTGTCTCCATGCCTGACTTCGACGTTGACTTCTGTATGGAGAAACGTGACCAGGTTATCGAACATGTGGCGGACATGTACGGTCGCGATGCGGTATCGCAGATTATCACCTTCGGTACGATGGCGGCGAAAGCGGTGATCCGCGACGTAGGCCGTGTATTGGGGCATCCGTACGGATTTGTCGATCGTATCTCGAAACTGATCCCGCCCGATCCGGGTATGACGCTGGCGAAAGCGTTTGAAGCCGAGCCGCAGCTGCCGGAAATCTACGAAGCGGATGAAGAAGTTAAGGCGCTGATCGACATGGCGCGCAAACTGGAAGGGGTCACCCGTAACGCCGGTAAGCACGCCGGTGGGGTGGTTATCGCGCCGACCAAAATTACTGATTTTGCGCCGCTTTATTGCGATGAAGAGGGCAAACATCCGGTCACCCAGTTTGATAAAAGCGACGTTGAATACGCCGGGCTGGTGAAGTTCGACTTCCTCGGTTTGCGTACGCTCACCATCATCAACTGGGCGCTGGAGATGATCAACAAGCGGCGGGCGAAGAATGGCGAGCCCCCGCTGGATATCGCCGCGATCCCGCTGGATGACAAGAAAAGCTTCGACATGCTGCAACGCTCGGAAACCACGGCGGTATTCCAGCTTGAATCGCGCGGCATGAAAGACCTGATCAAGCGTCTGCAACCTGACTGCTTCGAAGATATGATCGCACTGGTGGCACTGTTCCGCCCCGGCCCGTTGCAATCAGGGATGGTGGATAACTTTATCGACCGTAAACATGGTCGCGAAGAGATCTCCTATCCGGACGTGCAGTGGCAGCATGAAAGCCTGAAACCGGTACTGGAGCCAACCTACGGCATCATCCTGTATCAGGAACAGGTCATGCAGATTGCCCAGGTGCTTTCTGGTTATACCCTCGGTGGCGCGGATATGCTGCGTCGTGCGATGGGTAAGAAAAAGCCGGAAGAGATGGCTAAGCAGCGTTCTGTATTTGCTGAAGGTGCAGAAAAGAACGGAATCAACGCCGAACTGGCGATGAAAATCTTCGACCTGGTGGAGAAATTCGCGGGTTACGGATTTAACAAATCGCACTCGGCGGCCTATGCTTTGGTGTCATATCAAACGTTATGGCTGAAGGCACATTATCCGGCAGAGTTTATGGCGGCGGTAATGACCGCCGATATGGACAACACCGAGAAGGTGGTGGGCCTGGTGGATGAGTGCTGGCGGATGGGGCTGAAAATCCTGCCACCAGATATAAACTCCGGTCTTTACCATTTCCACGTCAACGACGACGGCGAAATCGTGTATGGTATTGGCGCGATCAAAGGGGTAGGTGAAGGCCCGATTGAGGCCATCATCGAAGCCCGTAATAAAGGCGGCTACTTCCGCGAACTGTTTGATCTCTGCGCCCGTACCGACACCAAAAAGTTAAACCGGCGGGTGCTGGAAAAACTGATCATGTCCGGGGCGTTTGACCGTCTTGGGCCACACCGCGCGGCGCTGATGAACTCGCTGGGCGATGCGTTAAAAGCGGCAGATCAACACGCGAAAGCGGAAGCTATCGGTCAGGCCGATATGTTCGGCGTGCTGGCCGAAGAGCCGGAACAAATTGAACAATCCTACGCCAGCTGCCAACCGTGGCCGGAGCAGGTGGTGTTAGATGGGGAACGTGAAACGTTAGGTCTGTACCTCACGGGACACCCTATCAACCAGTATTTAAAAGAGATTGAGCGTTATGTCGGAGGCGTAAGGCTGAAAGACATGCACCCGACAGAACGTGGTAAAGTCATCACGGCTGCGGGGCTCGTTGTTGCCGCGCGGGTTATGGTCACCAAGCGCGGCAATCGTATCGGTATCTGCACGCTGGATGACCGTTCCGGGCGGCTGGAAGTGATGTTGTTTACTGACGCCCTGGATAAATACCAGCAATTGCTGGAAAAAGACCGCATACTTATCGTCAGCGGACAGGTCAGCTTTGATGACTTCAGCGGTGGGCTTAAAATGACTGCTCGCGAAGTGATGGATATTGACGAAGCCCGGGAAAAATATGCTCGCGGGCTTGCTATCTCGCTGACGGACAGGCAAATTGATGACCAGCTTTTAAACCGACTCCGTCAGTCTCTGGAACCCCACCGCTCTGGGACAATTCCAGTACATCTCTACTATCAGAGGGCGGATGCACGCGCGCGATTGCGTTTTGGCGCGACGTGGCGTGTCTCTCCGAGCGATCGTTTATTAAACGATCTCCGTGGCCTCATTGGTTCGGAGCAGGTGGAACTGGAGTTTGACTAATACAGGAATACTATGAGTCTGAATTTCCTTGATTTTGAACAGCCGATTGCAGAGCTGGAAGCGAAAATCGATTCTCTGACTGCGGTTAGCCGTCAGGATGAGAAACTGGATATTAACATCGATGAAGAAGTGCATCGTCTGCGTGAAAAAAGCGTAGAACTGACGCGTAAAATCTTCGCCGATCTCGGTGCATGGCAGATTGCGCAACTGGCACGCCATCCACAGCGTCCTTATACCCTGGATTACGTTCGCCTGGCATTTGATGAATTTGACGAACTGGCTGGCGACCGCGCGTATGCAGACGATAAAGCTATCGTCGGTGGTATCGCCCGTCTCGATGGTCGTCCGGTGATGATCATTGGTCATCAAAAAGGTCGTGAAACCAAAGAAAAAATTCGCCGTAACTTTGGTATGCCAGCGCCAGAAGGTTACCGCAAAGCACTGCGTCTGATGCAAATGGCTGAACGTTTTAAGATGCCTATCATCACCTTTATCGACACCCCGGGGGCATATCCGGGCGTGGGCGCAGAAGAACGTGGTCAGTCGGAAGCCATTGCACGCAACCTGCGTGAAATGTCTCGCCTCGGCGTACCGGTAGTTTGTACGGTTATCGGTGAAGGTGGTTCTGGTGGTGCGCTGGCGATTGGCGTGGGCGATAAAGTGAATATGCTGCAATACAGCACCTATTCCGTTATCTCGCCGGAAGGTTGTGCGTCCATTCTGTGGAAGAGCGCTGACAAAGCGCCGCTGGCGGCTGAAGCGATGGGTATCATCGCTCCGCGTCTGAAAGAGCTGAAACTGATCGACTCCATCATCCCGGAACCGCTGGGCGGTGCTCACCGTAACCCGGAAGCGATGGCGGCGTCTCTGAAAGCGCAGCTGCTGGCGGATCTGGCCGATCTCGACGTGTTAAGCACTGAAGATTTAAAAAATCGTCGTTATCAGCGCCTGATGAGCTACGGCTACGCGTAATCGGCAAATGTTCTGAAAAGGGTCACTTCGGTGGCCCTTTTTTATCGCCACGGTTTGAGCAGGCTATGATTAAGGAAGGATTTTCCAGGAGGAACACATGAACATCATTGCCATTATGGGACCGCATGGCGTCTTTTATAAAGATGAGCCCATCAAAGAACTGGAGTCGGCGCTGGTGGCGCAAGGCTTTCAGATTATCTGGCCACAAAACAGCGTTGATTTGCTGAAGTTTATCGAACATAACCCACGAATTTGCGGCGTGATTTTTGACTGGGATGAGTACAGTCTCGATTTATGTAGCGATATCAATCAACTTAATGAATATCTCCCGCTTTATGCCTTCATCAACACCCACTCGACGATGGATGTCAGCGTGCAGGATATGCGGATGGCGCTCTGGTTTTTTGAATATGCGCTGGGGCAGGCGGAAGATATCGCCATTCGTATGCGTCAGTACACCAACGAATATCTTGATAACATTACGCCGCCGTTTACGAAAGCCTTGTTTACCTACGTCAAAGAGCGGAAGTACACCTTTTGTACGCCGGGGCATATGGGCGGTACCGCATATCAAAAAAGCCCGGTTGGCTGTCTGTTTTATGATTTTTTCGGCGGGAATACCCTCAAGGCGGACGTCTCTATTTCGGTCACCGAGCTTGGTTCGTTGCTCGACCACACCGGGCCACACCTGGAAGCGGAAGAGTACATCGCGCGGACGTTTGGCGCGGAACAGAGTTATATCGTTACTAATGGAACATCGACGTCGAACAAAATTGTGGGTATGTACGCCGCGCCATCCGGCAGTACGCTGTTGATCGACCGCAATTGTCATAAATCGCTGGCGCATCTGTTGATGATGAACGATGTAGTGCCAGTCTGGCTGAAACCGACGCGTAATGCGTTGGGGATTCTGGGTGGGATCCCGCGCGGTGAATTTACTCGCGACAGCATCGAAGAGAAAGTCGCTGCCACCACGCAGGCACAATGGCCGGTTCATGCGGTGATCACCAACTCCACCTATGATGGCTTGCTCTACAACACCGACTGGATCAAACAGACGCTGGATGTCCCGTCGATTCACTTCGATTCTGCCTGGGTGCCGTACACCCATTTTCATCCGATCTACCAGGGTAAAAGTGGTATGAGCGGTGAGCGTGTTGCGGGAAAAGTGATCTTCGAAACGCAGTCGACCCACAAAATGCTGGCGGCGTTGTCCCAGGCGTCGCTGATCCACATTAAAGGCGAGTATGACGAAGAGGCGTTTAACGAAGCCTTTATGATGCATACCACCACCTCGCCCAGTTATCCCATTGTTGCTTCGGTTGAGACGGCGGCGGCGATGCTGCGTGGTAATCCGGGCAAACGGCTGATTAACCGTTCAGTAGAACGAGCGCTGCATTTTCGCAAAGAGGTCCAGCGGCTGCGGGAAGAGTCTGACAGCTGGTTTTTCGATATCTGGCAACCGCCGCAGGTGGATGAAGCCGAATGCTGGCACGTTGCGCCTGGCGAACAGTGGCACGGCTTTAGCGATGCGGATGCCAATCACATGTTTCTCGATCCGGTTAAAGTCACTATTTTGACACCGGGAATGGACGAGCAGGGCAATATGAGCGAGGAGGGGATCCCGGCGGCGCTGGTGGCAAAATTCCTCGACGAACGTGGGATCGTAGTAGAGAAAACCGGCCCTTATAACCTGCTGTTTCTCTTTAGTATTGGCATCGATAAAACCAAAGCAATGGGATTATTGCGTGGGTTGACGGAATTTAAGCGCTCTTACGATCTCAACCTGCGGATCAAAAATATGCTGCCCGATCTCTATGCAGAAGATCCCGATTTCTACCGCAATATGCGTATTCAGGATCTGGCGCAAGGGATCCATAAGCTGATTCGTAAACACGATCTTCCCGGTTTGATGTTGCGGGCATTTGATACCTTGCCGGAGATGATCATGACGCCACATCAGGCATGGCAGAGACAGATTAAAGGCGAAGTAGAAACCATTGCGCTGGAACAACTGGTCGGTAGAGTATCGGCAAATATGATCCTGCCTTATCCACCCGGCGTACCGCTGCTGATGCCGGGAGAAATGCTTACCGAAGAGAGCCGCACGGTACTCGATTTTCTACTGATGCTTTGTTCCGTAGGGCAACATTACCCCGGTTTTGAAACGGATATTCACGGCGCGAAACAGGACGAAGACGGCGTTTACCGCGTACGAGTCCTAAAAATGGCGGGATAACTTGCCAGAGCGGCTTCCGGGCGAGTAACGTGCTGTTAACAAATAAAGGAGACGTTATGCTGGGTTTAAAACAGGTTCACCATATTGCGATTATTGCGACGGATTATGCGATGAGCAAAGCTTTCTACTGCGATATTCTTGGTTTCACGCTGCAAAGCGAAGTCTATCGCGAAGCGCGCGACTCGTGGAAAGGGGATTTGGCGCTTAATGGGCAATATGTGATTGAGCTTTTCTCATTTCCGTTCCCGCCGGAGCGCCCCAGCCGACCGGAAGCTTGCGGCCTGCGTCATCTGGCTTTTAGCGTTGATGATATCGATGCGGCAGTGGCGCACCTTGAAAGCCATAACGTGAAGTGTGAAGCCATCCGTGTCGATCCATACACGCAAAAACGCTTCACGTTCTTTAACGATCCGGACGGGCTGCCGTTGGAACTGTATGAGCAGTAAGGCTTGTCATCGCCGCATTTGCCCGGTAACGTGCCGGGCATTGCTACTGTAAAATCGCACCATCATGACACTCACGCTCAATAGACAACTTCTCTCCTCACGCCAGATTCTGGTGGCCTTTAGCGGCGGCCTTGATTCTACTGTCTTACTGCATCAACTGGTGCAGTGGCGGACGGAAAATCCGGGCGTCACTCTGCGCGCTATCCATGTGCATCACGGTTTAAGCGCCAATGCTGATGCCTGGGTGAAACATTGTGAAAACATCTGCCAACAGTGGCAGGTGCCGCTGGTGGTCGAACGTGTGCAGCTTGCGCAAGAGGGGCTAGGTATTGAGGCCCAGGCGCGGCAGGCACGTTATCAGGCATTTGCCCGTACCTTGTTGCCCGGTGAAGTGCTGGTTACAGCGCAACATCTCGACGATCAATGTGAAACCTTTCTGCTGGCGCTAAAACGCGGTAGCGGCCCTGCCGGGCTTTCGGCTATGGCGGAAGTTTCGGAGTTTGCCGGAACACGGCTTATCCGCCCGTTGCTTGCCCGCACGCGGGGGGAACTGGAGCAGTGGGCGCGTCAGTATGATTTACGCTGGATTGAAGACGAAAGTAATCAAGACGATTCCTACGATCGTAACTTCTTGCGCCTGCGCGTAGTGCCGTTATTGCAGCAGCGTTGGCCGCATTTTGCCGAAGCGACGGCCCGCAGCGCCGCACTTTGCGCCGAACAAGAGAGCCTGCTGGATGAACTGCTGGCGGATGATTTAGCGCACTGCCAAACGCAACAGGGAACGTTAAAGATTGCGCCAATGCTGGCAATGAGCGATGCCCGTCGCGCGGCGATTATCCGCCGCTGGCTGGCAGGGCAGAATGCACCTATGCCTTCCCGCGAGGCGCTGGTGCGGATCTGGCAGGAAGTGGCGCTGGCGCGGGAAGATGCTTCCCCCTGTTTACGTTTGGGCGCGTTTGAAATCCGCCGCTATCAGTCGCAACTGTGGTGGATTAAATCCGTTGCCGGGCAAAGCGAAACCATTGTGCCGTGGCAGACGTGGCTACAACCGCTGGAATTACCGGCGGGGCTGGGAAGTGTACAGCTTACTGCGGGAGGCGATATTCGCCCTCCGCGTGCAGACGAAGCGGTCAGCGTGCGTTTCAAAGCGCCAGGACTGCTGCATATTGTCGGGCGCAACGGTGGACGTAAGCTGAAGAAAATCTGGCAAGAGTTAGGCGTTCCGCCGTGGCTACGTGACACCACGCCACTGCTGTTTTATGGCGAAACGCTGATTGCGGCGGCAGGGGTATTTGTGACGCAAGAAGGTGTGGCTGTAGGTGAGAATGGCGTCAGTTTTGTCTGGCAGAAAACGCTTAGTCAAGTGAAAGCCGGATAAGACGCATCAAACGTCGCATCCGGCGAAAGTCAATCAGGACTCGCTCACCACCACCGTACCGATTTCCGGGTGGCTAAAGCTGGTAATTTTATCCAGACGCAGCTCGCGGGTTGCACCAGCGGCCTCGACGACCAGATACTCCACATTTTTGCGGGAGACTAAATCGCTGGCCTTCGCCTGCAATTTTTCGCCATCTTTCAGCTCAAGTGTCAGCATTAAATGATGCTGGCAGGCGAGCTCAAGATTATCGTAATCATCACAATTGATTGGTTGATACGTATCATTCATTGACATAATCGCTCACCAGTAAGTTTGCCGCAGCGTATGCTGCTTTTTCCCTGACAGCCTCAGAAAGGGCGTCGTCGGCAGCCATTTCATTCAGCACTTTCAAAACGCAGCCCAGCGCGTCCGGAACGTATCCTAAGTCTCCGCTGGCGATTTCCGCGTACCGCTTGCGTATTAACTCACAATATTTTTCCACATGCCCTCCTGTCAGCACTCTGACTTAACCGTGGATGCAAGTCTAAGCCTACGAAGATAAACTCTGTTTCGCAAGGTGACTATACCACACTCATTTCTGCAATATCAGCGCCGCAACTGCACGTATTCCGTTACAATGGCCTCCTGATTCGAAAGGAGTTTTCTTATGGCGCTTAAAGCGACAATTTATAAAGCGACGGTTAATGTGGCCGATCTCGACCGCAACCAGTTTCTCGATGCCTCTCTGACGTTGGCGCGCCATCCTTCAGAAACCCAGGAGCGTATGATGCTGCGCCTGCTGGCGTGGCTAAAATATGCCGATGAACGTCTGCAATTTACCCGTGGTTTGTGTGCCGATGATGAGCCGGAAGCGTGGCTGCGTAACGATCATTTGGGTATTGATTTGTGGATTGAGCTGGGGCTGCCGGATGAGCGACGGATTAAGAAAGCCTGCACCCAGGCCGCAGAAGTGGCGCTGTTTGCCTATAATAGTCGGGCGGCGCAAATCTGGTGGCAGCAAAATCAGAGCAAATGTGCGCAGTTTGCCAATCTTTCCGTCTGGTATCTGGACGACGAGCAGCTGGCGAAAGTGAGCGCCTTTGCCGATCGTACCATGACGCTGCAGGCAACGATTCAGGATGGTGTTATCTGGTTATCGGATGATAAGAATAATCTGGAAGTGAACTTAACCGTCTGGCAACAACCTTCATGATTGTGATTTCCCGACATGTTGCTATCCCTGATGGCGAGTTTGAGATCACCGCCATTCGTGCGCAGGGCGCGGGCGGGCAGCATGTTAATAAGACCTCAACGGCTATTCATCTGCGTTTTGACATTCGGGCGTCCAGCCTGCCAGAGTATTACAAAGAGCGTCTGCTCGCCGCCAGCCATCATTTGATCAGCAGTGACGGAGTGATTGTCATTAAGGCACAGGAATACCGCAGTCAGGAACTGAACCGCGAAGCGGCGCTGGCCCGGCTGGTGGCAGTGATTAAAGATTTAACAACAGAACAAAAAGCCCGAAGACCTACGCGGCCCACCCGTGCATCGAAAGAGCGCAGGCTGGCATCGAAAGCACAAAAATCAAGCGTGAAGGCGATGCGCGGCAAAGTGCGCAGCGGTCGGGAGTAAAAAGAAGGAATGGATGGTGAAAAAAGCGATAGTGACAGCGATGGCTGTAATCAGCCTTTTTACTCTGATGGGATGTAATAATCGGGCCGAAGTCGATACGCTTTCCCCGGCGCAGGCTGCCGAACTGAAACCGATGCCGCAAAGTTGGCGCGGCGTGCTGCCGTGTGCTGATTGCGAAGGAATCGAAACCTCTCTGTTCCTCGAAAAAGATGGAACCTGGGTGATGAATGAACGTTATCTGGGGGCACGTGAAGAGCCTTCCTCTTTCGCTTCCTACGGTACATGGGCGCGAACTGCCGACAAGCTGGTATTAACCGACAGCAAAGGTGAAAAGTCATATTATCGAGCGAAAGGGGATGCACTGGAGATGCTCGATCGTGAAGGTAATCCCATTGAATCGCAGTTCAACTACACGCTGGAACCGGCAAAATCGAGCATGCCAATGACGCCGATGACCCTGCGTGGCATGTATTTCTATATGGCTGATGCGGCGACCTTTACTGATTGCGCGACTGGAAAACGTTTTATGGTGGCGAATAACGCAGAGCTGGAGCGTGGCTACCTGGCTGCGCGCGGCAACGGCGAAAAACCGGTGTTACTGTCAGTAGAAGGTCACTTTACGCTTGAGGCTAATCCGGATACCGGTGCGCCGACCAAAGTATTAGCGCCCGATACGGCAGGTAAATTTTACCCGAACCAGGATTGCAGTAGTTTGGGGCAGTAACCCGTCTTGAGGCAGAAACAAATGAAATATTGCCTCATGCGCTGCGCTTATCAGGCCTAAAGCATACAATGCAATATTTTGAATTAGCACGATTTTGTAGGCCGGATAAGGCGTTCACGCCGCATCCGGCATTTTGCGCACGAGGCTGGCTTTTATCACTGAGTCAGTCCAACAAAGCGACTTGCTTTAATATAAATCCCTGGCTTCAGGTGCCCAATATACTGTAACTGCGTTTCTGGTTTAAATGCAGAGACATCACCACTACGCATATGCATCAGATCGGCAGGGCTAATCCAGCCTGATTGCGCCAGCGTAAGCGGATGCCCGGCTTTGGCAAATGCATCCGTGACAAATTCCGAACAAAACCACGACTTTTTGTCTCCTTCGCCAACGTTACTTAACTGCGCTTTCGCCAGGCCGCTGACGCACTGTTGGCGAAAATCCTCGGAGAACGGATTCAGTGAGCACATCTGGCGAGTCACCATAAATGGAATAAATTCGACAATGCCGCGATAGTTAGTAAGCGTAAACTGACCGCCGTATGTAGCCATCAGACGAGAAT
>>NODE_34_length_6971_cov_92.683975 NODE_34_length_6971_cov_92.683975 undefined product 259154:266168 forward
CACCAATAAATAAGCGTCAATACGGTGCTCCGTTGACGCTTACAATAGTTATAACCGCTATCTTTAATTTTATTGGCGAACGCGGTGATTTCTGTGGCTTGTTGCGGGGTAAGGTCCGGGACTCGTAAGACGAAAAGCTTATCACTGTGCTTCATGGCTTTTTTAAGGGAAACAATCTGGACGCCAGCGCCTGTCGCTTCGGCAACGTTATTATTTCCCAAATAGATTGCAACGTGACTCACAGAGGAAGTGCTGAATACGCGGATACCAAATGAGGTTACCCCAAGGCTTGAGGAGAAAAGCAAATCGCCGGGTTTGAGATCTGGTTCCGTTATTTCTTTTATTGATTGTTCGGTGAAAGAGCTTTGATGCTGGAATTTAACAGCCCATGTTTTCGCCTCGGCATTTACCGCTGTGGCTGATGAGTCTGGCTGGCTGATATCAACGGTACAGGCCGAAAGTAAAAGAAAGCAGGGGAGAAGCAGGCGGCAGTACGCCTTTGGTTTATCCATTTTATACAATCCATGTAAAAAAGGGCCCCGAAATTCAGGACCCTTTCTGGCATCAGCCTTTAATCTGTTTCACCAGATAATCGACGATGTCACCAGTCTTAATTAACTGTTTCTCGCCGTTACGACGATATTTATATTCGATATCATCGTTGTCGAGGTTACGGTCGCCCAGCACAATAGTGTGCGGAATACCGATCAGTTCCATATCAGCAAACATCACGCCCGGACGCTCTTTGCGGTCATCCAGCAGCACTTCGATACCTTGTGCGCGCAGTTCGCTGTACAGTTTCTCAGCAAGTTCCTGTACGCGGAAGGATTTGTGCATGTTCATTGGCAGAATCGCCACCTGGAACGGCGCGATAGCGTCAGGCCATACGATGCCGCGTTCGTCGTAGTTCTGCTCAATCGCCGCTGCTACCACACGCGTTACGCCGATACCGTAGCAACCCATCGTCAGGATTTGGTTACGGCCATCTTCACCCTGTACGGAGGCTTTCAGTGCTTCGGAGTACTTGGTACCCAGCTGGAAGATGTGACCGACTTCGATACCACGTTTGATCAGCAGCGTACCCTGACCATCCGGGCTTGGATCGCCAGCCACCACGTTGCGGATATCAGCAATTTCCGGGGTAGCGACATCGCGATCCCAGTTGATACCGAAGTAGTGTTTACCATCGATGTTAGCACCAGCAGCGAAATCACTCATCGCCGCAACGGTACGGTCAATCACCACCGGAATCGGCATGTTTACCGGACCCAGTGAACCCGGACCGGCTTTAACCACGGCACGAATTTCTTCTTCGGTCGCAAAAGTCAGCGGGCTGGCAACCTGCGGCAGTTTTTCTGCTTTAACTTCGTTCAGCTCGTGGTCACCGCGCACCAGCAGCGCAACCAGCGGGAAGCTACTGCCTTCAACGGCTTTAACCAGCAGAGTCTTAACCGTTTTCTCAATCGGCAGATTGAACTGTTCAACCAGTTCCGCGATGGTTTTCGCGTTCGGCGTATCAACCAGCGTCATTTCCTGGGTAGCAGCAGCGCGCGGTTCTTTCGGCGCGATAGCTTCTGCCAGTTCAATGTTCGCTGCGTAGTCAGAAGTATCGGAGAAGACCACATCGTCTTCACCGCTCTGCGCCAGCACCTGAAATTCGTGAGAGGCGCTACCGCCGATAGAACCGGTATCGGCCTGTACGGCGCGGAAATCCAGCCCCATGCGGCTGAAGATTTTGCTGTAGGCCGCATACATTGCATCGTAGGTTTCCTGCAGGGATTCCTGAGAAGTATGGAAAGAGTAAGCATCTTTCATCAGGAATTCGCGGGAACGCATGACGCCAAAACGCGGACGCACTTCGTCGCGGAACTTGGTCTGGATCTGATAGAAGTTCAGCGGCAGTTGTTTGTAAGAGCTCAGCTCGTTACGAATCAGGTCAGTGATAACTTCTTCATGAGTTGGGCCGAGTACGAACGGACGCTCGCCACGGTCAACAAAACGCAGCAGTTCCGGACCGTACTGTTCCCAACGACCACTCTCTTGCCACAAATCGGCTGGCTGAACCACCGGCATTAACACCTCGATCGCACCGGCGTTGTTCATCTCTTCACGCACGATGTTTTCGACTTTTTTCAGAACGCGCACGCCGGTCGGCAGCCAGGTATATAACCCGGAGGCCAGCTTGCGGATCATCCCGGCGCGCAGCATCAGCTGATGGCTGATCACCTCGGCGTCGGCAGGTGTCTCCTTGAGAGTGGAGAGCAGGTATTGGCTAGTACGCATGTTGTTACGGTTCCAGTTGGAAGGTAGAACAGGCTCAAGGCGAGCCTGGGACAAAAAAAGTGATTTAGTTTACCAGTGCAAAAGAAATGTCAAAAGAGAAGGGCGTGAATTTAACGCGGTTCCAGCGCAAAGACTTCAAAACCTGCGTCGGTGACGCGCCAGCGAACGTTAAAATCATGCAACCAGACGGCATAGGTTTTGCCCGTTTCCTCACCTTTACGATAGGCCGGGCGCGGGTCCTGCGCCAGTACTTCGCGGATAAACAGCGTTAACTGCGGATAACGCTTCTCCAGCGTCAAAAGCTGCTTTTCGACCTCTGCGGTAAAACAAACCGCCATTTCTGCCGCTGGCGCACTTTGCGCATAGCTGGCACTGGCATCGGGAAGCGATTCAGCAAAGGGGAGATACGGTTTGATATCCACTACCGGCGTACCATCGACCAGATCCAGACTGCCGAGCTTCAGAATCACGCTGTCTTTATGGCAAACAACCTCTTTCAGCTCTACCAGCGACATACCAATCGGGTTGGGGCGAAAAGTGGAGCGCGTAGCGAAAACACCCATTCTGGCATTACCGCCGAGACGAGGCGGACGCACAGTCGGACGCCAGCCGCCTTCCATCGTTTGATGAAAGACGAAAAGGATCCATAAATGGCTGAATGCTTCCAGGCCGCGAACGGCGTCGGCCTGGTTGTAGGGAGCAATGAGATGTAGTTCGCCGTTGGCGCTTTTTACCAGACCTGGCTGGCGCGGAACGGCGAATTTTTCTTTATAGGGCGAGCGAATAACGCCTATTTGCTCGAACTGGAAACTGCTCATTTCGCCGTGATGTTAAGCGCAGAACCGATACATACAGCCTGACGATAGCAACCTGGCGTACCGCTGGTGACTTCGCAGCTATGCAGTAATACCGCATTGGCTTTCATTTTCGAGGCGTTGATTTGCATCCGCTTACGTGCGGTTGGAATGCTCGGCGGAGAGTCCTGATTAGAGGCCTGGCAAGAGTCGCCACTGACTTCACCGAGATCGCGGAACGGTTTGCCGACTAATTCTTCTGCATTGGTATAAATTCGGACCGGCGTGGCGCGCGGCGCTTTCGGTTTTGCAGGCTCCGCTTTCGGCTGGGGTGCAGTGCTTTGAACGGGTTCGACAGGGGATCTGCTTAACATGGAACAGCCGCTTAGCATGAGTGCTACTAAACAGATCGGTAAAGCACGCATAGTATTTCCTCAATGTATGATCAAAACGTCAATATTGAATCAGGCGCTTGTAAAAATGACAAGACGGGCAAGCGCCCGTCCTGAATGATATTACAAATTGTGGAAACAGCCTAAATATTACCAGCCTTTAACAGCGCCGCCGTTAAACACTTTGTTTGCTGCTTCGTAAACTTCGTCAGACTGATAAGCCTGAACGAATTTCTTCACGTTTTCGGCGTCTTTGTTGTCTTCACGCGTTACGATCAGGTTTACGTACGGGGACTCTTTATCTTCGACAAAGATACCGTCTTTCGCTGGAGTCAGGCCAATCTGGCTGGCATAGGTGGTATTGATAACTGCCAGAGCGATTTGCGCGTCGTCCAGAGAGCGCGGCAGCTGCGGTGCTTCCAGTTCAACAATTTTCAGATTTTTTGGGTTCTCAACAACATCAAGAACGGTCGGCAGCAGGCCAACGCCATCTTTCAGTTTGATCAAGCCCACTTTTTGCAGCAGCAGCAGTGAACGACCAAGGTTAGTTGGGTCGTTTGGCACGGCAACCTGCGAACCATCCTGCAGTTCATCCAGTGATTTGATTTTCTTGGAGTAACCAGCAATCGGATAAACAAATGTGTTGCCTACTGCGACCAGTTTGTAGCCACGATCTTTCAGTTGCTGATCAAGGTACGGTTTATGCTGGAAGGCGTTGGCGTCGATATCGCCTTTGCTCAATGCTTCGTTTGGCAGAACATAGTCGTTGAAGGTTACCAGCTCAACGTCCAGGCCATATTTGTCTTTCGCAACTTTCTGCGCGACTTCTGCAACCTGCTGTTCGGCACCAACAATCACGCCGACTTTAATGTGGTTTGGATCTTTTTCATCCTGACCGCAGCCTACCAGTGCCAGTGATCCAATCAGGGCTCCCACTGCCGCAAAGGTTTTGAATTTGAACGCCATACCTTATTCCTTCTTCAATTATTTATGTTGTGTTGAACGTTACTTGCGAGTGACAGCCCGGACGATGCGGTCGCCTGCGAACTGAATTAAATAAACCAGAATGACCAGCAATACCAGTACCGTATTCATCACCGTCGCGTTGTAGCCGATGTAGCCATACTGATAGCCAATCTGACCTAAACCACCGGCACCGACTGCACCACCCATCGCGGAATAACCGACCAGGGTAATCAGGGTAATAGTTGCCGCATTCACCAGACCCGGCAACGCTTCCGGTAACAGCACTTTACGGACGATCTGCATTGGCGTGGCACCCATTGCGCGGGAGGCTTCAATTAACCCGGTTGGGATCTCCAGAAGAGCGTTCTCGACCATACGGGCAATAAACGGTGCTGCACCAACGGTTAACGGAACAATCGCTGCCTGCAATCCAATCGATGTACCGACAATAACGCGGGTAAACGGAATCATCCATACCAGCAAGATAATGAACGGGATGGAACGGAAAATGTTCACAATCGCAGAAATGGTACGATACAACTTCGCGTTAGCAATAATTTGCCCCGGACGCGTGACATAAAGCAGAACGCCAACCGGCAGACCAATCACAAAGCCAAAAAAACCGGATACGAAGGTCATTGCCAGCGTTTCCCATACGCCACGAACCAGCAGCCACATCATCGGCTCAGACATAACCCAGTACCTCTACTTTTACATGGTGTTCCTGCAGCCAGGCAATGGCGGCTTGCGTATCTTGTTGTGTGCCGTGCATTTCAGTCAGCATAATGCCGAACTTAACGCCACCGGCGTAATCCATCTGCGCGCTAATAATGTTGTTGTTGACGTTGAAACGACGCGCGGTTTCAGAAAGCAGTGGGGCATCGACCGATTGACCGGTAAACTCCAGACGCAGCATCGGCACGCAGTCAGTAAATGGCTCCGCTTGCAGACGTTCCTGGTAATCTTCCGGGATATCCAGATGCAGGGTCGACTGAATAAACTTCTGCGCCAGCGGCGTTTTCGGATGCGAGAACACTTCACTTACCGTGTCCTGCTCGATCAGTTCGCCATTGCTGATGACCGCCACGCAATCACAAATGCGCTTCACAACGTCCATTTCGTGAGTGATCAACAGAATCGTCAAACCCAGACGGCGGTTGATGTCTTTCAGCAGTTCGAGAATAGAACGTGTCGTTGCCGGGTCCAGCGCGCTGGTGGCTTCATCACACAGCAATACTTTGGGATTGCTGGCTAATGCACGGGCAATCGCCACACGTTGTTTCTGCCCACCGGAAAGATTCGACGGGTAGCTATCATGCTTATCGCCAAGACCAACCAATGACAGCAATTCCGTCACGCGACGTTTGATCTCGTCTTTCGGTGTGTTGTCCAGCTCCAGCGGCAGAGCCACGTTGCCAAAAACAGTACGCGAAGAGAGCAGGTTAAAATGCTGGAAAATCATACCAATCTGGCGACGAGCTTTGGTCAACTCGGATTCTGACAGCGTGGTCAGTTCCTGGCCATCGACCAGCACGCTACCCTCGGTTGGGCGCTCCAGCAGGTTTACACAACGTATAAGCGTACTCTTACCCGCGCCTGAGGCACCGATAACGCCATAAATTTGTCCAGCTGGCACATGCAGGCTGACGTTGTTCAACGCCTGGATGGTGCGGGTGCCCTGGTGGAACACTTTGGTGATATTCGAAAGTTTTATCATTGATTATTTATTATCGTCATTAAGTTAGTCGTGGCATTTCGAATGCCTGGAACGGGCAACGCCGTCAATGAAATGGATGTTAAGGCATCCAGACGTCTAAATCAATCAGGTTTATGCGAAGAGCACTTTCTTGCAGGTCGAAACATGCGATACTAGCGTCACATGCCTTATTAAGGAGCTATAAAAGGTGGCGAAGAGCGTACCCGCAATTTTTCTTGACCGTGATGGCACCATTAATGTCGATCACGGTTATGTCCATGAGATCGACAACTTTGAATTTATCGACGGTGTTATTGACGCCATGCGCGAGCTAAAAAAAATGGGCTTTGCGCTGGTGGTAGTAACCAACCAGTCTGGCATTGCTCGCGGTAAATTTACTGAAGCACAGTTTGAAACGCTGACCGAGTGGATGGACTGGTCGCTGGCGGACCGCGATGTCGATCTGGATGGTATCTATTATTGCCCGCATCATCCGCAGGGTAGTGTTGAAGAGTTTCGCCAGGTCTGCGACTGCCGCAAACCACATCCGGGGATGTTTTTGTCAGCACGCGATTATTTGCATATTGATATGGCCGCTTCTTATATGGTGGGCGATAAATTAGAAGATATGCAGGCAGCGGCTGCGGCGAGCGTGGGAACAAAAGTGCTGGTGCGTACGGGTAAACCTATTACGCCTGAAGCAGAAAACGCGGCGGATTGGGTGTTAAATAGCCTGGCAGACCTGCCGCAAGCGATAAAAAAGCAGCAAAAACCGGCGTAATGATTAAAAGATGAGCGGTTGAAATAAAAATGCATTTTTCCGCTTGTCTTCCTGAGACGACTCCCTATAATGCGCCTCCATCGACACGGCGGATGTGAATCAC
>>NODE_1_length_307885_cov_92.548584 NODE_1_length_307885_cov_92.548584 undefined product 266169:574097 forward
[truncated: 4,790,576 more chars]
